# Supplementary material for: A comprehensive genetic map of cytokine responses in Lyme borreliosis
Source: Nat Commun. 2024 May 7;15:3795. doi: 10.1038/s41467-024-47505-z (PMC11076587; doi:10.1038/s41467-024-47505-z)
Supplement: Supplementary file 4 — Supplementary Data 1 [file 41467_2024_47505_MOESM4_ESM.csv]

LymeProspect_GWAS_BloodbeforeAB
Lab_ID	BloodbeforeABstart_atBL
0001	Not_started_antibiotics
0002	Not_started_antibiotics
0003	Not_started_antibiotics
0004	Antibiotics
0005	Antibiotics
0006	Antibiotics
0007	Antibiotics
0008	NA
0009	NA
0010	Antibiotics
0011	Antibiotics
0012	Antibiotics
0013	Antibiotics
0014	Antibiotics
0015	Antibiotics
0016	Antibiotics
0017	Antibiotics
0018	Antibiotics
0019	Antibiotics
0020	NA
0021	Antibiotics
0022	Not_started_antibiotics
0023	Antibiotics
0024	Antibiotics
0025	Antibiotics
0026	Antibiotics
0027	Antibiotics
0028	Antibiotics
0029	Antibiotics
0030	Antibiotics
0031	Antibiotics
0032	Antibiotics
0033	Antibiotics
0034	Antibiotics
0035	Antibiotics
0036	Antibiotics
0037	Antibiotics
0038	Antibiotics
0039	Antibiotics
0040	Antibiotics
0041	Antibiotics
0042	Antibiotics
0043	Antibiotics
0044	Antibiotics
0045	Antibiotics
0046	Antibiotics
0047	Antibiotics
0048	Antibiotics
0049	Antibiotics
0050	Antibiotics
0051	NA
0052	Antibiotics
0053	Antibiotics
0054	Antibiotics
0055	Antibiotics
0056	Antibiotics
0057	Antibiotics
0058	Antibiotics
0059	Not_started_antibiotics
0060	Antibiotics
0061	Antibiotics
0062	Antibiotics
0063	Antibiotics
0064	Antibiotics
0065	Antibiotics
0066	Not_started_antibiotics
0067	Antibiotics
0068	Antibiotics
0069	Antibiotics
0070	Antibiotics
0071	NA
0072	Antibiotics
0073	Antibiotics
0074	Not_started_antibiotics
0075	NA
0076	Antibiotics
0077	Antibiotics
0078	Antibiotics
0079	Antibiotics
0080	Antibiotics
0082	Not_started_antibiotics
0083	Antibiotics
0084	Antibiotics
0085	Antibiotics
0086	Antibiotics
0087	Not_started_antibiotics
0088	Not_started_antibiotics
0089	Antibiotics
0090	NA
0091	Antibiotics
0092	Antibiotics
0093	Antibiotics
0094	NA
0095	Not_started_antibiotics
0096	Antibiotics
0097	Not_started_antibiotics
0098	Antibiotics
0099	Antibiotics
0100	Antibiotics
0101	Antibiotics
0102	Antibiotics
0103	Not_started_antibiotics
0104	Not_started_antibiotics
0105	Antibiotics
0106	Antibiotics
0107	Antibiotics
0108	NA
0109	Antibiotics
0110	Not_started_antibiotics
0111	Antibiotics
0112	Not_started_antibiotics
0113	Antibiotics
0114	Antibiotics
0115	Antibiotics
0116	Antibiotics
0117	Antibiotics
0118	Antibiotics
0119	Not_started_antibiotics
0120	Not_started_antibiotics
0121	Not_started_antibiotics
0122	Antibiotics
0123	NA
0125	Antibiotics
0126	Antibiotics
0127	Antibiotics
0128	Antibiotics
0129	Antibiotics
0131	Antibiotics
0132	Antibiotics
0133	Antibiotics
0135	Antibiotics
0136	Antibiotics
0137	Antibiotics
0138	Antibiotics
0139	Antibiotics
0140	NA
0141	Antibiotics
0142	Antibiotics
0144	Not_started_antibiotics
0145	Antibiotics
0146	Antibiotics
0147	Antibiotics
0148	Antibiotics
0149	Antibiotics
0150	Antibiotics
0151	Antibiotics
0152	Not_started_antibiotics
0153	Antibiotics
0154	Antibiotics
0155	Antibiotics
0156	NA
0157	Antibiotics
0158	Antibiotics
0159	Antibiotics
0160	Antibiotics
0161	Antibiotics
0162	Antibiotics
0163	Antibiotics
0164	Antibiotics
0165	Antibiotics
0166	Antibiotics
0167	Antibiotics
0168	Antibiotics
0169	Antibiotics
0170	Antibiotics
0171	Antibiotics
0172	Antibiotics
0173	Antibiotics
0174	Not_started_antibiotics
0175	Not_started_antibiotics
0176	NA
0177	Not_started_antibiotics
0178	Antibiotics
0179	Antibiotics
0180	Antibiotics
0181	Antibiotics
0182	Antibiotics
0183	Antibiotics
0184	Antibiotics
0185	Antibiotics
0186	Antibiotics
0187	Antibiotics
0188	Antibiotics
0189	Antibiotics
0190	Not_started_antibiotics
0191	Antibiotics
0192	Antibiotics
0193	Antibiotics
0194	Antibiotics
0195	Antibiotics
0196	Antibiotics
0197	Antibiotics
0198	Antibiotics
0199	Antibiotics
0200	NA
0201	Antibiotics
0202	Not_started_antibiotics
0203	Antibiotics
0204	Antibiotics
0205	Antibiotics
0206	Antibiotics
0207	Antibiotics
0208	Antibiotics
0209	Not_started_antibiotics
0210	Antibiotics
0211	Antibiotics
0212	Antibiotics
0213	Antibiotics
0214	Antibiotics
0215	Antibiotics
0216	NA
0217	Not_started_antibiotics
0218	Antibiotics
0219	Antibiotics
0220	NA
0221	Antibiotics
0222	Antibiotics
0223	Antibiotics
0224	Antibiotics
0225	Antibiotics
0226	Antibiotics
0227	Antibiotics
0228	Antibiotics
0229	Not_started_antibiotics
0230	Not_started_antibiotics
0231	Antibiotics
0232	Antibiotics
0233	Antibiotics
0235	Not_started_antibiotics
0236	Antibiotics
0237	Not_started_antibiotics
0238	Antibiotics
0239	Not_started_antibiotics
0240	Antibiotics
0241	Antibiotics
0242	Antibiotics
0243	Antibiotics
0244	Antibiotics
0245	Not_started_antibiotics
0246	Not_started_antibiotics
0247	Antibiotics
0248	Antibiotics
0249	Not_started_antibiotics
0250	Antibiotics
0251	Antibiotics
0252	Antibiotics
0253	NA
0254	Antibiotics
0256	Not_started_antibiotics
0257	Antibiotics
0258	Not_started_antibiotics
0259	Antibiotics
0260	Antibiotics
0261	Antibiotics
0262	Antibiotics
0263	Antibiotics
0264	Not_started_antibiotics
0265	Antibiotics
0266	Antibiotics
0267	Antibiotics
0268	Not_started_antibiotics
0269	Not_started_antibiotics
0270	Antibiotics
0271	Not_started_antibiotics
0272	Antibiotics
0273	Antibiotics
0274	Antibiotics
0275	NA
0276	Antibiotics
0277	Antibiotics
0278	Not_started_antibiotics
0279	NA
0280	Antibiotics
0281	Antibiotics
0283	NA
0284	Antibiotics
0286	Antibiotics
0287	Antibiotics
0288	Antibiotics
0289	Not_started_antibiotics
0290	Antibiotics
0291	Antibiotics
0292	Antibiotics
0293	Antibiotics
0294	Antibiotics
0295	Antibiotics
0296	Not_started_antibiotics
0297	Antibiotics
0298	Antibiotics
0299	Not_started_antibiotics
0300	Antibiotics
0301	Antibiotics
0303	Antibiotics
0304	Antibiotics
0305	Antibiotics
0307	Antibiotics
0308	Antibiotics
0309	NA
0310	Antibiotics
0311	Not_started_antibiotics
0312	Antibiotics
0313	Antibiotics
0314	NA
0315	Antibiotics
0316	Antibiotics
0317	Antibiotics
0318	NA
0319	Antibiotics
0320	Antibiotics
0321	Antibiotics
0322	Antibiotics
0323	Antibiotics
0324	Antibiotics
0325	Antibiotics
0326	Antibiotics
0327	Antibiotics
0328	Antibiotics
0329	Not_started_antibiotics
0330	Antibiotics
0331	Antibiotics
0332	Antibiotics
0333	Antibiotics
0334	Antibiotics
0335	Antibiotics
0336	NA
0337	Antibiotics
0338	Not_started_antibiotics
0339	Antibiotics
0341	Antibiotics
0342	Antibiotics
0343	Antibiotics
0344	Antibiotics
0345	Not_started_antibiotics
0346	Antibiotics
0347	Antibiotics
0348	Antibiotics
0350	Not_started_antibiotics
0351	Antibiotics
0352	Antibiotics
0354	Antibiotics
0355	Antibiotics
0356	Antibiotics
0357	Antibiotics
0358	Antibiotics
0359	NA
0360	Antibiotics
0361	NA
0362	Antibiotics
0363	Not_started_antibiotics
0364	Antibiotics
0365	Antibiotics
0366	NA
0367	Antibiotics
0368	Antibiotics
0369	Antibiotics
0370	Antibiotics
0371	Antibiotics
0373	Antibiotics
0374	Not_started_antibiotics
0375	Antibiotics
0376	Antibiotics
0378	Antibiotics
0379	Antibiotics
0380	Antibiotics
0381	Antibiotics
0382	NA
0383	Antibiotics
0384	Not_started_antibiotics
0385	NA
0386	Antibiotics
0387	Antibiotics
0388	Antibiotics
0389	Antibiotics
0391	Antibiotics
0392	Not_started_antibiotics
0393	Antibiotics
0394	Antibiotics
0395	Antibiotics
0396	Antibiotics
0397	Not_started_antibiotics
0398	Antibiotics
0399	Antibiotics
0400	Antibiotics
0401	Antibiotics
0402	Antibiotics
0403	Not_started_antibiotics
0404	Antibiotics
0405	Antibiotics
0406	Antibiotics
0407	Antibiotics
0408	Antibiotics
0409	Antibiotics
0410	Not_started_antibiotics
0411	Antibiotics
0412	Antibiotics
0413	Antibiotics
0414	Antibiotics
0415	Antibiotics
0416	Antibiotics
0417	Antibiotics
0418	Antibiotics
0419	Antibiotics
0420	Antibiotics
0421	Antibiotics
0422	Antibiotics
0423	Not_started_antibiotics
0424	Antibiotics
0425	Not_started_antibiotics
0426	Antibiotics
0427	Not_started_antibiotics
0428	Antibiotics
0429	Antibiotics
0430	Antibiotics
0431	Antibiotics
0432	Antibiotics
0433	Antibiotics
0434	Antibiotics
0435	Antibiotics
0436	Antibiotics
0437	Antibiotics
0438	Antibiotics
0439	Antibiotics
0440	NA
0441	Antibiotics
0442	Antibiotics
0443	Antibiotics
0444	Antibiotics
0445	Antibiotics
0446	Antibiotics
0447	Antibiotics
0448	NA
0449	Antibiotics
0450	Antibiotics
0451	Antibiotics
0452	Antibiotics
0453	Antibiotics
0454	Antibiotics
0455	NA
0456	Antibiotics
0458	Not_started_antibiotics
0459	Antibiotics
0460	Antibiotics
0461	Antibiotics
0462	NA
0463	Antibiotics
0464	NA
0465	Antibiotics
0466	Antibiotics
0467	Antibiotics
0468	Antibiotics
0469	Not_started_antibiotics
0470	Antibiotics
0471	Antibiotics
0472	Antibiotics
0474	Antibiotics
0475	Antibiotics
0476	Antibiotics
0477	Antibiotics
0478	Antibiotics
0479	Antibiotics
0480	Antibiotics
0481	Antibiotics
0482	Antibiotics
0483	NA
0484	Antibiotics
0485	Antibiotics
0486	Antibiotics
0487	Antibiotics
0488	Antibiotics
0489	Antibiotics
0490	Not_started_antibiotics
0491	Antibiotics
0492	Antibiotics
0493	Antibiotics
0494	Antibiotics
0495	Antibiotics
0496	Antibiotics
0497	Antibiotics
0498	Antibiotics
0499	Antibiotics
0500	NA
0501	Not_started_antibiotics
0502	NA
0503	Not_started_antibiotics
0504	Antibiotics
0505	Antibiotics
0506	Antibiotics
0507	Antibiotics
0508	Antibiotics
0509	Antibiotics
0510	Antibiotics
0511	Antibiotics
0512	Antibiotics
0513	Antibiotics
0514	Antibiotics
0515	Antibiotics
0516	Antibiotics
0517	Antibiotics
0518	Antibiotics
0519	Antibiotics
0520	Antibiotics
0521	Antibiotics
0522	Antibiotics
0523	Antibiotics
0524	Antibiotics
0525	Antibiotics
0526	NA
0527	Antibiotics
0528	Antibiotics
0529	NA
0530	Antibiotics
0531	Antibiotics
0532	Antibiotics
0533	Antibiotics
0534	Antibiotics
0535	Antibiotics
0536	Antibiotics
0537	Antibiotics
0538	Antibiotics
0539	Antibiotics
0540	Not_started_antibiotics
0541	Antibiotics
0542	Antibiotics
0543	Antibiotics
0544	Not_started_antibiotics
0545	Not_started_antibiotics
0546	Antibiotics
0547	Antibiotics
0548	Antibiotics
0549	Antibiotics
0550	Antibiotics
0551	Antibiotics
0552	Antibiotics
0553	Antibiotics
0554	Antibiotics
0555	Antibiotics
0556	Antibiotics
0557	Antibiotics
0558	Antibiotics
0559	Antibiotics
0560	Antibiotics
0561	Antibiotics
0562	Antibiotics
0563	Antibiotics
0564	Antibiotics
0565	Antibiotics
0566	Antibiotics
0567	Antibiotics
0568	Antibiotics
0569	Antibiotics
0570	Antibiotics
0571	Not_started_antibiotics
0572	Antibiotics
0573	Antibiotics
0574	Antibiotics
0575	Antibiotics
0577	Antibiotics
0578	Antibiotics
0579	Antibiotics
0580	Antibiotics
0001	Not_started_antibiotics
0002	Antibiotics
0003	Not_started_antibiotics
0004	NA
0005	Not_started_antibiotics
0006	Not_started_antibiotics
0007	Antibiotics
0008	Antibiotics
0009	Antibiotics
0010	Antibiotics
0011	Antibiotics
0012	Antibiotics
0013	Antibiotics
0014	Antibiotics
0015	Antibiotics
0016	Antibiotics
0017	Antibiotics
0018	Not_started_antibiotics
0019	Antibiotics
0020	Antibiotics
0021	Not_started_antibiotics
0022	Antibiotics
0023	Not_started_antibiotics
0024	Antibiotics
0025	Antibiotics
0026	Antibiotics
0027	Not_started_antibiotics
0028	NA
0029	Not_started_antibiotics
0030	Antibiotics
0031	Not_started_antibiotics
0032	NA
0033	Antibiotics
0034	Antibiotics
0035	Antibiotics
0036	Antibiotics
0037	Not_started_antibiotics
0038	Antibiotics
0039	Not_started_antibiotics
0040	Antibiotics
0041	NA
0042	Antibiotics
0043	Antibiotics
0044	Antibiotics
0045	Antibiotics
0046	Not_started_antibiotics
0047	Antibiotics
0048	Antibiotics
0049	Antibiotics
0050	Antibiotics
0051	Antibiotics
0052	Antibiotics
0053	Antibiotics
0054	Antibiotics
0055	Antibiotics
0056	Antibiotics
0057	Antibiotics
0058	Not_started_antibiotics
0059	Antibiotics
0060	Antibiotics
0061	Antibiotics
0062	Antibiotics
0063	Antibiotics
0064	Antibiotics
0065	NA
0066	NA
0067	Antibiotics
0068	Antibiotics
0069	Antibiotics
0070	Antibiotics
0071	Not_started_antibiotics
0072	Antibiotics
0073	Antibiotics
0074	NA
0075	Antibiotics
0076	Antibiotics
0077	Antibiotics
0078	Antibiotics
0079	Antibiotics
0080	Antibiotics
0081	Antibiotics
0082	Antibiotics
0083	Not_started_antibiotics
0084	NA
0085	Antibiotics
0086	Antibiotics
0087	Antibiotics
0088	Not_started_antibiotics
0089	Not_started_antibiotics
0090	Antibiotics
0091	Antibiotics
0092	Antibiotics
0093	Not_started_antibiotics
0094	Antibiotics
0096	Antibiotics
0097	Antibiotics
0098	Not_started_antibiotics
0099	Antibiotics
0100	Antibiotics
0101	NA
0102	Antibiotics
0103	Antibiotics
0104	Antibiotics
0105	Not_started_antibiotics
0106	Not_started_antibiotics
0107	Antibiotics
0108	Antibiotics
0109	Antibiotics
0110	Antibiotics
0111	Antibiotics
0112	Antibiotics
0113	Antibiotics
0114	Antibiotics
0115	Antibiotics
0116	Antibiotics
0117	Antibiotics
0118	Antibiotics
0119	Antibiotics
0120	Antibiotics
0121	Antibiotics
0122	Antibiotics
0123	Antibiotics
0124	Antibiotics
0125	Antibiotics
0126	NA
0127	Not_started_antibiotics
0128	Antibiotics
0129	Antibiotics
0130	Antibiotics
0131	Not_started_antibiotics
0132	Not_started_antibiotics
0133	Antibiotics
0134	Antibiotics
0135	Antibiotics
0136	Antibiotics
0137	Antibiotics
0138	Antibiotics
0139	Antibiotics
0140	Not_started_antibiotics
0141	Antibiotics
0142	NA
0143	Antibiotics
0144	Antibiotics
0145	Not_started_antibiotics
0146	Antibiotics
0147	Antibiotics
0148	Not_started_antibiotics
0149	Antibiotics
0150	Antibiotics
0151	Not_started_antibiotics
0152	Antibiotics
0153	Antibiotics
0154	Antibiotics
0155	Antibiotics
0156	Antibiotics
0157	Antibiotics
0158	Antibiotics
0159	Antibiotics
0160	Antibiotics
0161	Not_started_antibiotics
0162	Antibiotics
0163	NA
0164	Antibiotics
0165	Antibiotics
0166	Antibiotics
0167	Antibiotics
0168	Not_started_antibiotics
0170	Antibiotics
0171	Antibiotics
0172	Antibiotics
0173	Antibiotics
0174	Antibiotics
0175	Antibiotics
0176	Antibiotics
0177	Not_started_antibiotics
0178	Antibiotics
0179	Antibiotics
0180	Antibiotics
0181	Antibiotics
0182	Antibiotics
0183	Antibiotics
0184	Antibiotics
0185	NA
0186	Antibiotics
0187	Antibiotics
0188	NA
0189	Antibiotics
0190	Antibiotics
0191	Antibiotics
0192	Not_started_antibiotics
0193	Antibiotics
0194	Antibiotics
0195	Antibiotics
0196	Antibiotics
0197	Antibiotics
0198	Antibiotics
0199	Not_started_antibiotics
0200	Antibiotics
0201	NA
0202	Antibiotics
0203	Antibiotics
0204	Antibiotics
0205	Antibiotics
0206	Antibiotics
0207	Antibiotics
0208	Antibiotics
0209	Antibiotics
0210	Antibiotics
0211	Antibiotics
0212	Antibiotics
0214	NA
0215	Antibiotics
0216	Antibiotics
0217	Antibiotics
0218	Antibiotics
0219	Antibiotics
0220	Antibiotics
0221	Antibiotics
0222	Antibiotics
0223	Antibiotics
0224	Antibiotics
0226	Antibiotics
0228	Antibiotics
0229	Antibiotics
0230	Antibiotics
0231	Antibiotics
0232	Antibiotics
0233	NA
0234	NA
0235	Antibiotics
0236	Antibiotics
0237	Antibiotics
0238	Antibiotics
0239	NA
0240	Not_started_antibiotics
0241	Antibiotics
0242	Antibiotics
0243	Antibiotics
0244	Antibiotics
0245	Not_started_antibiotics
0246	NA
0247	Not_started_antibiotics
0248	Antibiotics
0249	Antibiotics
0250	Antibiotics
0251	Antibiotics
0252	Antibiotics
0253	Antibiotics
0254	Antibiotics
0255	Antibiotics
0256	NA
0257	Antibiotics
0258	Antibiotics
0259	Antibiotics
0260	Antibiotics
0261	Antibiotics
0262	Antibiotics
0263	NA
0264	Antibiotics
0265	Antibiotics
0266	Antibiotics
0267	Antibiotics
0268	Antibiotics
0269	Antibiotics
0270	Not_started_antibiotics
0271	Antibiotics
0272	Not_started_antibiotics
0273	Antibiotics
0274	Antibiotics
0275	Antibiotics
0276	Antibiotics
0277	Antibiotics
0278	Not_started_antibiotics
0279	Antibiotics
0280	Antibiotics
0281	Antibiotics
0282	Antibiotics
0283	Antibiotics
0284	Antibiotics
0285	Not_started_antibiotics
0286	Antibiotics
0287	Antibiotics
0288	Antibiotics
0289	Antibiotics
0290	Not_started_antibiotics
0291	Antibiotics
0292	Antibiotics
0293	Antibiotics
0294	NA
0295	Antibiotics
0296	Antibiotics
0297	Antibiotics
0298	Antibiotics
0299	Antibiotics
0300	Antibiotics
0301	Antibiotics
0302	Antibiotics
0303	Not_started_antibiotics
0304	Not_started_antibiotics
0305	Antibiotics
0306	Antibiotics
0307	Antibiotics
0308	Antibiotics
0310	Antibiotics
0311	Antibiotics
0312	Antibiotics
0313	Antibiotics
0314	Antibiotics
0315	Antibiotics
0316	Antibiotics
0317	Antibiotics
0318	Antibiotics
0319	Antibiotics
0320	Antibiotics
0321	Antibiotics
0322	NA
0323	Antibiotics
0324	Antibiotics
0325	Antibiotics
0326	Antibiotics
0327	Antibiotics
0328	Antibiotics
0329	Antibiotics
0330	Antibiotics
0331	Not_started_antibiotics
0332	Antibiotics
0333	Antibiotics
0334	Antibiotics
0335	NA
0336	Not_started_antibiotics
0337	Antibiotics
0338	Antibiotics
0339	Antibiotics
0340	Antibiotics
0341	Not_started_antibiotics
0342	Antibiotics
0343	Antibiotics
0344	Antibiotics
0345	Antibiotics
0346	Antibiotics
0347	Antibiotics
0348	Antibiotics
0349	Antibiotics
0350	Antibiotics
0351	Antibiotics
0352	Antibiotics
0353	Antibiotics
0354	Antibiotics
0355	Antibiotics
0356	Antibiotics
0357	Antibiotics
0358	Antibiotics
0359	Antibiotics
0360	Antibiotics
0361	NA
0362	Antibiotics
0363	Antibiotics
0364	Antibiotics
0365	NA
0366	Antibiotics
0367	Antibiotics
0368	Antibiotics
0369	Antibiotics
0370	Antibiotics
0371	Antibiotics
0372	Antibiotics
0373	Antibiotics
0374	Antibiotics
0375	Antibiotics
0376	Antibiotics
0377	Antibiotics
0378	Antibiotics
0379	Antibiotics
0380	Antibiotics
0381	Antibiotics
0382	NA
0383	Antibiotics
0384	Antibiotics
0385	Antibiotics
0386	Antibiotics
0387	Antibiotics
0388	Antibiotics
0389	Antibiotics
0390	Antibiotics
0391	NA
0392	Antibiotics
0393	Antibiotics
0394	Antibiotics
0395	Antibiotics
0396	Antibiotics
0397	Antibiotics
0398	Antibiotics
0399	Antibiotics
0400	Antibiotics
0401	NA
0402	Antibiotics
0403	Antibiotics
0404	Antibiotics
0405	Antibiotics
0406	Antibiotics
0407	Antibiotics
0408	Antibiotics
0409	Antibiotics
0410	NA
0412	Antibiotics
0413	Antibiotics
0414	Antibiotics
0415	Antibiotics
0416	Antibiotics
0417	Antibiotics
0418	Not_started_antibiotics
0419	Antibiotics
0420	Antibiotics
0421	Antibiotics
0422	Not_started_antibiotics
0423	Antibiotics
0424	Not_started_antibiotics
0425	Antibiotics
0426	Not_started_antibiotics
0428	Antibiotics
0429	Antibiotics
0431	Not_started_antibiotics
0432	Antibiotics
0433	Antibiotics
0434	Antibiotics
0435	Not_started_antibiotics
0436	Antibiotics
0438	Not_started_antibiotics
0439	Not_started_antibiotics
0440	Not_started_antibiotics
0441	Antibiotics
0443	Antibiotics
0444	Not_started_antibiotics
0445	Antibiotics
0446	Antibiotics
0447	NA
0448	Not_started_antibiotics
0449	Antibiotics
0450	Antibiotics
0451	Not_started_antibiotics
0452	Antibiotics
0453	Not_started_antibiotics
0454	Not_started_antibiotics
0455	Antibiotics
0456	Antibiotics
0457	Antibiotics
0458	Antibiotics
0459	Antibiotics
0460	Antibiotics
0461	Antibiotics
0462	Antibiotics
0463	Antibiotics
0464	Antibiotics
0465	Antibiotics
0466	Not_started_antibiotics
0467	Antibiotics
0468	Antibiotics
0469	NA
0470	Antibiotics
0471	Antibiotics
0472	Antibiotics
0473	Antibiotics
0474	Antibiotics
0475	Antibiotics
0476	NA
0477	Antibiotics
0478	Antibiotics
0479	NA
0480	Antibiotics
0481	Antibiotics
0482	Antibiotics
0483	NA
0484	Not_started_antibiotics
0485	Antibiotics
0487	Antibiotics
0488	Antibiotics
0489	Antibiotics
0490	NA
0491	Antibiotics
0492	NA
0493	Not_started_antibiotics
0494	Antibiotics
0495	Antibiotics
0496	Not_started_antibiotics
0497	Antibiotics
0498	Antibiotics
0499	Antibiotics
0500	Antibiotics
0501	Antibiotics
0502	Antibiotics
0503	Antibiotics
0504	Antibiotics
0505	Antibiotics
0506	Antibiotics
0507	Antibiotics
0508	NA
0509	NA
0510	Antibiotics
0511	Not_started_antibiotics
0512	Antibiotics
0513	Antibiotics
0514	Antibiotics
0515	Not_started_antibiotics
0516	Not_started_antibiotics
0517	Antibiotics
0518	Antibiotics
0519	Antibiotics
0520	Antibiotics
0521	Antibiotics
0522	Antibiotics
0523	Antibiotics
0524	Antibiotics
0525	Not_started_antibiotics
0526	Antibiotics
0527	Antibiotics
0528	NA
0529	Antibiotics
0530	Antibiotics
0531	Not_started_antibiotics
0532	Antibiotics
0533	Antibiotics
0534	Antibiotics
0535	Antibiotics
0536	NA
0537	NA
0538	Antibiotics
0539	NA
0540	Antibiotics
0541	Antibiotics
0542	Antibiotics
0543	Antibiotics
0544	Antibiotics
0545	Antibiotics
0546	Antibiotics
0547	Antibiotics
0548	Antibiotics
0549	Antibiotics
0550	Antibiotics
0551	Antibiotics
0552	Antibiotics
0553	Antibiotics
0554	Antibiotics
0555	Antibiotics
0556	Antibiotics
0557	Antibiotics
0558	Antibiotics
0559	Not_started_antibiotics
0560	Not_started_antibiotics
0561	Antibiotics
0562	Antibiotics
0563	NA
0564	Antibiotics
0565	Antibiotics
0566	Antibiotics
0567	Antibiotics
0568	Antibiotics
0569	Antibiotics
0570	Antibiotics
0571	Antibiotics
0572	Not_started_antibiotics
0573	Antibiotics
0574	NA
