# Supplementary material for: A comprehensive genetic map of cytokine responses in Lyme borreliosis
Source: Nat Commun. 2024 May 7;15:3795. doi: 10.1038/s41467-024-47505-z (PMC11076587; doi:10.1038/s41467-024-47505-z)
Supplement: Supplementary file 5 — Supplementary Data 2 [file 41467_2024_47505_MOESM5_ESM.csv]

LymeProspect_GWAS_DatasetAnalyses20201127
	Lab_ID	diss_or_EM	age	sex	t0_pbmc_il1b_rpmi	t0_pbmc_il1b_bbmix_10_6	t0_pbmc_il1b_bbmix_10_5	t0_pbmc_il1b_bbmix_10_4	t0_pbmc_il1b_bbmix_10_3	t0_pbmc_il1b_bafzelii	t0_pbmc_il1b_lps	t0_pbmc_il1b_p3c	t0_pbmc_il1b_cand	t0_pbmc_il6_rpmi	t0_pbmc_il6_bbmix_10_6	t0_pbmc_il6_bbmix_10_5	t0_pbmc_il6_bbmix_10_4	t0_pbmc_il6_bbmix_10_3	t0_pbmc_il6_bafzelii	t0_pbmc_il6_lps	t0_pbmc_il6_p3c	t0_pbmc_il6_cand	t0_pbmc_il10_rpmi	t0_pbmc_il10_bbmix_10_6	t0_pbmc_il10_bbmix_10_5	t0_pbmc_il10_bbmix_10_4	t0_pbmc_il10_bbmix_10_3	t0_pbmc_il10_bafzelii	t0_pbmc_il10_lps	t0_pbmc_il10_p3c	t0_pbmc_il10_cand	t0_pbmc_il1ra_rpmi	t0_pbmc_il1ra_bbmix_10_6	t0_pbmc_il1ra_bbmix_10_5	t0_pbmc_il1ra_bbmix_10_4	t0_pbmc_il1ra_bbmix_10_3	t0_pbmc_il1ra_bafzelii	t0_pbmc_il1ra_lps	t0_pbmc_il1ra_p3c	t0_pbmc_il1ra_cand	t0_wba_il1b_rpmi	t0_wba_il1b_bbmix_moi30	t0_wba_il1b_bbmix_moi10	t0_wba_il1b_bbmix_moi3	t0_wba_il1b_lps	t0_wba_il1b_p3c	t0_wba_il6_rpmi	t0_wba_il6_bbmix_moi30	t0_wba_il6_bbmix_moi10
2	0002	EM	53	F	39	138	39	39	39	NA	180	2249	4043	156	2420	291	156	156	NA	1057	7492	3569	7	58	7	7	7	NA	43	199	237	2015	15353	5018	2113	2146	NA	11875	27270	22272	20	519	343	87	582	22	156	8064	5983
3	0003	EM	71	F	39	1428	218	39	39	NA	2337	1087	5000	156	11966	2127	156	156	NA	14817	7046	9309	7	232	12	7	7	NA	427	165	491	2048	15230	6940	2684	1982	NA	17585	20957	23969	20	1259	324	63	311	20	156	6354	3503
4	0004	EM	58	M	156	1445	465	77	39	NA	1480	1490	5000	1109	10158	9550	560	156	NA	8081	10850	8159	14	304	86	12	7	NA	342	320	575	1781	15929	7772	2113	1406	NA	13867	16869	19119	20	2466	1030	253	436	103	468	13394	12092
5	0005	EM	38	F	39	1315	375	100	39	NA	1666	1497	4392	156	6327	4417	526	156	NA	6547	6555	6189	11	206	42	18	12	NA	420	314	900	457	17554	6376	2392	1542	NA	22226	23621	24029	20	1712	628	164	553	33	156	5640	5381
7	0007	EM	73	M	39	1469	614	120	39	NA	2046	2984	5000	156	19419	11547	396	156	NA	14433	17307	11547	11	166	38	13	10	NA	156	155	299	2419	13912	7642	2727	1743	NA	11502	11405	14192	20	2411	1392	595	1639	212	156	10899	9849
8	0008	EM	56	F	NA	NA	NA	NA	NA	NA	NA	NA	NA	NA	NA	NA	NA	NA	NA	NA	NA	NA	NA	NA	NA	NA	NA	NA	NA	NA	NA	NA	NA	NA	NA	NA	NA	NA	NA	NA	20	729	411	69	712	20	156	6821	5982
9	0009	EM	58	M	39	3060	1129	63	39	NA	2008	3759	4762	156	8797	5997	265	156	NA	4931	6946	3202	7	104	13	7	7	NA	130	103	128	5176	10465	11704	6398	5113	NA	13556	11146	14906	20	1887	688	156	2295	77	156	12969	9276
10	0010	EM	55	M	39	676	172	39	39	NA	683	708	3737	156	8556	2478	156	156	NA	5792	5573	5030	7	231	24	7	7	NA	188	150	334	1452	14855	5028	2113	1183	NA	16017	18672	17725	20	684	180	39	251	21	156	5167	2073
11	0011	EM	48	F	NA	NA	NA	NA	NA	NA	NA	NA	NA	NA	NA	NA	NA	NA	NA	NA	NA	NA	NA	NA	NA	NA	NA	NA	NA	NA	NA	NA	NA	NA	NA	NA	NA	NA	NA	NA	20	1693	500	137	1059	115	156	8137	4670
12	0012	EM	40	F	39	4343	1201	112	39	NA	4767	4916	5000	156	8107	5519	261	156	NA	11314	14111	6122	7	172	45	14	11	NA	381	219	327	3691	15247	10072	6801	4220	NA	17291	17970	15709	20	2210	805	134	1720	23	156	4713	2491
13	0013	EM	65	M	39	2834	513	39	39	NA	1413	1028	4775	156	4110	1473	156	156	NA	2737	2503	3593	9	139	40	11	10	NA	150	67	331	5275	29240	14726	6064	4755	NA	32716	38182	37559	20	2500	1261	160	468	29	156	8629	6458
14	0014	EM	68	F	39	2491	976	91	39	NA	4384	2321	5000	156	9140	5838	604	156	NA	12687	6686	4640	7	244	76	7	7	NA	228	124	177	2737	14292	10739	4259	2767	NA	14255	15928	10518	20	2500	760	149	1239	226	156	10014	6586
15	0015	EM	34	F	39	2393	751	125	39	NA	4160	704	4142	156	6686	3957	410	156	NA	7939	5230	4779	7	184	45	9	7	NA	302	123	259	837	3852	1769	727	488	NA	4683	5086	5467	20	2168	537	91	1324	20	156	5976	3149
16	0016	EM	49	F	39	2923	688	57	39	NA	4950	1020	5000	156	11059	10710	482	156	NA	9549	13573	20000	7	193	67	7	7	NA	900	129	900	1667	14127	6649	1996	1900	NA	14887	15823	16675	20	2500	377	75	938	20	156	15298	7203
17	0017	EM	37	F	39	1789	526	109	39	NA	1968	4001	5000	156	9380	6947	1291	156	NA	10452	9936	6379	26	900	104	35	21	NA	527	443	854	1504	10017	5673	2207	1467	NA	9565	10884	10281	20	2105	724	91	854	78	156	8587	6020
18	0018	EM	54	F	39	2624	1690	145	39	NA	2770	5000	4323	156	15902	10266	1099	156	NA	10548	10746	7414	24	451	95	27	16	NA	256	246	293	4753	10989	11172	12708	8290	NA	10910	9805	9937	20	1085	355	54	430	51	156	7534	6286
20	0020	EM	49	M	39	362	52	39	39	NA	1876	1663	5000	156	3406	356	156	156	NA	7222	5961	5076	7	129	17	7	7	NA	599	463	408	390	7295	1907	390	390	NA	11302	12266	10858	20	404	97	34	1498	44	156	6139	3077
21	0021	EM	59	F	NA	NA	NA	NA	NA	NA	NA	NA	NA	NA	NA	NA	NA	NA	NA	NA	NA	NA	NA	NA	NA	NA	NA	NA	NA	NA	NA	NA	NA	NA	NA	NA	NA	NA	NA	NA	20	2500	2371	1176	2500	450	156	14535	14779
22	0022	EM	64	F	39	2276	929	95	39	NA	2514	3911	5000	156	6140	2993	163	156	NA	6850	6468	4557	7	209	39	7	7	NA	183	170	481	2097	16767	7423	4672	3369	NA	11775	20592	23059	20	2400	788	208	709	20	156	6520	3291
23	0023	EM	54	F	NA	NA	NA	NA	NA	NA	NA	NA	NA	NA	NA	NA	NA	NA	NA	NA	NA	NA	NA	NA	NA	NA	NA	NA	NA	NA	NA	NA	NA	NA	NA	NA	NA	NA	NA	NA	20	1153	503	201	1056	25	156	11735	8228
24	0024	EM	51	F	39	836	110	43	39	NA	918	1018	2921	156	3800	484	160	156	NA	6288	4891	4857	9	154	14	8	7	NA	222	125	331	973	9848	2145	1012	804	NA	10411	13458	9903	20	1654	579	119	574	20	156	5152	2666
25	0025	EM	58	M	39	4775	830	41	39	NA	2688	2986	3151	156	13975	7327	243	156	NA	9853	12414	6999	13	538	48	7	7	NA	900	703	223	1518	37091	23582	6031	2231	NA	27524	26001	19629	20	819	258	81	855	89	156	8421	6805
26	0026	EM	51	M	39	2017	474	75	39	NA	1553	881	3568	156	6909	3140	297	156	NA	9018	4017	5815	7	264	56	7	7	NA	299	96	609	907	6343	2892	1021	780	NA	6374	5648	5615	20	1137	496	208	1090	80	156	8441	5363
27	0027	EM	31	M	72	1816	425	45	151	NA	4161	1008	5000	320	8395	2805	156	431	NA	6732	3417	4153	7	138	13	7	13	NA	331	234	408	1244	4848	2632	780	1206	NA	4425	6374	4709	20	1290	836	381	1748	101	156	10307	10014
28	0028	EM	53	F	39	706	130	72	39	NA	590	165	4475	156	6069	1064	156	156	NA	6088	1606	10625	36	229	30	26	23	NA	206	74	900	1602	13277	3906	1867	1437	NA	12114	9780	21352	20	686	307	87	537	20	156	8383	3513
29	0029	EM	57	F	39	1237	251	53	64	NA	1357	725	4522	156	8405	4108	439	349	NA	9595	4584	8731	7	416	48	7	7	NA	900	251	498	724	11312	2682	797	724	NA	15753	15000	18102	20	1586	729	336	1109	20	156	7794	7364
30	0030	EM	53	M	39	775	286	44	39	NA	692	448	4118	156	3560	980	156	156	NA	3520	2102	3231	7	250	31	7	7	NA	208	151	900	564	10964	3022	1366	682	NA	16926	12703	19598	20	1986	1116	385	825	38	156	8519	7965
31	0031	EM	59	F	39	723	81	39	39	NA	908	221	3197	190	11251	1573	156	156	NA	6693	1568	4942	7	168	23	10	15	NA	177	25	254	1400	7523	1871	390	390	NA	7014	7734	6462	20	1839	485	145	516	20	156	7665	3676
32	0032	EM	52	F	39	1017	292	90	39	NA	1257	983	3066	156	6896	3566	529	156	NA	7925	4854	6060	24	297	63	25	9	NA	321	178	570	797	7123	2460	1063	724	NA	7069	7681	8453	20	1217	617	163	961	190	156	15841	13205
33	0033	EM	73	F	86	2303	511	131	39	NA	1877	390	5000	683	13841	5000	885	161	NA	14729	4372	10822	28	900	121	29	7	NA	900	236	900	1352	18591	4974	1667	1082	NA	19949	16751	17017	20	2500	2500	1145	2004	50	156	10810	19165
34	0034	EM	47	M	64	1308	221	66	39	NA	1264	331	5000	854	14163	3357	561	166	NA	10198	2805	5236	26	463	38	15	7	NA	330	105	900	717	9700	3037	1116	672	NA	15935	9210	14975	244	1878	1242	840	949	20	4218	6892	6713
35	0035	EM	65	M	39	514	137	77	39	NA	697	415	4368	156	6632	2304	958	480	NA	6393	3672	7444	7	309	27	15	7	NA	348	257	900	390	10137	1812	945	910	NA	10182	9021	21080	20	2065	1049	504	1135	70	156	8596	12897
36	0036	EM	58	F	39	187	39	39	39	NA	753	208	4334	156	2042	486	222	156	NA	6229	1618	3952	7	156	23	8	7	NA	469	71	900	760	3857	945	622	390	NA	7786	6237	9374	20	1899	934	549	1551	20	156	4286	6374
37	0037	EM	51	F	39	1698	315	39	39	NA	1882	3097	5000	175	13162	6776	313	180	NA	14204	18177	7629	11	842	100	13	13	NA	900	900	900	1462	12867	5117	2015	1207	NA	9448	13001	13720	20	1954	1090	347	2500	76	156	15958	12561
39	0039	EM	61	F	39	722	112	39	39	NA	1152	1821	3374	161	5534	1333	195	175	NA	7518	9439	5750	7	161	16	7	7	NA	473	149	500	767	3760	1080	838	921	NA	4599	6236	10476	20	1998	734	237	893	20	156	10053	6193
40	0040	EM	66	F	39	2399	1235	313	39	NA	3619	2057	5000	175	10017	5240	639	161	NA	13362	9268	7568	18	467	84	24	18	NA	900	323	827	1720	9160	5221	3027	1493	NA	12771	10498	11144	20	1771	969	513	1662	20	156	10930	15905
41	0041	EM	28	M	39	1560	149	59	93	NA	3046	645	5000	165	10017	956	279	537	NA	9918	4814	5590	12	336	16	13	15	NA	900	148	393	1000	4236	1163	1142	1000	NA	6930	4806	5274	20	1981	1343	641	2381	61	156	18989	13109
42	0042	EM	33	F	NA	NA	NA	NA	NA	NA	NA	NA	NA	NA	NA	NA	NA	NA	NA	NA	NA	NA	NA	NA	NA	NA	NA	NA	NA	NA	NA	NA	NA	NA	NA	NA	NA	NA	NA	NA	20	1062	624	370	1207	72	156	8364	7924
43	0043	EM	63	M	39	1977	740	116	45	NA	2191	2964	5000	183	20000	12621	987	318	NA	20000	20000	14819	11	481	76	20	9	NA	436	399	900	1328	11197	4760	1632	1244	NA	9019	10975	10503	20	1803	798	355	1068	291	156	12827	6897
44	0044	EM	66	F	39	2579	797	43	39	NA	2737	1084	5000	174	20000	11515	329	170	NA	20000	9131	9101	13	702	118	22	22	NA	900	327	900	1874	11807	4819	2201	2072	NA	11829	8970	8319	20	1949	862	437	1561	37	156	10945	12359
45	0045	EM	60	F	39	892	275	68	39	NA	1145	1925	5000	188	13955	2140	226	183	NA	10818	10375	15876	14	392	50	24	23	NA	376	408	900	2767	29336	7588	3359	3731	NA	31442	30792	50000	20	924	559	168	1410	52	156	11877	7607
46	0046	EM	59	M	39	1188	155	39	39	NA	2050	1542	5000	166	12971	4083	156	156	NA	15498	12588	8864	16	424	46	13	12	NA	900	388	900	3049	18438	6014	1748	1357	NA	27493	22642	22942	20	1429	557	193	1399	61	156	6144	9505
47	0047	EM	59	F	39	277	39	39	39	NA	488	289	2932	156	6741	617	156	156	NA	7818	3801	6789	7	294	23	9	7	NA	493	108	900	390	3733	1219	600	390	NA	3860	2611	7279	20	1173	263	74	502	20	156	11069	7359
48	0048	EM	53	M	39	2309	882	69	39	NA	2124	5000	5000	156	18637	11277	611	156	NA	12339	17555	10067	9	638	120	15	8	NA	722	444	816	2302	14663	9148	3232	1998	NA	14380	16640	19381	20	1626	785	430	1494	233	156	10097	6073
49	0049	EM	69	F	39	1728	543	65	39	NA	3165	2441	5000	156	11737	5387	270	156	NA	17381	10962	9639	7	261	47	8	7	NA	633	176	542	1604	7335	3049	2053	1389	NA	9026	9887	11562	20	2500	1911	1194	2500	80	156	8832	10139
50	0050	EM	56	F	159	747	798	169	65	NA	853	1032	4941	717	7133	6103	879	270	NA	5220	3596	7912	22	223	67	30	13	NA	192	121	506	4648	6014	5019	3575	2842	NA	5234	3733	5507	20	1408	642	440	508	352	156	13748	9887
51	0051	EM	58	F	39	1329	272	72	45	NA	1772	207	3506	156	11231	3453	480	385	NA	13623	2199	9413	7	142	17	7	7	NA	247	17	275	934	9996	3448	1233	1233	NA	11036	9054	11850	20	1643	601	149	652	20	156	10287	12684
52	0052	EM	34	M	NA	NA	NA	NA	NA	NA	NA	NA	NA	NA	NA	NA	NA	NA	NA	NA	NA	NA	NA	NA	NA	NA	NA	NA	NA	NA	NA	NA	NA	NA	NA	NA	NA	NA	NA	NA	20	792	255	188	488	39	156	8285	9588
53	0053	EM	56	M	39	1685	210	42	39	NA	1622	671	5000	156	8895	1701	242	156	NA	5543	2884	3746	7	287	30	7	7	NA	277	133	476	495	11424	2415	762	572	NA	14626	19696	15761	20	2500	752	148	849	27	156	5191	3368
55	0055	EM	32	M	39	3350	2345	288	60	NA	4182	2790	5000	156	10692	9601	1458	192	NA	12121	9568	5116	7	227	29	7	7	NA	204	164	120	1860	23704	13263	4797	3635	NA	23340	34051	21774	20	2500	658	191	1061	75	156	8390	7508
56	0056	EM	41	M	39	1176	259	62	39	NA	893	814	4523	212	9876	4306	678	451	NA	7528	5693	6689	7	402	47	9	7	NA	314	247	885	2260	16533	9480	2877	2363	NA	13274	14950	23256	20	767	753	285	1311	49	156	20000	19355
57	0057	EM	63	M	39	1076	144	39	39	NA	468	534	3275	156	5655	2016	229	156	NA	5771	2946	3959	7	130	23	9	7	NA	107	31	202	453	2793	997	453	434	NA	2209	2442	3110	20	1911	1190	519	1300	22	156	9671	8531
58	0058	EM	45	F	39	2690	554	83	39	NA	3051	2339	5000	156	8988	5197	653	156	NA	9003	8424	6611	7	252	43	7	7	NA	567	244	308	742	11310	4487	1441	742	NA	13617	12952	14369	20	2382	1780	580	2500	106	156	8117	4980
59	0059	EM	54	M	39	2624	971	69	39	NA	4228	1235	4635	156	10108	8656	433	156	NA	12006	7955	5578	7	53	18	7	7	NA	110	48	113	674	2158	1472	864	615	NA	1955	2992	3323	25	2500	1570	607	2500	39	156	8729	8662
60	0060	EM	56	F	39	1501	234	49	39	NA	1845	947	3925	156	6807	2354	340	156	NA	7906	5345	3586	7	98	15	7	7	NA	162	55	193	646	3827	1697	765	513	NA	4063	4527	5532	20	1521	682	204	743	20	156	8596	4980
62	0062	EM	57	F	39	1450	421	86	39	NA	2351	1512	4337	156	9404	5925	909	156	NA	11958	8432	8196	7	149	28	7	7	NA	272	111	326	465	2620	988	513	400	NA	3160	3522	4126	20	2164	1067	753	1090	20	156	14563	16061
63	0063	EM	28	M	39	1430	412	55	39	NA	2764	2643	5000	156	10909	6028	255	156	NA	13838	11030	6461	7	273	52	7	7	NA	472	258	340	795	10842	4883	1356	988	NA	13056	13673	15100	20	2500	1553	684	2424	2040	156	7897	6590
64	0064	EM	51	M	39	3470	677	112	39	NA	5000	2800	5000	156	8483	2105	179	156	NA	18037	6102	5462	7	211	15	7	7	NA	577	144	259	1100	18691	6766	2268	1412	NA	17083	23451	23136	20	2500	908	198	1682	546	156	8755	6223
65	0065	EM	43	F	39	2166	584	51	39	NA	2753	1470	4548	156	9274	3877	176	156	NA	16991	5919	7640	7	142	27	7	7	NA	169	76	244	1648	6271	3329	1746	1134	NA	6583	6847	7185	20	1728	483	138	1082	50	156	7928	5520
66	0066	EM	67	M	39	4412	2048	138	39	NA	3260	4589	5000	156	12765	11940	321	156	NA	8080	9521	6672	7	212	34	7	7	NA	292	137	191	4297	14252	11422	6079	3270	NA	13485	13139	14142	20	1728	875	333	1195	112	156	11201	7867
68	0068	EM	61	F	39	741	124	64	39	NA	925	1826	4811	156	5094	648	156	156	NA	4344	5514	4068	7	149	9	7	7	NA	174	148	441	1355	17245	3895	1673	1355	NA	17733	21663	27459	20	1902	915	263	666	31	156	6485	4555
69	0069	EM	67	F	39	3850	1782	593	39	NA	5000	3273	5000	156	7201	4507	692	156	NA	14161	11845	11101	8	226	51	14	14	NA	469	260	632	2611	18781	12550	5139	2136	NA	19009	15401	19050	20	2500	2414	1361	2500	424	156	16287	20000
70	0070	EM	61	F	39	2070	443	65	39	NA	4294	2207	4402	156	9805	2691	156	156	NA	11751	8930	9083	7	374	49	7	7	NA	649	237	316	1470	11302	4556	2040	1197	NA	11970	12311	8454	20	2049	1305	434	1011	20	156	8584	7841
71	0071	EM	54	F	39	1191	268	42	39	NA	3266	2174	968	156	7144	2984	156	156	NA	8033	5797	684	7	157	29	7	7	NA	346	146	23	1470	9990	5502	2136	1433	NA	9518	9147	5167	20	1788	762	354	2500	53	156	12948	12138
72	0072	EM	50	M	39	2029	630	45	39	NA	3813	2065	5000	156	6074	2345	156	156	NA	8112	4785	5081	9	240	28	13	31	NA	750	161	561	2707	15776	9322	3028	2866	NA	26792	17494	23028	32	2306	1253	275	1893	27	156	14551	8336
73	0073	EM	54	M	39	3663	754	42	39	NA	3634	1378	5000	156	14421	5249	156	156	NA	11448	9968	6050	15	231	27	7	7	NA	299	219	222	5192	31057	16607	6462	3981	NA	35779	22580	26235	20	1337	449	89	685	20	156	12611	3693
74	0074	EM	39	M	39	4670	841	56	74	NA	5000	4600	5000	156	8705	1955	156	156	NA	6874	9353	3844	7	147	13	7	7	NA	242	242	122	3546	37663	14892	6236	4983	NA	37570	49481	43295	20	1736	700	160	946	20	156	10311	2602
75	0075	EM	49	M	39	3803	2594	776	307	NA	4406	3323	5000	156	10370	8550	1248	321	NA	11346	9295	8562	7	280	92	24	26	NA	351	160	282	2047	8204	7687	3783	2451	NA	12669	8682	10506	20	2482	1270	251	1462	252	156	20000	20000
76	0076	EM	33	M	39	1861	607	105	39	NA	1742	4024	4605	156	2094	1060	156	156	NA	1518	5406	1940	7	246	32	7	7	NA	292	268	345	1921	30337	9002	3648	2047	NA	37262	35334	31030	20	2194	921	214	646	20	156	6226	5352
77	0077	EM	41	F	39	5000	3066	1152	212	NA	5000	5000	5000	156	11088	7198	1763	335	NA	13655	9591	7549	24	385	87	38	21	NA	816	246	332	3197	20644	14253	9555	5979	NA	20512	20251	20142	20	2500	2281	1419	2500	159	156	20000	20000
78	0078	EM	64	F	39	3121	1213	95	39	NA	1861	4828	5000	156	4728	3198	156	156	NA	4006	3558	4234	17	220	52	32	31	NA	160	141	598	3162	18845	8071	5865	1768	NA	14267	19070	26275	20	1469	541	174	517	22	156	6690	2689
79	0079	EM	52	F	54	3094	1119	258	39	NA	3500	4132	4221	156	8410	3667	266	156	NA	5485	4374	4470	36	900	152	28	12	NA	900	804	525	4056	35002	13682	6488	3051	NA	42636	36829	25079	20	2500	800	272	838	25	156	6065	8010
80	0080	EM	60	F	39	1985	846	92	39	NA	3301	2975	3242	156	4374	3288	156	156	NA	5145	4183	4099	15	294	66	11	9	NA	623	204	290	3162	6874	5836	3273	2483	NA	9802	8434	9148	20	2500	790	320	1840	64	156	9077	6941
81	0082	EM	40	F	39	2317	563	100	39	NA	5000	3504	3405	156	4443	3474	156	156	NA	7612	9993	2637	7	79	10	7	7	NA	136	140	19	3662	20622	17579	7236	4903	NA	15713	23640	15042	20	692	195	109	1209	25	156	5914	2917
82	0083	EM	43	F	39	2459	661	56	39	NA	2568	4030	3919	156	9610	3612	204	156	NA	5623	8769	9044	7	304	42	7	7	NA	334	345	246	1786	10880	5763	2274	1712	NA	12619	15015	8866	20	1924	430	108	362	24	156	9766	5716
83	0084	EM	55	M	39	3595	657	87	39	NA	1774	1317	3911	156	4461	1853	156	156	NA	3743	3785	2314	8	230	16	7	8	NA	263	200	141	997	22824	5055	1560	1142	NA	18369	14721	12645	20	2500	1388	508	1020	51	156	6598	5869
84	0085	EM	69	M	39	5000	630	50	39	NA	5000	2363	5000	156	11016	2324	156	156	NA	8333	4230	2976	7	122	9	7	7	NA	171	45	56	2159	21371	9692	3333	2351	NA	21260	19080	14694	20	2500	1347	559	2282	83	242	8050	11032
85	0086	EM	63	M	39	2476	199	39	39	NA	5000	3668	5000	156	3571	900	156	156	NA	3602	6384	6694	7	86	7	7	7	NA	241	88	122	1442	12434	4462	1560	1095	NA	10985	14614	10063	20	1181	565	221	1802	119	156	7362	7554
86	0087	EM	28	M	39	3254	855	76	39	NA	5000	947	3471	235	8930	4996	1267	197	NA	11671	2519	3811	7	292	14	9	7	NA	900	32	34	970	5345	3775	1033	639	NA	4967	4891	3726	NA	NA	NA	NA	NA	NA	NA	NA	NA
88	0089	EM	24	F	39	549	122	39	39	NA	2769	743	1713	156	4187	841	156	156	NA	4912	3174	1848	228	323	218	189	230	NA	360	138	288	840	1033	639	592	677	NA	1160	1182	1546	20	1322	499	184	1668	68	156	14467	6214
89	0090	EM	58	M	39	2791	1517	241	50	NA	4233	3226	5000	156	20000	11580	2094	184	NA	12190	11374	12122	18	256	27	17	29	NA	900	437	900	2770	9877	7724	3562	2478	NA	10280	10320	11843	20	2381	830	247	1216	63	156	10802	6273
90	0091	EM	55	F	39	2848	531	39	39	NA	4387	4613	5000	156	11165	4801	156	156	NA	10153	11401	4848	57	559	58	58	56	NA	900	623	335	1490	31290	14686	2797	4720	NA	16181	16766	29788	20	1482	577	137	1186	46	156	20000	20000
91	0092	EM	75	F	39	2198	1384	209	39	NA	2906	4330	5000	156	8242	8017	1344	156	NA	8095	10724	3194	17	242	67	14	11	NA	148	119	123	2771	7979	2298	6215	4662	NA	4030	8799	3908	20	936	497	169	786	109	156	7999	4177
92	0093	EM	24	M	39	5000	2829	203	39	NA	5000	2745	5000	156	9990	3829	163	156	NA	16289	10010	4551	12	83	19	10	15	NA	320	78	122	2797	17683	5121	2567	919	NA	13263	20139	15700	20	1118	442	170	952	20	156	6665	3191
93	0094	EM	64	F	39	5000	4078	694	39	NA	5000	5000	5000	156	8775	8551	1610	156	NA	5541	13566	3116	53	600	154	29	29	NA	581	306	246	439	27449	22785	7475	3449	NA	8972	11911	12887	20	1188	719	403	1296	79	156	7575	4910
94	0095	EM	70	F	39	2994	980	71	39	NA	3624	5000	5000	156	9090	4434	156	156	NA	6576	8338	3760	40	900	76	32	38	NA	445	245	900	2690	8640	7888	4285	3310	NA	10041	13183	14762	20	1875	594	163	1000	20	156	5230	3343
95	0096	EM	40	M	81	2597	534	308	59	NA	580	2941	5000	156	6135	1494	377	156	NA	3194	7859	6078	30	675	69	48	58	NA	242	853	900	9533	47102	19429	11308	8155	NA	27802	50000	50000	20	1870	774	271	1167	58	156	5545	4673
96	0097	EM	59	F	39	1286	142	39	39	NA	861	NA	NA	156	4592	524	156	156	NA	4044	NA	NA	8	183	8	7	7	NA	159	NA	NA	NA	15105	3725	1130	915	NA	10040	NA	NA	20	961	245	74	464	20	156	3831	1623
97	0098	EM	38	M	39	1314	179	39	39	NA	1605	3718	5000	156	5230	1060	156	156	NA	5666	4840	3705	7	175	11	7	7	NA	232	248	303	1186	14672	4906	2579	1790	NA	20047	24292	19830	20	1494	1031	237	1516	25	156	14032	7169
98	0099	EM	38	M	NA	NA	NA	NA	NA	NA	NA	NA	NA	NA	NA	NA	NA	NA	NA	NA	NA	NA	NA	NA	NA	NA	NA	NA	NA	NA	NA	NA	NA	NA	NA	NA	NA	NA	NA	NA	NA	NA	NA	NA	NA	NA	NA	NA	NA
100	0101	EM	30	F	39	2183	739	223	39	NA	2859	2029	3361	156	9487	1953	400	156	NA	12747	8270	3749	46	900	79	38	35	NA	900	230	900	2049	32081	7264	3609	2358	NA	45095	36007	26407	20	1565	461	140	1782	53	156	7494	5348
101	0102	EM	71	F	39	1204	646	74	55	NA	1452	2027	2796	156	11742	7526	420	183	NA	12502	12382	7894	48	295	122	55	58	NA	900	390	900	4997	20445	19517	6360	5029	NA	35668	23139	42288	20	1494	773	284	1924	401	156	13499	15928
104	0105	EM	61	M	43	4083	2219	173	39	NA	5000	4187	5000	156	20000	9249	156	156	NA	17762	13258	8112	7	214	38	7	7	NA	455	235	444	830	610	554	478	582	NA	764	899	1039	27	1129	2500	493	1271	99	156	15252	12611
105	0106	EM	82	M	NA	NA	NA	NA	NA	NA	NA	NA	NA	NA	NA	NA	NA	NA	NA	NA	NA	NA	NA	NA	NA	NA	NA	NA	NA	NA	NA	NA	NA	NA	NA	NA	NA	NA	NA	NA	NA	NA	NA	NA	NA	NA	NA	NA	NA
106	0107	EM	44	F	NA	NA	NA	NA	NA	NA	NA	NA	NA	NA	NA	NA	NA	NA	NA	NA	NA	NA	NA	NA	NA	NA	NA	NA	NA	NA	NA	NA	NA	NA	NA	NA	NA	NA	NA	NA	NA	NA	NA	NA	NA	NA	NA	NA	NA
107	0108	EM	53	M	39	4617	3776	606	175	NA	5000	5000	5000	156	13784	13387	1917	418	NA	11363	15491	5563	7	63	18	7	7	NA	103	80	86	2557	29850	11231	4227	1729	NA	18018	29955	38377	20	998	540	197	927	52	156	5599	3530
108	0109	EM	59	M	39	946	441	90	48	NA	2312	2919	5000	173	6236	3590	324	166	NA	9453	15340	7355	7	290	78	8	7	NA	582	368	552	1370	10882	6057	2981	1713	NA	9208	23554	22799	20	807	263	120	1126	101	156	11394	5878
110	0111	EM	37	F	39	4479	458	224	39	NA	4779	2911	5000	156	20000	3934	368	156	NA	16138	13385	9693	7	344	19	7	7	NA	626	246	598	390	713	390	390	414	NA	390	390	390	20	1231	386	98	1660	20	156	14655	7443
111	0112	EM	36	M	39	1803	199	39	39	NA	870	183	5000	156	10037	2673	244	156	NA	12855	3174	11473	7	464	41	7	7	NA	347	116	182	1474	3870	2208	1081	1005	NA	7529	5919	9041	20	2500	1377	378	2482	20	156	8198	4403
112	0113	EM	44	M	NA	NA	NA	NA	NA	NA	NA	NA	NA	NA	NA	NA	NA	NA	NA	NA	NA	NA	NA	NA	NA	NA	NA	NA	NA	NA	NA	NA	NA	NA	NA	NA	NA	NA	NA	NA	NA	NA	NA	NA	NA	NA	NA	NA	NA
113	0114	EM	57	M	39	5000	3000	385	65	NA	4199	5000	5000	156	20000	19490	3961	356	NA	20000	9319	20000	7	216	73	7	7	NA	377	159	189	943	1366	780	541	943	NA	1366	2367	4721	20	2148	1040	660	2196	134	156	15783	15558
114	0115	EM	64	F	39	582	183	56	39	NA	293	740	1792	156	4924	1066	156	156	NA	1581	2918	5296	10	109	16	8	8	NA	30	40	123	5718	26000	12799	7546	6101	NA	30774	33793	38769	20	2500	585	111	656	27	156	20000	16110
115	0116	EM	44	M	39	3523	475	44	39	NA	3346	2868	3256	156	20000	5698	199	156	NA	20000	14694	7815	9	802	69	11	9	NA	900	635	321	7618	20761	16552	8423	6904	NA	19507	18029	18691	20	2500	2500	580	2500	143	156	15364	16110
116	0117	EM	31	F	39	691	78	39	39	NA	1013	1890	5000	156	4948	1146	156	156	NA	6959	6309	5749	7	116	9	7	7	NA	241	127	210	3420	16010	7945	4570	3634	NA	12415	26140	20836	20	1372	355	227	912	20	156	5110	1991
117	0118	EM	59	F	39	1465	169	39	39	NA	4747	2579	5000	156	18395	1709	156	166	NA	20000	17801	20000	7	127	8	7	7	NA	308	58	98	2688	7112	5771	2352	1719	NA	5582	6916	8191	20	2187	727	186	2019	400	156	20000	20000
118	0119	EM	64	M	39	2434	558	70	39	NA	3980	3153	5000	156	20000	2648	181	156	NA	16703	11063	3403	7	207	13	7	7	NA	416	167	228	5609	5978	9100	10009	6916	NA	8490	8291	5238	NA	NA	NA	NA	NA	NA	NA	NA	NA
120	0121	EM	62	F	NA	NA	NA	NA	NA	NA	NA	NA	NA	NA	NA	NA	NA	NA	NA	NA	NA	NA	NA	NA	NA	NA	NA	NA	NA	NA	NA	NA	NA	NA	NA	NA	NA	NA	NA	NA	20	2500	1495	305	2500	70	469	7759	4366
121	0122	EM	69	F	39	4709	448	39	39	NA	3581	4396	5000	156	20000	2987	156	156	NA	7895	14523	5260	7	95	11	7	7	NA	128	75	105	1165	7516	3963	1783	1592	NA	11215	11732	9759	20	2477	999	157	2500	26	564	7153	4960
122	0123	EM	36	M	NA	NA	NA	NA	NA	NA	NA	NA	NA	NA	NA	NA	NA	NA	NA	NA	NA	NA	NA	NA	NA	NA	NA	NA	NA	NA	NA	NA	NA	NA	NA	NA	NA	NA	NA	NA	NA	NA	NA	NA	NA	NA	NA	NA	NA
123	0125	EM	55	F	39	2989	1922	933	57	NA	5000	3345	5000	156	20000	20000	6715	215	NA	20000	7865	3891	7	95	33	12	7	NA	182	36	61	2649	4605	3219	2193	1944	NA	4526	6117	6193	NA	NA	NA	NA	NA	NA	NA	NA	NA
125	0127	EM	64	F	39	5000	2041	184	39	NA	4434	5000	5000	156	20000	6891	540	156	NA	6398	18882	3972	7	60	11	7	7	NA	41	87	16	46871	21711	43189	50000	49552	NA	39762	20050	22077	20	1616	340	193	635	20	469	5498	4325
126	0128	EM	69	F	39	355	92	76	39	NA	716	565	494	156	4301	737	186	156	NA	4901	2431	1228	10	241	35	10	8	NA	275	174	67	1351	939	689	660	603	NA	970	1153	1002	38	2500	1147	673	2500	429	507	8831	7610
127	0129	EM	49	F	39	611	277	39	39	NA	382	1529	1968	469	469	469	469	469	NA	533	1007	469	7	18	7	7	7	NA	15	13	67	1103	1247	1134	970	910	NA	1413	1264	3316	20	2033	645	254	1101	50	469	8246	7056
128	0131	EM	53	F	39	2175	353	39	39	NA	2703	1670	5000	469	1121	489	469	469	NA	1184	1121	469	7	85	10	7	7	NA	119	51	136	1103	10518	6849	1957	1028	NA	11932	11298	9317	20	2464	519	108	2039	20	469	4162	2633
129	0132	EM	38	F	39	1251	304	57	39	NA	1648	2376	5000	469	2836	1159	469	469	NA	1689	2288	1284	8	152	24	7	7	NA	115	108	271	1214	10348	3587	895	880	NA	8337	12252	16600	20	1515	487	193	1140	72	469	5700	3774
130	0133	EM	42	M	39	558	39	39	39	NA	741	743	3304	469	544	469	469	469	NA	2142	931	1740	7	20	7	7	7	NA	102	21	51	2315	8996	1779	761	390	NA	7432	7976	10725	20	1896	560	100	1203	20	469	6652	4780
132	0136	EM	45	F	NA	NA	NA	NA	NA	NA	NA	NA	NA	NA	NA	NA	NA	NA	NA	NA	NA	NA	NA	NA	NA	NA	NA	NA	NA	NA	NA	NA	NA	NA	NA	NA	NA	NA	NA	NA	NA	NA	NA	NA	NA	NA	NA	NA	NA
133	0137	EM	56	M	NA	NA	NA	NA	NA	NA	NA	NA	NA	NA	NA	NA	NA	NA	NA	NA	NA	NA	NA	NA	NA	NA	NA	NA	NA	NA	NA	NA	NA	NA	NA	NA	NA	NA	NA	NA	20	1128	390	119	1709	67	469	18784	12562
135	0139	EM	51	M	40	5000	1867	196	40	NA	3129	4897	5000	469	5921	5731	950	469	NA	5783	5097	2093	7	125	33	7	7	NA	139	48	257	5398	8088	6710	5552	5602	NA	8948	7550	10173	20	2500	1371	271	1751	20	469	5766	5862
137	0141	EM	48	M	39	2993	998	68	39	NA	3773	2865	5000	469	4069	2627	469	469	NA	1936	4312	2105	7	146	27	7	7	NA	138	105	252	1667	4249	2467	1323	748	NA	4607	5804	5501	20	2500	1131	368	1273	91	469	3582	3169
138	0142	EM	70	M	39	3717	4098	694	39	NA	5000	1791	5000	469	1887	2576	876	469	NA	4034	2325	1678	7	103	68	9	7	NA	224	100	192	3588	3588	3290	3260	2989	NA	6877	2273	7550	20	2500	1999	1405	2500	353	469	9310	9310
139	0144	EM	39	M	39	3424	2140	362	60	NA	4141	4817	5000	469	9560	7271	493	469	NA	5866	10467	3706	7	259	47	7	7	NA	216	202	177	3460	10198	5905	3436	3313	NA	11312	12730	10123	20	1956	590	165	1101	73	469	2901	1599
140	0145	EM	31	F	39	2519	394	45	39	NA	4437	3429	5000	469	4711	1343	469	469	NA	7206	11313	3353	7	82	10	7	7	NA	351	68	144	2165	15686	6893	3362	2288	NA	20415	19570	19357	20	1837	484	87	2247	46	469	7191	3582
141	0146	EM	61	F	39	4228	2614	113	39	NA	3752	4899	5000	469	6339	10011	469	469	NA	9975	10320	4468	7	270	62	7	7	NA	506	270	276	4771	10255	11074	6679	5233	NA	11385	13592	10480	20	2500	1496	507	2301	160	469	6006	5119
143	0148	EM	50	M	39	1702	597	68	39	NA	1564	3778	5000	469	1299	1067	469	469	NA	1649	2519	793	7	52	7	7	7	NA	60	38	54	1578	12443	7094	2279	1111	NA	11883	17574	21847	31	2427	1480	769	2062	184	469	5621	5669
144	0149	EM	46	M	39	2315	474	48	39	NA	4453	3495	5000	469	2122	2108	469	469	NA	2519	2041	1042	7	57	7	7	7	NA	43	47	77	3000	21870	15118	7254	3488	NA	23747	24947	22729	20	1619	997	441	2500	118	469	11264	11625
145	0150	EM	49	M	39	2957	1860	354	39	NA	2718	3594	4837	469	469	474	469	469	NA	507	981	469	7	7	7	7	7	NA	7	7	7	4238	3619	5032	7306	6290	NA	7227	5944	4981	20	1142	355	117	1238	134	469	7922	3105
146	0151	EM	62	M	NA	NA	NA	NA	NA	NA	NA	NA	NA	NA	NA	NA	NA	NA	NA	NA	NA	NA	NA	NA	NA	NA	NA	NA	NA	NA	NA	NA	NA	NA	NA	NA	NA	NA	NA	NA	NA	NA	NA	NA	NA	NA	NA	NA	NA
147	0152	EM	63	M	NA	NA	NA	NA	NA	NA	NA	NA	NA	NA	NA	NA	NA	NA	NA	NA	NA	NA	NA	NA	NA	NA	NA	NA	NA	NA	NA	NA	NA	NA	NA	NA	NA	NA	NA	NA	NA	NA	NA	NA	NA	NA	NA	NA	NA
148	0153	EM	63	F	NA	NA	NA	NA	NA	NA	NA	NA	NA	NA	NA	NA	NA	NA	NA	NA	NA	NA	NA	NA	NA	NA	NA	NA	NA	NA	NA	NA	NA	NA	NA	NA	NA	NA	NA	NA	20	2500	1048	1245	1232	457	469	7994	6896
149	0154	EM	30	F	243	1685	821	408	39	NA	4090	1961	5000	507	2436	2661	974	469	NA	3649	2436	1108	7	54	12	7	7	NA	39	21	49	1747	7556	4347	2068	1307	NA	6400	9504	9054	20	2500	716	92	2500	121	469	6745	5082
150	0155	EM	65	M	39	3781	1186	60	39	NA	3678	4816	5000	469	3007	2537	469	469	NA	3220	5339	1302	7	33	7	7	7	NA	49	29	46	4230	8337	7764	5564	5232	NA	7847	9113	7259	20	2500	966	252	815	27	469	14924	10386
151	0156	EM	54	M	54	5000	5000	1084	49	NA	5000	4886	5000	469	3045	5689	1700	469	NA	4988	3496	2659	7	97	22	7	7	NA	137	70	100	8783	23806	23456	13059	8488	NA	29555	22529	33214	20	2500	1115	428	1872	153	469	12523	9015
152	0157	EM	64	F	39	462	145	64	39	NA	957	405	3020	469	857	469	469	469	NA	1658	469	644	7	17	7	7	7	NA	32	7	110	1655	3816	2461	1902	1368	NA	2989	3685	4179	20	660	159	51	238	20	469	6512	2956
153	0158	EM	55	M	43	2027	234	39	39	NA	1394	3824	5000	469	4094	644	469	469	NA	2426	2105	976	7	83	7	7	7	NA	44	52	34	2023	21911	7073	2461	2201	NA	22989	23357	26830	83	2500	2394	1481	1767	121	894	16294	13935
154	0159	DISS	44	M	NA	NA	NA	NA	NA	NA	NA	NA	NA	NA	NA	NA	NA	NA	NA	NA	NA	NA	NA	NA	NA	NA	NA	NA	NA	NA	NA	NA	NA	NA	NA	NA	NA	NA	NA	NA	20	1471	511	163	957	20	469	6195	2374
155	0160	EM	55	F	NA	NA	NA	NA	NA	NA	NA	NA	NA	NA	NA	NA	NA	NA	NA	NA	NA	NA	NA	NA	NA	NA	NA	NA	NA	NA	NA	NA	NA	NA	NA	NA	NA	NA	NA	NA	25	328	126	27	296	20	469	1475	988
156	0161	EM	49	M	539	857	352	276	256	NA	1346	742	1394	469	552	469	469	469	NA	808	503	846	10	50	8	9	8	NA	24	11	35	479	550	390	390	479	NA	677	1580	1073	124	977	493	305	599	169	564	4368	3402
157	0162	EM	66	F	39	1127	265	39	39	NA	3131	340	3673	469	3886	1688	469	469	NA	5898	1478	2269	7	30	9	7	7	NA	165	7	120	1280	9824	6532	2177	1540	NA	12758	14130	10072	54	1761	642	151	1351	20	717	10072	8119
159	0164	EM	42	F	39	2517	695	81	39	NA	4829	1114	5000	469	2432	2047	469	469	NA	2974	3439	1626	7	18	7	7	7	NA	35	10	24	2405	6080	4975	2854	2534	NA	7333	6755	8658	20	1837	665	196	1628	51	469	5897	3674
160	0165	EM	52	F	39	2227	522	39	39	NA	3764	3188	3610	469	2920	1124	469	469	NA	6025	4624	3313	7	53	7	7	7	NA	122	34	73	1293	7304	3811	4247	5237	NA	9427	10888	9397	20	1304	158	30	1052	20	469	4568	565
161	0166	EM	64	F	39	1838	824	220	39	NA	1641	3148	4180	498	3750	2601	623	506	NA	3253	5493	1678	7	195	29	7	7	NA	142	158	211	4996	13048	11282	8749	3767	NA	11587	10546	8781	20	838	231	78	680	99	469	4815	2104
162	0167	EM	31	M	98	1471	605	148	414	NA	1015	2227	4826	498	2250	1614	469	469	NA	1443	2045	1240	7	172	43	7	7	NA	101	109	136	2179	3546	2302	998	412	NA	4875	3323	5704	20	852	437	111	790	58	469	6368	3898
163	0168	EM	40	M	79	2438	1614	191	77	NA	1889	2438	5000	469	991	1614	469	469	NA	2466	1479	1918	7	102	28	9	9	NA	159	86	377	2261	3767	4332	2844	2508	NA	7779	5117	9964	20	2500	1041	223	2500	180	469	10571	7112
164	0169	EM	48	F	39	2487	885	95	39	NA	3234	2653	5000	469	4034	2934	469	469	NA	4587	2878	1646	7	276	48	7	7	NA	314	184	453	3590	16852	13656	4834	2802	NA	17726	15540	13866	20	1935	836	194	1649	131	469	8287	6638
165	0170	EM	61	M	39	3124	582	58	39	NA	4880	841	5000	469	3604	2541	469	469	NA	6313	3234	2447	7	81	13	7	7	NA	124	24	91	690	4531	2223	647	1520	NA	5321	5594	4716	20	1077	580	171	1846	46	469	5886	4050
167	0172	EM	20	M	39	2600	828	129	39	NA	3315	3133	3892	469	2126	1351	469	469	NA	1005	594	469	7	27	7	7	7	NA	22	9	23	1477	1737	1864	1864	1381	NA	1956	2253	1634	20	1599	360	73	2063	62	469	3486	1381
168	0173	EM	54	F	39	3045	1157	214	39	NA	2747	5000	5000	469	2844	1696	469	469	NA	2900	7531	1755	7	211	29	7	7	NA	309	349	473	1598	17577	8640	1704	1769	NA	11235	24107	10148	20	1840	828	297	1060	40	469	5843	6251
170	0175	EM	45	M	NA	NA	NA	NA	NA	NA	NA	NA	NA	NA	NA	NA	NA	NA	NA	NA	NA	NA	NA	NA	NA	NA	NA	NA	NA	NA	NA	NA	NA	NA	NA	NA	NA	NA	NA	NA	20	1794	1265	706	1597	60	469	12648	10024
172	0177	EM	58	M	39	4247	1396	126	39	NA	5000	5000	5000	469	3470	2691	469	469	NA	3363	4465	2115	7	75	22	7	7	NA	209	82	165	2076	14281	8188	2169	2169	NA	15210	15006	15617	20	2500	554	150	2500	136	469	11089	7062
173	0178	EM	41	M	381	4184	3184	595	69	NA	5000	4029	5000	469	1686	1599	691	469	NA	2054	1770	469	7	81	25	7	7	NA	37	36	25	2231	2977	2621	2292	2138	NA	2502	2888	2412	20	2500	2041	1442	2500	683	469	7201	6138
174	0179	EM	20	M	39	1132	341	39	39	NA	1017	1793	5000	469	2192	1096	469	469	NA	2625	4976	3619	7	99	9	7	7	NA	76	87	300	2076	7675	4285	1885	2298	NA	8987	7941	9888	20	513	107	20	449	20	469	8145	2236
175	0180	EM	43	F	NA	NA	NA	NA	NA	NA	NA	NA	NA	NA	NA	NA	NA	NA	NA	NA	NA	NA	NA	NA	NA	NA	NA	NA	NA	NA	NA	NA	NA	NA	NA	NA	NA	NA	NA	NA	20	1357	810	305	1382	57	469	3469	3951
176	0181	EM	64	F	39	1165	292	39	39	NA	2320	1664	4810	469	3435	1536	469	469	NA	3183	1941	669	7	62	7	7	7	NA	128	34	72	1726	4153	2298	2038	1685	NA	4678	6881	7191	20	1623	509	97	589	20	469	5122	2946
177	0182	EM	72	M	39	3795	3207	1215	78	NA	4711	5000	5000	469	4097	2384	823	469	NA	1846	3864	1536	7	114	33	10	7	NA	42	68	171	9681	12647	11891	10446	8656	NA	11844	12534	14750	20	971	285	118	776	85	469	4472	2773
178	0183	EM	48	F	39	1231	300	43	39	NA	997	1052	5000	469	1210	1122	469	469	NA	2752	1133	1177	7	7	7	7	7	NA	59	7	36	553	4178	1861	741	514	NA	2845	5336	6796	20	2236	589	71	1121	29	469	4925	2426
179	0184	EM	35	F	39	918	484	117	39	NA	2300	864	5000	469	1430	1464	469	469	NA	2672	1199	701	30	253	85	31	36	NA	469	132	35	553	1634	930	496	514	NA	3292	2427	4572	20	1435	284	131	1734	40	469	10081	5776
180	0185	EM	66	F	39	1601	377	61	39	NA	1631	2846	5000	469	2015	1275	469	469	NA	1991	4899	1067	7	9	7	7	7	NA	41	113	235	2349	9264	5767	3476	2271	NA	11007	16091	17599	20	2217	470	73	293	20	469	4085	1756
181	0186	EM	54	F	NA	NA	NA	NA	NA	NA	NA	NA	NA	NA	NA	NA	NA	NA	NA	NA	NA	NA	NA	NA	NA	NA	NA	NA	NA	NA	NA	NA	NA	NA	NA	NA	NA	NA	NA	NA	NA	NA	NA	NA	NA	NA	NA	NA	NA
182	0187	EM	59	F	39	2234	811	95	39	NA	2225	1556	5000	469	5240	3365	469	469	NA	6512	3407	4420	7	547	31	7	7	NA	364	150	596	1482	10533	4604	1988	1372	NA	9598	15636	12706	20	2500	1090	277	1404	20	469	5733	4270
183	0188	EM	55	F	39	823	169	39	39	NA	1761	514	3759	469	2924	1213	469	469	NA	4078	1980	1671	29	126	25	24	26	NA	107	28	141	1033	4435	2462	1033	665	NA	4371	4993	4176	20	1275	517	180	1784	37	469	4948	3023
184	0189	EM	57	F	39	1871	1508	164	39	NA	2900	1483	5000	469	1386	1628	469	469	NA	3486	1141	2176	97	252	113	71	79	NA	727	322	877	1372	2462	2050	699	516	NA	4718	3143	5172	20	2500	1595	779	2281	306	469	9742	10023
185	0190	EM	51	F	213	4430	1868	478	732	NA	4036	1611	5000	617	7223	5526	1557	1910	NA	7609	3428	5916	45	482	79	38	45	NA	747	82	580	4110	22171	15912	6304	7210	NA	20530	17277	10678	20	2393	494	192	1616	180	469	8848	3792
186	0191	EM	49	F	1297	4477	1070	265	42	NA	3481	751	2389	40853	12062	9339	2261	469	NA	14679	4840	6081	304	900	93	35	31	NA	900	176	351	1891	17119	8043	3876	2462	NA	18608	12901	9287	20	2500	930	148	1579	35	469	3944	2800
187	0192	EM	47	M	39	1304	771	90	39	NA	2405	781	4972	469	1713	1528	469	469	NA	2161	1059	1397	93	175	121	101	63	NA	201	96	334	780	2135	1056	952	1056	NA	2453	2532	4503	20	2061	647	161	618	44	469	8736	6947
188	0193	EM	64	M	39	1123	252	39	39	NA	1234	771	3294	469	3069	3720	469	469	NA	4003	2661	1869	7	51	29	7	7	NA	50	28	113	840	2650	2055	1106	780	NA	2255	3006	3985	20	843	267	75	485	63	469	5458	2968
189	0194	EM	52	F	162	4772	1718	208	39	NA	3495	4740	5000	1121	9664	11362	1917	469	NA	12874	9956	6317	42	737	211	39	33	NA	900	407	900	2611	20847	16575	4647	2294	NA	23686	18758	30564	20	2500	1554	514	2500	311	469	8096	4368
190	0195	EM	62	M	39	1679	475	147	39	NA	1144	471	2444	469	5965	2894	469	469	NA	4350	1309	4803	53	191	73	46	33	NA	251	97	340	1474	15076	4963	1933	1296	NA	13718	10344	9005	20	2017	763	405	1117	154	469	13699	14569
191	0196	EM	47	F	39	1962	467	129	39	NA	2045	773	4387	469	3532	2214	469	469	NA	3057	2759	2715	39	900	97	43	44	NA	557	469	779	1430	23965	8052	2729	1517	NA	23965	14916	18899	20	1341	382	59	1353	78	469	5832	2877
192	0197	EM	65	F	39	5000	3400	662	115	NA	5000	5000	5000	469	8946	8222	1137	469	NA	12042	12351	8929	38	156	71	43	34	NA	308	122	329	11653	25451	26243	14856	13435	NA	24640	26378	29357	20	2500	1065	276	2500	45	469	9815	8298
193	0198	EM	70	M	570	1741	507	158	39	NA	1253	3280	5000	910	3206	2367	469	469	NA	4023	3629	1734	57	158	52	24	20	NA	157	83	167	4007	21778	9146	3479	2094	NA	18551	18584	25625	20	1732	1126	447	1460	21	469	4502	3830
194	0199	EM	29	M	58	3603	1118	215	39	NA	1562	5000	5000	469	15191	6393	549	469	NA	4629	9226	5475	78	310	114	51	58	NA	161	57	161	8696	50000	38802	13905	8058	NA	50000	47178	50000	20	1682	508	110	381	60	469	7415	5661
195	0200	EM	39	F	39	1642	349	47	39	NA	2200	1378	5000	19002	1557	469	469	469	NA	2397	1650	622	176	7	7	15	75	NA	142	80	71	1526	4923	3308	2980	1379	NA	6621	9086	7504	20	1175	179	98	1383	20	469	2381	693
196	0201	EM	51	F	39	2034	236	39	39	NA	2702	1689	5000	469	1703	1000	469	469	NA	2697	2590	1074	7	122	28	7	7	NA	215	116	70	514	7843	3314	1094	717	NA	7034	8912	7114	20	2247	998	380	1401	95	469	7667	7367
197	0202	EM	57	F	61	368	198	73	39	NA	1107	1006	2745	469	871	469	469	469	NA	1137	943	559	7	278	62	7	7	NA	497	104	316	717	1660	843	553	476	NA	2364	2479	3538	20	986	339	117	509	29	469	3008	2920
198	0203	EM	58	M	39	941	253	39	39	NA	1247	4097	5000	469	4318	3138	469	469	NA	4133	9955	6191	10	153	23	10	10	NA	211	96	139	1217	11795	4006	1339	1135	NA	8786	18875	22193	20	2500	1067	335	2101	255	469	5895	4147
200	0205	EM	79	F	4478	5000	5000	190	39	NA	3353	5000	5000	17090	60000	23657	1614	469	NA	22719	21565	18712	7	156	84	15	7	NA	312	188	510	8355	14069	10067	8023	5239	NA	50000	50000	48238	20	1701	483	204	1005	20	811	3606	2069
201	0206	EM	63	F	57	3923	2719	301	39	NA	4911	2876	5000	469	5767	5437	574	469	NA	4242	4889	1598	7	152	63	9	7	NA	173	97	190	3109	7079	4306	2674	1889	NA	6443	7683	9715	20	2500	1697	525	2500	135	469	3734	2920
202	0207	EM	57	F	39	706	218	39	39	NA	1370	1384	5000	469	1184	835	469	469	NA	2212	2003	742	7	146	17	7	7	NA	203	109	245	681	5327	1652	722	441	NA	4683	7928	9123	20	997	365	102	632	26	469	4809	2547
203	0208	EM	66	M	73	1251	240	42	39	NA	2945	1064	5000	469	2501	1239	469	469	NA	2743	1702	1384	29	482	53	17	14	NA	502	232	478	1269	11899	2526	1048	722	NA	13528	11637	22410	20	2500	1380	397	2500	65	469	7408	4725
204	0209	EM	41	M	39	1598	234	39	39	NA	2330	4634	5000	469	8859	1797	469	469	NA	13715	15969	6504	7	298	57	10	7	NA	655	620	524	722	23165	7079	2028	1120	NA	17613	23812	24481	20	2034	782	271	1610	55	469	8159	8175
205	0210	EM	68	F	39	839	546	79	39	NA	1564	1183	4360	469	1130	1500	469	469	NA	3887	1860	1065	7	75	21	7	7	NA	103	61	178	1512	3718	3408	2220	1216	NA	5294	3856	3992	20	1728	991	570	1200	88	469	4523	5487
206	0211	EM	69	M	39	1888	364	45	39	NA	1505	3734	5000	469	7400	3948	469	469	NA	5002	5534	2424	8	206	43	7	7	NA	178	79	324	2395	16042	4320	2596	1714	NA	16019	24740	30101	20	2500	1452	686	810	166	469	12020	11688
207	0212	EM	60	M	39	1957	635	91	39	NA	2935	2803	5000	469	3079	1580	469	469	NA	3555	2644	1351	7	226	34	7	7	NA	240	122	445	1661	10212	4429	2220	1512	NA	10436	10685	14017	20	2500	1569	652	1450	47	469	6132	5233
208	0213	EM	55	F	39	1693	306	50	39	NA	1287	780	5000	469	4187	1500	469	469	NA	6321	1705	3737	7	140	17	7	7	NA	152	72	399	1295	12711	3291	1104	926	NA	10042	21594	18347	NA	NA	NA	NA	NA	NA	NA	NA	NA
209	0214	EM	28	F	39	2215	364	83	39	NA	1267	3263	5000	469	6206	1830	469	469	NA	4270	3000	1331	7	366	27	7	7	NA	242	217	276	2077	27324	5352	2557	2265	NA	19989	42526	42816	NA	NA	NA	NA	NA	NA	NA	NA	NA
210	0215	EM	59	F	39	1725	421	39	39	NA	2234	2784	4146	469	4352	2455	469	469	NA	5092	4858	5683	25	603	202	33	40	NA	900	743	900	2136	14844	5847	2250	1471	NA	14572	16447	16402	NA	NA	NA	NA	NA	NA	NA	NA	NA
211	0216	EM	22	F	39	1489	422	62	39	NA	2049	932	1744	469	3148	2560	469	469	NA	6102	3830	2924	35	817	242	31	24	NA	771	268	651	588	2908	1190	874	540	NA	2908	2557	2557	NA	NA	NA	NA	NA	NA	NA	NA	NA
212	0217	EM	69	M	87	1419	1069	546	123	NA	1529	2286	5000	469	5263	6285	3368	469	NA	3407	3547	1245	140	900	525	398	183	NA	875	900	900	4246	14640	12842	8102	4916	NA	14821	12820	17659	20	1880	688	250	1245	77	469	5923	4366
213	0218	EM	40	M	41	1489	952	190	77	NA	5000	2769	5000	469	3287	3931	1151	469	NA	4577	4246	2313	26	629	306	45	29	NA	900	586	827	2365	6182	3994	2869	2674	NA	5410	6744	9107	20	1104	389	151	1243	51	469	5310	2037
214	0219	EM	49	F	NA	NA	NA	NA	NA	NA	NA	NA	NA	NA	NA	NA	NA	NA	NA	NA	NA	NA	NA	NA	NA	NA	NA	NA	NA	NA	NA	NA	NA	NA	NA	NA	NA	NA	NA	NA	20	2020	987	286	1399	132	469	5761	5105
216	0221	EM	70	M	39	2390	439	85	39	NA	5000	3696	5000	469	9851	2804	469	469	NA	13039	16654	7256	7	123	11	7	7	NA	386	135	153	6568	24716	20036	10744	8063	NA	23879	30479	24553	20	1901	612	145	1687	20	469	5973	4149
217	0222	EM	56	F	39	2608	2643	181	44	NA	5000	1841	4556	469	4530	5867	469	469	NA	5948	4309	2899	7	97	46	7	7	NA	110	56	86	4815	3772	3572	3543	3758	NA	4843	4986	6029	20	2500	2062	811	2500	143	469	12066	13248
218	0223	EM	58	F	104	4911	4688	1569	609	NA	5000	3849	5000	469	4714	5787	3653	1435	NA	5296	5285	2166	7	122	40	22	19	NA	114	91	113	2918	6289	5551	4209	4293	NA	5803	7294	6304	20	2216	954	363	2028	170	469	9436	8350
219	0224	EM	39	M	39	2257	799	164	217	NA	2280	1385	5000	469	6967	7904	3397	3434	NA	9954	9738	2956	7	211	34	8	11	NA	184	123	199	1121	5273	2846	1787	1150	NA	4064	6154	7343	20	2256	1009	321	1428	57	469	3934	3016
220	0225	EM	23	M	NA	NA	NA	NA	NA	NA	NA	NA	NA	NA	NA	NA	NA	NA	NA	NA	NA	NA	NA	NA	NA	NA	NA	NA	NA	NA	NA	NA	NA	NA	NA	NA	NA	NA	NA	NA	20	1984	617	193	1370	20	469	7860	6273
221	0226	EM	61	F	41	1544	811	293	39	NA	5000	3162	5000	469	4835	4575	1282	469	NA	5148	4866	3397	7	113	29	10	7	NA	231	118	227	2107	7593	5820	3294	1933	NA	6660	6746	8557	20	1388	452	98	952	31	469	6381	5918
222	0227	EM	60	F	95	479	412	293	60	NA	2098	1280	5000	469	1135	1450	691	469	NA	2887	2062	2430	7	87	36	17	7	NA	171	76	266	1059	891	669	691	574	NA	1232	891	1869	29	1194	527	252	1223	121	469	12742	10558
223	0228	EM	60	F	NA	NA	NA	NA	NA	NA	NA	NA	NA	NA	NA	NA	NA	NA	NA	NA	NA	NA	NA	NA	NA	NA	NA	NA	NA	NA	NA	NA	NA	NA	NA	NA	NA	NA	NA	NA	20	1094	656	396	940	24	469	19510	16717
224	0229	EM	75	F	39	2233	875	114	39	NA	3136	1399	4969	469	3637	2792	469	469	NA	2574	2460	785	7	60	19	7	7	NA	91	32	85	1396	1779	2043	2043	1396	NA	1658	1987	2357	20	2036	945	302	1452	35	469	9383	6323
225	0230	EM	51	F	42	949	974	416	144	NA	956	1731	2235	469	2221	2707	690	469	NA	3154	3559	3125	13	670	280	55	26	NA	593	576	900	1837	2584	3382	2701	1894	NA	7277	3827	9214	NA	NA	NA	NA	NA	NA	NA	NA	NA
226	0231	EM	62	M	NA	NA	NA	NA	NA	NA	NA	NA	NA	NA	NA	NA	NA	NA	NA	NA	NA	NA	NA	NA	NA	NA	NA	NA	NA	NA	NA	NA	NA	NA	NA	NA	NA	NA	NA	NA	43	2500	1705	777	2500	267	469	15515	14254
227	0232	EM	69	M	39	2329	501	154	39	NA	2358	1593	2695	469	9661	2982	469	469	NA	15042	3854	3973	7	440	47	7	7	NA	606	191	228	2006	8867	2965	2024	1615	NA	6513	11080	5212	20	1846	572	82	766	20	469	7879	3423
228	0233	EM	65	F	39	2653	840	44	48	NA	2967	2493	5000	469	5091	2995	469	469	NA	6122	10368	4193	7	154	14	7	7	NA	167	125	190	3545	11122	7224	4853	3545	NA	11254	15274	12527	20	2483	610	172	1129	49	469	11961	5598
230	0236	EM	64	M	39	1575	496	118	39	NA	1875	3374	5000	469	11878	7123	901	469	NA	5516	8224	4449	7	332	31	7	7	NA	393	215	807	2624	24239	12154	4746	2063	NA	26684	29607	35618	20	2500	1323	581	1549	88	469	9419	6109
232	0238	EM	70	F	39	5000	1204	86	39	NA	5000	1776	1767	469	34104	14751	469	469	NA	34543	14552	9753	7	181	31	7	7	NA	196	149	283	2623	24404	14595	3764	2751	NA	22859	21799	13743	20	2500	998	537	2500	394	469	9419	8540
233	0239	EM	68	F	39	1782	856	387	69	NA	1899	2695	5000	469	4214	3903	904	469	NA	5985	5372	3593	7	144	11	7	7	NA	378	155	169	1384	18385	7969	3348	1255	NA	21512	25330	25760	20	2500	1115	364	638	35	469	8608	6760
234	0240	EM	46	M	86	1376	610	225	39	NA	3135	1363	3199	469	3593	3304	469	469	NA	7907	3529	3706	7	121	43	7	7	NA	133	56	109	1471	9498	5861	2751	2567	NA	9385	9357	9694	20	2500	878	221	1315	48	469	10749	8186
235	0241	EM	50	M	39	5000	1935	542	39	NA	5000	2592	5000	469	6851	7398	2600	469	NA	7692	10268	2121	7	143	38	23	20	NA	137	115	136	2963	6530	5783	4525	3889	NA	6915	8940	4973	20	2500	1215	335	1199	104	469	10247	10687
236	0242	EM	30	M	39	936	464	417	399	NA	1217	720	3478	469	6068	6241	3317	2040	NA	6660	3710	3589	7	123	72	24	37	NA	158	13	152	579	5063	4017	3053	2176	NA	4472	4180	4950	42	1152	413	140	850	160	469	7728	5236
237	0243	EM	58	F	39	1416	754	472	378	NA	2576	845	3300	469	3831	3871	2494	1762	NA	6278	3569	2852	7	112	17	16	28	NA	160	35	116	456	2758	1962	1320	1579	NA	3357	3716	4283	20	1643	561	139	1109	20	469	6205	4200
239	0245	EM	61	F	39	1745	691	159	39	NA	1995	1463	5000	469	10978	13794	1161	469	NA	16834	13576	7006	7	341	58	8	7	NA	374	222	359	3176	19233	17427	9275	3477	NA	17307	24987	29491	20	905	488	154	349	20	469	8032	5088
240	0246	EM	60	M	39	2059	392	39	40	NA	3015	2268	5000	469	21994	18282	602	469	NA	20197	26576	13418	7	262	58	7	7	NA	599	223	229	1800	17346	10769	3252	1893	NA	22431	21018	24137	20	739	339	86	1106	71	469	7748	4228
242	0248	EM	32	M	39	4320	1871	177	39	NA	1953	2406	5000	469	7055	3504	469	469	NA	5619	7306	4282	7	310	34	7	7	NA	162	158	210	5437	27936	12520	5015	5721	NA	26408	39239	35645	20	1279	522	138	722	54	469	5812	2577
244	0250	EM	68	M	NA	NA	NA	NA	NA	NA	NA	NA	NA	NA	NA	NA	NA	NA	NA	NA	NA	NA	NA	NA	NA	NA	NA	NA	NA	NA	NA	NA	NA	NA	NA	NA	NA	NA	NA	NA	NA	NA	NA	NA	NA	NA	NA	NA	NA
245	0251	EM	65	F	39	1782	1562	611	61	NA	3987	2242	5000	469	2284	2523	640	469	NA	3254	3600	1485	7	45	25	7	7	NA	121	36	88	662	2400	2652	1337	489	NA	2831	3244	4700	20	2234	933	390	1594	96	469	18811	15859
246	0252	EM	66	F	39	3301	2286	451	65	NA	4038	3282	5000	469	5023	6172	2705	469	NA	6002	4757	3409	7	441	148	23	7	NA	541	251	421	3004	14279	15151	7262	4013	NA	22769	13065	19699	20	2500	1009	368	1288	202	469	11557	8227
247	0253	EM	58	M	NA	NA	NA	NA	NA	NA	NA	NA	NA	NA	NA	NA	NA	NA	NA	NA	NA	NA	NA	NA	NA	NA	NA	NA	NA	NA	NA	NA	NA	NA	NA	NA	NA	NA	NA	NA	20	2500	918	611	2077	117	469	12617	10477
248	0254	EM	46	M	39	1881	1311	975	40	NA	2691	1548	5000	469	3049	2398	933	469	NA	4128	6807	1329	7	84	19	17	7	NA	153	63	81	1416	3892	2464	2009	780	NA	3511	4562	4614	20	1765	635	305	922	159	469	8557	7114
249	0256	EM	66	M	39	1679	250	39	39	NA	5000	1300	5000	469	2249	469	469	469	NA	2814	2516	1207	35	296	35	35	35	NA	789	150	421	1347	10041	2890	1625	1089	NA	13993	15828	22700	20	1315	378	122	1311	20	469	5344	2972
250	0257	EM	44	F	39	3316	469	99	39	NA	5000	5000	5000	469	2035	507	469	469	NA	1939	4495	1360	35	150	35	35	35	NA	360	160	166	5141	20140	10994	4588	3561	NA	19071	28304	23512	20	512	137	63	1318	20	469	1434	469
251	0258	EM	52	F	NA	NA	NA	NA	NA	NA	NA	NA	NA	NA	NA	NA	NA	NA	NA	NA	NA	NA	NA	NA	NA	NA	NA	NA	NA	NA	NA	NA	NA	NA	NA	NA	NA	NA	NA	NA	20	685	490	100	357	20	469	6281	3110
253	0260	EM	40	F	NA	NA	NA	NA	NA	NA	NA	NA	NA	NA	NA	NA	NA	NA	NA	NA	NA	NA	NA	NA	NA	NA	NA	NA	NA	NA	NA	NA	NA	NA	NA	NA	NA	NA	NA	NA	NA	NA	NA	NA	NA	NA	NA	NA	NA
254	0261	EM	41	M	143	2798	1792	1084	439	NA	2201	2957	5000	469	3366	2637	1440	593	NA	2804	5030	1453	35	248	52	35	35	NA	263	149	438	780	6241	3075	1511	1182	NA	5939	10917	15116	20	2500	766	197	710	21	469	9731	6537
255	0262	EM	63	F	39	5000	5000	5000	4783	NA	5000	5000	5000	469	6404	5072	3253	1803	NA	4512	12985	2119	35	203	44	35	35	NA	194	169	69	11902	14347	11392	14584	17007	NA	18361	16424	12211	54	2500	1106	651	2500	121	469	9609	9658
256	0263	EM	48	F	39	851	189	91	39	NA	1036	355	2458	469	469	469	469	469	NA	469	469	469	35	35	35	35	35	NA	35	35	35	551	815	685	425	601	NA	888	715	851	20	2500	746	195	1614	66	469	4588	4450
257	0264	EM	44	F	72	5000	1138	39	39	NA	5000	5000	5000	469	10013	4495	469	469	NA	7342	17755	3704	35	368	43	35	35	NA	613	348	156	5454	39429	14887	5981	4818	NA	42176	42564	48950	20	2500	1030	376	1852	20	469	7017	3395
258	0265	EM	61	M	NA	NA	NA	NA	NA	NA	NA	NA	NA	NA	NA	NA	NA	NA	NA	NA	NA	NA	NA	NA	NA	NA	NA	NA	NA	NA	NA	NA	NA	NA	NA	NA	NA	NA	NA	NA	NA	NA	NA	NA	NA	NA	NA	NA	NA
259	0266	EM	57	F	NA	NA	NA	NA	NA	NA	NA	NA	NA	NA	NA	NA	NA	NA	NA	NA	NA	NA	NA	NA	NA	NA	NA	NA	NA	NA	NA	NA	NA	NA	NA	NA	NA	NA	NA	NA	28	2500	864	385	1070	117	913	9797	8388
260	0267	EM	70	M	39	5000	3184	1631	329	NA	3926	5000	5000	469	2901	2353	469	469	NA	1674	3843	1380	35	244	82	35	35	NA	196	107	205	6712	24004	19918	11173	8356	NA	25328	31388	30529	20	1307	20	289	460	20	469	10528	469
261	0268	EM	36	F	NA	NA	NA	NA	NA	NA	NA	NA	NA	NA	NA	NA	NA	NA	NA	NA	NA	NA	NA	NA	NA	NA	NA	NA	NA	NA	NA	NA	NA	NA	NA	NA	NA	NA	NA	NA	NA	NA	NA	NA	NA	NA	NA	NA	NA
263	0270	EM	48	M	39	4972	1129	240	39	NA	2410	5000	5000	469	5897	1744	469	469	NA	4243	6489	2235	35	388	47	35	35	NA	367	203	549	2810	21866	10933	4785	3204	NA	19062	30490	41277	20	2500	1121	337	2500	60	469	12610	7108
264	0271	EM	51	M	90	2853	2333	1532	612	NA	2679	3417	5000	469	1679	1496	522	469	NA	2222	1574	964	35	130	35	35	35	NA	144	117	178	3327	6218	4902	3945	3655	NA	6806	6673	14455	20	2500	760	169	612	26	469	6920	4301
266	0273	EM	61	F	387	2657	700	456	435	NA	1730	4622	5000	669	3614	1779	931	971	NA	2955	4046	1452	35	153	35	35	35	NA	242	207	215	4306	19247	9060	5584	5460	NA	18539	18217	21488	20	2500	974	309	1641	38	469	5555	5054
267	0274	EM	37	F	NA	NA	NA	NA	NA	NA	NA	NA	NA	NA	NA	NA	NA	NA	NA	NA	NA	NA	NA	NA	NA	NA	NA	NA	NA	NA	NA	NA	NA	NA	NA	NA	NA	NA	NA	NA	20	2500	865	314	2500	91	469	5832	4844
268	0275	EM	43	F	329	740	682	468	398	NA	3077	922	4450	1088	3529	1998	1502	1139	NA	4562	1779	1677	35	87	35	35	35	NA	158	46	182	2538	4611	3314	2709	2822	NA	5633	3152	6766	20	2464	1039	467	1665	74	469	8017	7970
269	0276	EM	62	M	NA	NA	NA	NA	NA	NA	NA	NA	NA	NA	NA	NA	NA	NA	NA	NA	NA	NA	NA	NA	NA	NA	NA	NA	NA	NA	NA	NA	NA	NA	NA	NA	NA	NA	NA	NA	20	1388	805	493	1711	191	469	13260	12117
270	0277	EM	65	F	NA	NA	NA	NA	NA	NA	NA	NA	NA	NA	NA	NA	NA	NA	NA	NA	NA	NA	NA	NA	NA	NA	NA	NA	NA	NA	NA	NA	NA	NA	NA	NA	NA	NA	NA	NA	NA	NA	NA	NA	NA	NA	NA	NA	NA
271	0278	EM	63	F	NA	NA	NA	NA	NA	NA	NA	NA	NA	NA	NA	NA	NA	NA	NA	NA	NA	NA	NA	NA	NA	NA	NA	NA	NA	NA	NA	NA	NA	NA	NA	NA	NA	NA	NA	NA	20	2500	2235	1288	2500	227	469	7048	7672
272	0279	EM	41	M	70	873	410	791	631	NA	2941	665	3169	469	1395	989	785	560	NA	2115	1247	594	35	35	35	35	35	NA	77	35	35	808	2527	1802	1443	1347	NA	2420	2201	1927	20	2500	2500	1684	2500	95	469	10061	10769
273	0280	EM	46	F	151	1175	504	782	1061	NA	2527	2888	5000	1321	6624	7491	5579	4619	NA	6958	9540	2452	114	710	390	310	413	NA	1311	313	735	2964	16485	8489	6811	7353	NA	19352	16002	24147	20	2098	703	248	1484	72	469	15058	11121
274	0281	EM	58	F	39	1486	458	211	39	NA	3401	1895	4997	469	2250	2190	526	469	NA	2916	2706	1039	35	132	69	35	35	NA	257	83	301	1347	9282	4591	2348	1347	NA	11010	11654	12101	20	2017	411	83	856	20	469	5688	2474
275	0283	EM	37	M	NA	NA	NA	NA	NA	NA	NA	NA	NA	NA	NA	NA	NA	NA	NA	NA	NA	NA	NA	NA	NA	NA	NA	NA	NA	NA	NA	NA	NA	NA	NA	NA	NA	NA	NA	NA	20	1635	450	117	992	20	469	6794	2566
277	0286	EM	40	M	39	906	304	123	39	NA	809	1623	5000	469	2179	925	469	469	NA	1506	1826	570	35	212	55	35	35	NA	334	105	595	1333	12812	3110	2390	1723	NA	14686	12630	23796	20	2500	794	194	478	20	469	8975	8712
278	0287	EM	46	F	39	795	407	217	39	NA	1556	1528	5000	469	2119	1567	650	469	NA	1901	1875	469	35	330	45	35	35	NA	542	69	698	1287	15255	10486	2927	1133	NA	18113	14650	20477	20	1294	509	188	1679	63	469	5140	3557
279	0288	EM	60	F	NA	NA	NA	NA	NA	NA	NA	NA	NA	NA	NA	NA	NA	NA	NA	NA	NA	NA	NA	NA	NA	NA	NA	NA	NA	NA	NA	NA	NA	NA	NA	NA	NA	NA	NA	NA	20	1174	400	169	1115	212	469	3168	2386
280	0289	EM	68	F	NA	NA	NA	NA	NA	NA	NA	NA	NA	NA	NA	NA	NA	NA	NA	NA	NA	NA	NA	NA	NA	NA	NA	NA	NA	NA	NA	NA	NA	NA	NA	NA	NA	NA	NA	NA	20	2500	1764	892	2286	190	469	8111	8851
282	0291	EM	53	F	39	456	185	39	39	NA	830	2111	1031	469	2446	830	469	469	NA	3327	2341	1147	35	115	35	35	35	NA	212	113	62	1142	4900	2824	1631	1232	NA	8807	5632	5813	20	534	204	27	324	20	469	11606	7081
283	0292	EM	61	F	324	4012	1376	766	234	NA	4179	2579	5000	469	3678	3980	1531	469	NA	4905	4253	1271	100	312	136	50	56	NA	281	121	257	4459	9880	6023	5761	4192	NA	5657	8983	8319	20	1415	691	141	1388	38	469	7260	6438
284	0293	EM	60	F	NA	NA	NA	NA	NA	NA	NA	NA	NA	NA	NA	NA	NA	NA	NA	NA	NA	NA	NA	NA	NA	NA	NA	NA	NA	NA	NA	NA	NA	NA	NA	NA	NA	NA	NA	NA	NA	NA	NA	NA	NA	NA	NA	NA	NA
285	0294	EM	53	F	39	1352	487	144	39	NA	1432	2337	5000	469	2536	1766	469	469	NA	2777	3822	795	35	273	92	75	35	NA	347	209	347	1525	4240	2853	2273	1202	NA	5427	5787	6535	20	2059	797	212	888	20	469	5202	4981
286	0295	EM	70	M	39	527	322	141	39	NA	358	1723	3509	469	1945	1903	469	469	NA	938	3239	484	35	385	182	35	35	NA	231	229	341	2529	26363	10343	3998	3151	NA	11362	25239	28507	20	803	281	80	651	237	469	13258	6808
287	0296	EM	41	F	39	914	226	192	39	NA	1144	813	5000	469	9802	2592	1536	469	NA	6011	3522	1762	35	347	152	108	35	NA	864	231	919	856	8551	2582	1332	873	NA	9771	9400	25479	20	1231	616	165	1167	20	469	7900	6385
288	0297	EM	50	M	39	515	98	61	39	NA	324	2055	2878	469	2624	469	469	469	NA	469	1476	469	35	152	38	35	35	NA	137	84	204	759	12478	3533	1207	891	NA	9931	17494	35374	20	957	436	126	574	52	469	7881	4551
289	0298	EM	52	F	63	1281	922	278	68	NA	1446	1046	5000	469	4877	3758	711	469	NA	3805	3774	1951	35	194	55	35	35	NA	208	85	256	2293	8191	6387	3056	1871	NA	6387	6088	8455	20	241	116	55	20	20	469	9029	6493
290	0299	EM	60	F	57	776	391	232	64	NA	1424	2172	5000	469	4973	1512	649	469	NA	5181	5471	2764	35	240	46	35	35	NA	556	318	899	9377	15886	12003	10746	8551	NA	28482	48317	50000	20	1487	572	229	1280	24	469	11862	6176
291	0300	EM	60	F	39	1105	506	135	39	NA	1920	1772	4382	469	2548	2051	469	469	NA	4604	3170	1023	35	265	75	35	35	NA	449	161	435	633	7565	3359	1721	652	NA	5748	8261	8535	20	1134	473	130	1230	20	469	4447	3382
292	0301	EM	37	F	NA	NA	NA	NA	NA	NA	NA	NA	NA	NA	NA	NA	NA	NA	NA	NA	NA	NA	NA	NA	NA	NA	NA	NA	NA	NA	NA	NA	NA	NA	NA	NA	NA	NA	NA	NA	20	944	539	259	970	52	469	7162	4377
293	0303	EM	60	M	240	2740	1497	94	39	NA	5000	2690	4629	469	3235	2123	469	469	NA	4437	3808	1061	35	166	44	62	35	NA	276	108	227	5919	11123	8408	5919	5095	NA	12927	13483	14443	20	2134	767	199	1294	21	469	9928	7674
295	0305	EM	48	F	411	1352	1284	441	293	NA	3995	2931	5000	756	3794	2261	1613	1300	NA	5389	3817	3210	35	89	35	35	35	NA	162	97	153	3492	5494	5755	4509	4596	NA	4538	5349	8478	20	2500	1107	365	2136	201	469	23806	18715
296	0307	EM	63	M	NA	NA	NA	NA	NA	NA	NA	NA	NA	NA	NA	NA	NA	NA	NA	NA	NA	NA	NA	NA	NA	NA	NA	NA	NA	NA	NA	NA	NA	NA	NA	NA	NA	NA	NA	NA	20	790	348	151	449	48	469	11045	5818
297	0308	EM	36	F	39	1053	860	325	233	NA	2398	1507	4932	469	6449	4966	1868	1025	NA	6007	4419	4067	35	212	93	35	35	NA	627	126	189	1388	5639	4190	2115	1954	NA	8090	5842	7153	20	2400	1415	375	1963	91	469	12845	11159
298	0309	EM	50	F	NA	NA	NA	NA	NA	NA	NA	NA	NA	NA	NA	NA	NA	NA	NA	NA	NA	NA	NA	NA	NA	NA	NA	NA	NA	NA	NA	NA	NA	NA	NA	NA	NA	NA	NA	NA	20	326	193	53	265	20	469	7583	4011
299	0310	EM	53	M	39	1144	412	79	39	NA	1030	1921	5000	469	3032	2106	469	469	NA	2820	2339	2396	35	280	109	35	35	NA	376	183	768	3140	37584	25384	4020	2869	NA	36136	26129	30077	20	2180	1096	324	1179	198	469	7653	5618
300	0311	EM	65	M	NA	NA	NA	NA	NA	NA	NA	NA	NA	NA	NA	NA	NA	NA	NA	NA	NA	NA	NA	NA	NA	NA	NA	NA	NA	NA	NA	NA	NA	NA	NA	NA	NA	NA	NA	NA	20	2336	837	189	731	20	469	8865	4355
301	0312	EM	70	F	39	512	67	47	39	NA	778	462	3009	469	1373	469	469	469	NA	1578	835	1042	35	151	35	35	35	NA	220	35	252	711	7336	1741	1102	912	NA	8280	8653	11252	20	885	256	50	563	20	469	3616	1435
302	0313	EM	46	F	53	1274	637	121	39	NA	2170	1124	5000	469	3525	3929	469	469	NA	5107	3004	2603	35	149	38	35	35	NA	283	95	355	3385	18414	15680	5527	3282	NA	23037	16500	22694	66	1366	786	346	1077	234	469	14360	9881
303	0314	EM	72	F	54	2684	1575	515	134	NA	4592	3067	5000	469	6268	4865	848	469	NA	3685	5003	1605	35	211	84	35	35	NA	205	118	137	2788	5670	5062	3364	2899	NA	6862	6545	6608	20	1784	1332	490	2023	69	1134	9428	8159
304	0315	EM	73	M	NA	NA	NA	NA	NA	NA	NA	NA	NA	NA	NA	NA	NA	NA	NA	NA	NA	NA	NA	NA	NA	NA	NA	NA	NA	NA	NA	NA	NA	NA	NA	NA	NA	NA	NA	NA	154	1338	616	376	1000	458	469	15514	11463
305	0316	EM	38	F	NA	NA	NA	NA	NA	NA	NA	NA	NA	NA	NA	NA	NA	NA	NA	NA	NA	NA	NA	NA	NA	NA	NA	NA	NA	NA	NA	NA	NA	NA	NA	NA	NA	NA	NA	NA	20	1070	721	308	1158	107	469	7284	7716
306	0317	EM	60	F	213	4403	1195	840	319	NA	4512	2565	5000	603	11527	7325	4142	793	NA	7676	5976	2973	35	272	88	49	35	NA	328	69	306	2193	12801	6714	5344	2921	NA	12696	10860	16316	20	1350	449	116	823	20	469	8112	6364
307	0318	EM	56	F	284	2981	1139	336	200	NA	1997	3955	5000	938	11210	7695	1334	1044	NA	9480	8220	9711	35	258	93	35	35	NA	253	100	548	15428	43773	38846	23018	16942	NA	40567	27884	42142	20	1475	914	418	1634	263	469	18301	16429
308	0319	EM	70	F	39	1806	730	484	254	NA	1721	3816	5000	469	2644	1927	1222	760	NA	3389	5836	2120	35	194	71	51	39	NA	354	154	491	1765	12240	6801	4370	3555	NA	13657	15185	21692	20	1955	737	240	1516	30	469	6418	3750
309	0320	EM	62	M	39	1259	417	140	39	NA	1677	3857	5000	469	2287	1448	469	469	NA	2180	2409	600	35	182	66	35	35	NA	239	81	178	1694	7160	4866	4071	1741	NA	7160	7967	10786	20	862	300	97	725	82	469	9688	5129
310	0321	EM	80	F	337	2410	693	59	141	NA	2625	3441	5000	469	1605	610	469	469	NA	2456	3083	1433	35	138	38	35	35	NA	177	69	191	7160	16279	12928	7076	6974	NA	20912	18295	19338	20	1901	816	281	823	20	469	8761	8133
311	0322	EM	34	F	39	1558	659	110	39	NA	1876	1118	4698	469	2446	1513	469	469	NA	4349	2986	2115	35	53	35	35	35	NA	147	40	153	1922	6787	4385	2326	1657	NA	7115	7787	7554	20	1394	499	131	443	23	469	15270	8897
312	0323	EM	57	M	120	1484	314	99	60	NA	1298	3016	4705	469	5072	2414	469	469	NA	2557	2986	1307	35	197	71	35	35	NA	191	87	170	2194	13260	7095	2611	2352	NA	12425	14268	15855	20	1036	655	251	1082	115	469	12167	8829
313	0324	DISS	38	M	NA	NA	NA	NA	NA	NA	NA	NA	NA	NA	NA	NA	NA	NA	NA	NA	NA	NA	NA	NA	NA	NA	NA	NA	NA	NA	NA	NA	NA	NA	NA	NA	NA	NA	NA	NA	21	1194	173	453	1118	20	469	10858	3529
314	0325	EM	59	M	39	5000	1335	74	39	NA	4803	5000	5000	469	3615	4771	469	469	NA	6514	9922	2241	35	82	35	35	35	NA	197	87	199	6239	10171	11332	5250	7296	NA	12030	11629	12590	20	2500	872	265	1928	81	469	11062	5361
315	0326	EM	43	F	39	2485	862	158	39	NA	4005	1589	5000	469	6488	3634	505	469	NA	6935	4546	1908	35	128	66	35	35	NA	151	54	97	1162	3306	1837	1209	576	NA	3177	3588	3867	20	1464	690	186	1533	20	469	9276	6921
316	0327	EM	43	F	48	3105	1087	91	70	NA	4657	2532	4631	469	7688	4054	469	469	NA	10319	7777	5021	35	158	41	35	35	NA	215	67	135	1824	8515	5804	2138	2215	NA	8187	7679	8352	20	2500	1179	272	1361	60	469	9288	7608
317	0328	EM	54	F	39	650	203	51	39	NA	1666	1952	5000	469	7533	4178	469	469	NA	8178	9956	2324	35	414	87	36	37	NA	703	411	343	1056	14054	5762	1770	1232	NA	14169	14866	20235	20	945	320	80	703	110	469	4842	1601
319	0330	EM	63	F	39	1832	439	131	39	NA	1854	2900	4444	469	6366	3111	544	469	NA	7866	11090	2088	35	371	100	35	35	NA	338	191	299	580	13881	6501	1395	1198	NA	14705	16097	18382	20	1880	855	261	1784	81	469	7914	8088
320	0331	EM	44	F	39	2283	823	99	39	NA	2862	1796	2120	469	2433	1704	469	469	NA	3206	2249	947	89	329	163	89	85	NA	615	149	353	2250	5103	5407	3913	3142	NA	7533	5225	6358	NA	NA	NA	NA	NA	NA	NA	NA	NA
321	0332	EM	59	F	82	1358	658	432	281	NA	1951	982	1461	469	1495	1419	645	469	NA	1637	1276	469	35	237	97	54	45	NA	340	104	237	780	3567	1857	1112	1112	NA	3599	3819	4618	20	821	261	89	521	34	469	6769	4194
322	0333	EM	51	F	39	1021	225	83	39	NA	1144	1062	3098	469	2297	1894	535	469	NA	3489	2961	938	35	453	112	35	35	NA	804	200	629	1031	11673	5712	2373	1236	NA	12184	11440	15806	20	962	596	243	774	116	469	11376	7542
324	0335	EM	54	M	39	1987	620	96	41	NA	2492	3028	3973	469	3702	3680	626	469	NA	5344	6551	1035	35	558	233	35	35	NA	946	283	404	1236	9888	7041	2828	1406	NA	9526	9129	8256	20	1245	535	179	887	326	469	8560	5467
325	0336	EM	36	F	39	698	234	71	39	NA	1034	819	1296	469	2686	2080	619	469	NA	3041	3662	898	35	198	63	35	35	NA	202	47	151	936	3885	2236	1098	977	NA	2794	4370	3351	20	939	306	227	543	64	469	9055	6328
326	0337	EM	28	F	NA	NA	NA	NA	NA	NA	NA	NA	NA	NA	NA	NA	NA	NA	NA	NA	NA	NA	NA	NA	NA	NA	NA	NA	NA	NA	NA	NA	NA	NA	NA	NA	NA	NA	NA	NA	41	1387	866	454	2161	141	469	7939	5099
328	0339	EM	59	F	67	1379	1050	761	499	NA	2108	1821	3144	562	8004	8054	5907	3370	NA	9682	17656	3041	35	207	132	87	91	NA	258	136	283	1637	4697	3668	2485	2520	NA	3916	5424	5568	20	808	426	144	2322	55	469	9841	5658
329	0341	EM	61	F	98	1747	396	107	55	NA	2717	5000	5000	1213	11739	8315	1613	963	NA	13230	13230	4404	35	743	155	35	35	NA	836	308	589	1231	7968	3894	2741	1169	NA	7623	6551	10163	20	1952	872	278	2022	198	469	13155	11352
330	0342	EM	39	M	39	1811	365	43	39	NA	2379	256	3248	469	3000	1131	469	469	NA	5302	1566	1752	35	196	39	35	35	NA	261	37	168	1105	3816	1893	893	1659	NA	3145	3305	3425	20	2500	1086	326	859	20	469	6782	6583
331	0343	EM	39	F	100	1097	393	99	39	NA	1176	1505	3348	659	6069	3896	742	469	NA	6333	6003	1906	178	714	315	170	128	NA	868	347	762	2286	11418	3970	2328	1610	NA	11990	11773	10615	20	1608	667	179	1178	20	469	8018	6021
332	0344	EM	52	F	39	1130	390	184	39	NA	1354	1935	3452	469	3368	2445	610	469	NA	2335	2429	878	105	714	253	133	74	NA	697	387	422	1169	24103	10977	3345	1403	NA	20168	23774	26440	20	1913	594	203	1144	166	469	8341	5003
333	0345	EM	24	M	39	1291	206	39	162	NA	5000	5000	5000	469	10179	6310	469	1355	NA	21383	24562	5100	42	431	118	53	51	NA	1174	1008	363	1658	20664	7431	1853	3053	NA	19326	27639	21424	20	1416	450	183	2500	234	469	8721	5402
334	0346	EM	36	F	39	1218	302	79	39	NA	3661	168	2209	469	2337	1523	469	469	NA	3043	1235	1310	63	249	96	75	64	NA	219	61	260	3302	2087	1707	1462	548	NA	1901	2132	1901	32	1594	698	287	2017	67	469	8215	7073
335	0347	EM	55	M	39	493	116	39	39	NA	790	1086	2694	469	2744	1132	469	469	NA	4202	2665	1073	45	231	82	35	42	NA	282	93	282	390	3406	981	390	390	NA	2905	3509	4931	20	1307	543	183	1505	65	469	8144	5976
336	0348	EM	70	F	39	441	128	39	39	NA	442	654	1713	469	2763	1013	469	469	NA	4567	3781	1446	46	284	96	59	48	NA	361	120	496	610	2637	1901	669	1707	NA	2637	3509	4362	20	825	319	73	420	20	469	6642	4534
337	0350	EM	69	M	51	2552	1535	515	39	NA	4329	3801	4154	469	4926	5146	1717	469	NA	7203	8556	3072	35	447	189	43	35	NA	456	174	246	1352	9091	5611	3426	1692	NA	6113	8950	8256	195	2500	1197	647	1520	389	469	8055	5201
338	0351	EM	61	M	NA	NA	NA	NA	NA	NA	NA	NA	NA	NA	NA	NA	NA	NA	NA	NA	NA	NA	NA	NA	NA	NA	NA	NA	NA	NA	NA	NA	NA	NA	NA	NA	NA	NA	NA	NA	20	1135	626	152	608	25	469	9917	6331
339	0352	EM	24	M	39	702	132	39	39	NA	406	659	3336	469	3619	1143	469	469	NA	4416	3968	2084	35	407	60	35	35	NA	279	127	605	759	5778	2882	1009	637	NA	3750	5966	8645	20	1110	487	77	486	20	469	7569	5033
340	0354	EM	53	F	39	1234	326	90	39	NA	1005	986	3843	469	6078	2327	469	469	NA	6029	5883	1986	42	481	96	50	46	NA	427	131	703	1031	14040	4783	2187	919	NA	13625	17606	22735	495	2500	817	575	2500	249	469	9356	3036
341	0355	DISS	37	M	39	221	46	39	39	NA	567	880	5000	469	3400	469	469	469	NA	8064	4711	3931	35	298	35	35	35	NA	991	211	473	453	8732	2123	710	424	NA	20207	24226	38873	20	1737	655	129	668	21	469	14387	5186
342	0356	DISS	50	F	146	691	223	42	39	NA	1680	3240	4942	798	8553	2456	469	469	NA	7302	10932	2161	42	399	44	35	35	NA	755	271	452	1316	6612	2939	1206	780	NA	10448	13968	13679	20	641	NA	NA	1216	NA	469	7569	NA
344	0358	EM	58	F	NA	NA	NA	NA	NA	NA	NA	NA	NA	NA	NA	NA	NA	NA	NA	NA	NA	NA	NA	NA	NA	NA	NA	NA	NA	NA	NA	NA	NA	NA	NA	NA	NA	NA	NA	NA	20	507	154	41	349	23	469	7379	3690
345	0359	EM	73	M	39	704	277	157	117	NA	2780	1256	4038	469	6572	1617	1177	772	NA	9941	7998	1803	45	138	88	35	72	NA	798	144	299	1426	3470	2599	2010	1712	NA	9029	8309	11290	20	1534	309	86	1809	60	469	8487	3093
346	0360	EM	47	M	39	1465	178	39	39	NA	2278	2054	5000	469	7000	1034	469	469	NA	6572	5782	2378	35	343	35	35	35	NA	418	107	136	2094	25582	6656	2364	11236	NA	21308	38612	25390	20	2030	548	136	1128	20	469	10948	5173
347	0361	EM	52	F	NA	NA	NA	NA	NA	NA	NA	NA	NA	NA	NA	NA	NA	NA	NA	NA	NA	NA	NA	NA	NA	NA	NA	NA	NA	NA	NA	NA	NA	NA	NA	NA	NA	NA	NA	NA	75	2500	2500	2500	2500	483	469	24071	19383
348	0362	EM	55	F	39	931	1078	155	99	NA	2151	1192	2555	469	1453	993	469	469	NA	2209	1586	902	76	106	87	74	83	NA	189	120	127	1836	3240	2010	5628	2625	NA	4546	3749	5628	20	2158	676	223	1228	129	469	10640	9671
349	0363	EM	54	M	59	712	154	62	39	NA	2207	394	4428	469	3103	580	469	469	NA	5289	2484	1206	42	194	56	43	54	NA	478	50	443	1659	5130	2734	1048	939	NA	5817	4652	6322	20	1377	833	113	1226	45	469	5071	4659
350	0364	DISS	54	F	39	2602	461	72	NA	440	2204	1339	3519	469	6131	2138	469	NA	2609	7985	6194	2505	35	133	35	35	NA	35	286	51	50	2790	8371	5521	3706	NA	4504	7177	10556	8371	20	1726	344	92	372	59	469	6964	3109
351	0365	EM	72	F	72	2453	333	39	NA	1000	3189	2307	5000	469	18935	2853	469	NA	11047	19578	14006	8591	35	217	35	35	NA	88	300	116	425	3086	13827	4851	2406	NA	11795	14368	18447	19799	21	2370	266	20	1878	92	469	8999	3292
352	0366	EM	39	F	39	954	458	119	NA	539	2534	1841	4516	469	3427	3004	520	NA	2609	3703	3564	1002	35	45	35	46	NA	121	222	73	177	1309	4702	3214	1698	NA	4140	4726	5054	7237	20	748	211	55	316	20	469	9946	4108
353	0367	EM	54	F	39	630	202	50	NA	175	596	999	2145	469	2174	1098	469	NA	1252	1982	2308	1307	38	363	87	45	NA	130	460	130	430	856	10302	2895	1171	NA	3917	12909	13743	16285	974	2500	1292	993	1442	1032	469	11492	3932
354	0368	EM	52	F	39	5000	1883	482	NA	2232	5000	1805	5000	469	5651	3818	589	NA	5188	8092	6691	1395	36	569	166	50	NA	249	769	190	316	1359	11045	6270	2665	NA	7597	10625	12958	13460	20	2500	1035	183	1915	34	469	8571	5992
355	0369	EM	59	M	39	1179	248	45	NA	294	935	2940	5000	469	2983	1142	469	NA	2565	3228	4347	1065	35	417	67	35	NA	138	425	203	306	2214	11169	5767	2719	NA	7191	10302	13853	11980	20	2043	592	136	626	20	469	8339	5493
356	0370	EM	72	F	39	745	94	39	NA	617	1455	2053	5000	469	3842	623	469	NA	3658	3805	5651	1318	35	331	46	35	NA	310	681	374	464	2556	17749	6405	3332	NA	16614	20257	13989	24718	20	919	238	153	2447	130	469	9081	4927
357	0371	EM	45	M	116	1996	873	163	NA	1631	5000	2867	5000	578	7401	2835	796	NA	6828	13344	11551	3940	54	238	141	66	NA	214	1015	202	449	1276	4731	2611	1234	NA	4601	12506	11513	14761	NA	NA	NA	NA	NA	NA	NA	NA	NA
358	0373	EM	57	F	39	1552	414	39	NA	464	5000	2355	5000	469	4752	3339	469	NA	3828	6822	5236	1286	35	479	143	35	NA	216	1064	213	160	1018	14004	8196	2619	NA	8898	12771	13799	10019	20	1338	405	116	2500	30	469	11578	6823
359	0374	EM	57	F	39	1155	239	39	NA	355	2076	1155	5000	469	2517	1011	469	NA	1511	4202	3055	1011	35	225	49	35	NA	77	302	92	172	1764	10416	4594	2155	NA	6063	9100	10208	10537	20	1761	515	104	1274	20	469	7429	4583
360	0375	EM	47	F	39	974	461	157	NA	557	1923	2200	3431	469	3032	2528	781	NA	2808	3625	3315	1393	35	117	74	35	NA	84	311	121	141	1291	4439	4352	2940	NA	4422	4662	3864	5900	20	726	263	113	950	199	469	11326	8053
361	0376	EM	21	M	39	340	82	39	NA	85	942	210	5000	469	3667	1141	469	NA	954	5070	1075	2612	35	311	71	35	NA	71	692	106	644	390	5609	1356	497	NA	1463	12012	12689	24586	20	2400	739	176	1625	20	469	9718	7689
362	0377	DISS	27	F	39	960	63	39	NA	39	3640	5000	5000	469	11687	811	469	NA	469	11805	16611	2850	35	261	35	35	NA	35	676	434	253	2312	13954	4414	2783	NA	2723	14941	22041	15458	20	270	87	20	1146	45	469	3862	1258
363	0378	EM	69	F	39	1299	686	293	NA	936	1366	1491	4069	469	4681	2814	711	NA	4572	4296	3193	1607	35	237	112	45	NA	164	315	139	277	1481	9979	6041	2171	NA	7096	8006	8612	12975	20	1087	410	82	570	20	469	13401	9446
364	0379	EM	30	M	39	139	39	39	NA	39	100	812	2680	469	534	469	469	NA	469	534	1195	563	35	35	35	35	NA	35	35	60	165	406	2250	800	637	NA	390	1976	2604	5813	20	660	137	26	263	20	469	5307	2740
365	0380	EM	50	M	50	4685	1477	362	NA	1942	3519	5000	5000	469	6076	4153	478	NA	4656	5280	12350	1697	40	494	169	54	NA	244	451	298	210	1498	9151	7033	3332	NA	6345	6634	12414	7442	20	976	392	72	1585	35	469	9640	6801
366	0381	EM	32	M	39	2743	681	91	NA	879	1908	5000	5000	469	7010	4237	469	NA	5805	6939	15296	3404	45	424	167	46	NA	245	576	268	339	1710	13261	7745	2533	NA	8840	10719	15466	12160	20	1308	495	161	1074	38	469	12445	10262
367	0382	EM	70	M	39	1340	486	97	NA	492	1018	2635	5000	469	6365	3706	469	NA	4174	5684	7734	3454	43	382	113	46	NA	100	347	215	337	1398	7221	3777	2599	NA	4045	7221	10692	12592	286	1965	673	173	540	20	1287	7966	5871
368	0383	EM	46	F	39	3906	1435	228	NA	2135	5000	3381	3048	469	6406	5523	587	NA	6296	9908	7793	2414	35	91	75	39	NA	87	238	80	126	4167	5980	6716	10600	NA	6024	6344	7110	7745	20	1752	738	185	1419	98	469	11856	11093
369	0384	EM	62	F	39	1126	146	39	NA	210	1207	2593	5000	469	12783	3417	469	NA	6587	13634	12203	8271	35	403	64	35	NA	113	449	214	393	915	16221	4976	1687	NA	5862	11282	19468	22920	235	1640	645	170	1833	20	1510	8524	4034
370	0385	EM	51	F	39	931	278	39	NA	439	899	547	3007	469	1964	473	469	NA	922	2343	1127	1304	35	96	35	35	NA	35	128	74	155	1097	3322	2200	1397	NA	2415	2940	2758	4355	20	2424	842	NA	NA	26	469	8269	6112
371	0386	EM	64	F	39	5000	1380	614	NA	1203	2990	1470	5000	469	15363	8593	3654	NA	7760	12156	7441	6854	38	639	197	105	NA	194	771	187	510	1079	8816	4824	2792	NA	4718	7230	10239	7461	36	2500	1602	567	1175	27	469	6989	6679
372	0387	EM	62	F	39	5000	5000	735	NA	5000	5000	5000	5000	469	21087	16455	6854	NA	14228	16182	19806	5968	69	331	225	96	NA	197	624	197	293	5044	13796	13761	12123	NA	11781	13831	14114	13492	20	2500	2093	1198	2500	600	469	17540	20368
373	0388	EM	64	F	NA	NA	NA	NA	NA	NA	NA	NA	NA	NA	NA	NA	NA	NA	NA	NA	NA	NA	NA	NA	NA	NA	NA	NA	NA	NA	NA	NA	NA	NA	NA	NA	NA	NA	NA	NA	20	2500	1388	680	1544	77	469	20212	15527
374	0389	EM	29	M	39	5000	1230	115	NA	1035	5000	5000	5000	469	16912	4215	469	NA	3582	7375	10392	5064	38	577	95	35	NA	86	366	429	266	2989	14209	6003	2589	NA	6160	8409	17245	14280	20	1895	533	133	1906	20	469	8521	4267
375	0390	EM	60	M	39	2552	506	139	NA	516	1219	3782	5000	469	6983	3496	469	NA	5360	6786	9304	3657	41	445	96	35	NA	131	244	154	376	2810	16083	9541	4502	NA	11429	8501	16525	15298	20	1521	540	164	553	20	469	5201	4178
376	0391	EM	39	F	39	1399	424	78	NA	727	2345	2049	5000	469	7613	4732	469	NA	7613	10431	8112	5599	39	261	111	44	NA	184	368	137	288	712	11269	6667	1542	NA	9357	9517	11826	11004	20	1099	575	181	2146	60	469	8101	4032
377	0392	EM	54	M	39	1098	151	39	NA	177	2537	1567	5000	469	10294	1842	469	NA	3308	13787	9028	7137	35	390	44	35	NA	71	656	173	297	984	11418	3198	1155	NA	4241	14310	14124	14784	20	1488	446	113	1710	20	469	8416	4459
378	0393	EM	27	F	39	1150	240	139	NA	285	1890	1190	5000	469	11253	5426	900	NA	6727	14232	10729	6134	37	848	174	55	NA	258	1428	434	669	905	14685	5698	2029	NA	8165	16014	18119	20625	20	918	468	188	1007	23	469	13738	11472
379	0394	EM	46	F	39	547	157	51	NA	189	1721	1507	5000	469	1784	699	469	NA	627	3569	2673	1628	43	326	83	44	NA	95	785	166	587	780	8607	3469	1393	NA	4006	10802	10420	11779	20	1937	673	209	1168	20	469	8936	5582
380	0395	EM	70	M	39	1465	521	103	NA	515	5000	4097	5000	469	1966	1364	469	NA	1700	3879	2864	1616	35	270	86	35	NA	104	503	143	265	390	4875	1747	878	NA	2791	5699	7309	6786	20	1708	830	271	1842	312	469	7961	6993
381	0396	EM	55	F	39	2558	515	78	NA	466	4298	1592	5000	469	3879	2052	469	NA	3851	5500	3743	1652	35	411	121	35	NA	178	596	128	427	1604	10835	10285	5845	NA	9466	9374	10869	7186	20	1756	760	190	1929	70	469	9543	7677
382	0397	EM	27	M	39	177	51	39	NA	228	5000	4133	5000	469	2360	469	469	NA	2903	6757	7879	2052	35	35	35	35	NA	45	430	156	107	1042	3501	1358	800	NA	3678	5858	9512	7099	20	217	50	20	775	32	469	5367	944
383	0398	EM	44	M	NA	NA	NA	NA	NA	NA	NA	NA	NA	NA	NA	NA	NA	NA	NA	NA	NA	NA	NA	NA	NA	NA	NA	NA	NA	NA	NA	NA	NA	NA	NA	NA	NA	NA	NA	NA	NA	NA	NA	NA	NA	NA	NA	NA	NA
384	0399	EM	44	M	39	5000	531	168	NA	518	1186	1032	5000	469	17187	5804	1008	NA	6379	10236	8304	3811	35	3314	377	46	NA	522	1508	1054	1214	1385	33792	11240	3422	NA	16327	29021	31918	25748	20	1589	600	209	1827	45	469	7394	7149
385	0400	EM	54	F	NA	NA	NA	NA	NA	NA	NA	NA	NA	NA	NA	NA	NA	NA	NA	NA	NA	NA	NA	NA	NA	NA	NA	NA	NA	NA	NA	NA	NA	NA	NA	NA	NA	NA	NA	NA	20	2133	663	160	514	20	469	14665	8348
387	0402	EM	49	M	NA	NA	NA	NA	NA	NA	NA	NA	NA	NA	NA	NA	NA	NA	NA	NA	NA	NA	NA	NA	NA	NA	NA	NA	NA	NA	NA	NA	NA	NA	NA	NA	NA	NA	NA	NA	20	1287	296	59	849	20	469	7589	2707
388	0403	DISS	51	M	97	1115	381	146	NA	318	1372	3003	5000	469	4442	900	469	NA	1156	7237	6372	6355	35	482	80	35	NA	97	846	364	658	2156	14811	4080	3033	NA	4935	16509	34692	37941	20	2500	511	118	2500	20	469	12470	3234
389	0404	EM	65	F	39	5000	2151	454	NA	3082	4589	5000	5000	469	8879	7080	2514	NA	8049	8988	17257	3695	35	425	194	109	NA	236	447	261	395	7032	8239	7850	9180	NA	8914	8936	9003	8353	20	638	371	219	1366	60	469	14665	12117
390	0405	EM	30	M	NA	NA	NA	NA	NA	NA	NA	NA	NA	NA	NA	NA	NA	NA	NA	NA	NA	NA	NA	NA	NA	NA	NA	NA	NA	NA	NA	NA	NA	NA	NA	NA	NA	NA	NA	NA	NA	NA	NA	NA	NA	NA	NA	NA	NA
391	0406	EM	60	M	39	1993	127	51	NA	251	4210	3616	5000	469	7045	509	469	NA	1956	7694	8210	2886	35	153	35	35	NA	35	338	131	135	1468	7151	2461	1726	NA	4163	7549	13799	13634	20	1099	311	96	1517	40	469	13708	7331
392	0407	EM	41	M	39	660	93	202	NA	100	2056	4178	5000	469	2000	469	469	NA	469	3066	3294	666	35	227	35	35	NA	38	663	139	174	511	9158	1944	800	NA	9003	15833	17713	14604	20	1072	270	70	NA	20	469	2237	657
393	0408	EM	53	F	39	219	39	39	NA	61	1148	1662	4247	469	2497	469	469	NA	779	7463	5961	3572	35	93	35	35	NA	35	793	191	349	1806	7534	1967	1967	NA	4270	28113	20602	25802	20	553	165	65	1581	20	469	6889	1938
394	0409	EM	56	F	39	1060	325	39	NA	693	2583	3025	5000	539	6748	1573	469	NA	3750	8152	5861	2798	37	565	61	35	NA	184	1222	267	611	2358	11178	4944	2828	NA	6992	16088	14190	16891	20	2050	653	150	2218	31	469	14617	8269
396	0411	EM	60	F	39	1122	227	39	NA	332	3338	1177	4736	469	4659	1521	469	NA	3366	12707	4613	2200	35	194	35	35	NA	69	652	97	341	843	7667	3098	1544	NA	4399	8779	7798	7207	20	1977	415	136	1157	20	469	9888	2336
397	0412	EM	60	M	39	3343	1017	110	NA	1399	3749	2239	5000	469	12185	4257	469	NA	7027	16079	10917	6204	49	333	102	56	NA	153	621	170	532	6740	10864	12302	8400	NA	11182	10766	14543	9886	20	1883	575	190	1270	88	469	6544	4117
398	0413	EM	57	F	39	1728	500	183	NA	539	2738	2828	4805	469	8762	4781	1146	NA	5487	9833	8991	2601	35	593	135	39	NA	162	1266	241	718	1560	16403	6681	2362	NA	7122	18252	15675	20870	20	1214	512	147	1575	20	469	15771	10604
399	0414	EM	58	M	39	1004	285	61	NA	310	1899	969	2805	469	4172	1799	469	NA	1964	6523	3861	1647	49	211	67	35	NA	86	525	87	273	1655	4797	2786	2023	NA	3708	5967	5130	4523	20	1444	592	198	687	26	469	7710	7228
400	0415	EM	53	F	39	2474	772	134	NA	794	1762	2636	4308	469	15624	7525	938	NA	7425	12473	13370	5123	48	642	144	51	NA	158	556	167	674	1186	20919	9077	2823	NA	10343	16449	22170	32130	20	2500	1026	305	2156	20	469	14940	9960
401	0416	EM	62	F	43	1482	652	67	NA	920	3431	1327	4560	469	4430	1545	469	NA	2550	6251	4158	1417	46	221	86	54	NA	125	534	116	280	2521	9289	4462	2598	NA	5310	9783	10141	14385	20	1624	437	86	1186	20	469	9205	4894
402	0417	EM	53	F	39	1079	419	99	NA	456	2051	3266	5000	469	14856	8215	469	NA	10995	21078	21902	10249	35	726	151	35	NA	309	1018	570	1105	2564	24537	10726	3290	NA	12640	17975	27939	41198	20	2181	777	274	2139	115	469	12620	9429
403	0418	EM	54	M	99	1099	763	287	NA	710	1261	2106	5000	486	6920	7989	1926	NA	7154	9194	7611	3444	59	518	266	86	NA	265	671	244	625	2665	8731	8196	3883	NA	7433	10316	7609	9635	20	1544	1100	727	2245	332	469	7698	5822
404	0419	EM	70	F	39	1367	454	57	NA	500	1737	1249	5000	469	6541	2526	469	NA	2687	9541	3643	3487	51	325	92	45	NA	107	477	137	582	2924	13078	6146	3378	NA	6876	10419	11718	18369	20	2404	1276	462	2500	85	469	14618	12538
405	0420	EM	76	F	39	1799	237	196	NA	243	2635	1632	5000	469	12003	3872	2003	NA	4595	15618	10533	4003	35	415	70	41	NA	87	897	191	697	584	10644	2828	1352	NA	2828	11899	13774	26725	20	2071	672	236	1478	20	469	10753	7425
406	0421	EM	40	F	39	1455	183	39	NA	254	846	752	2142	469	9246	1953	469	NA	3508	10057	3953	2121	35	312	74	35	NA	130	507	64	443	1282	9362	4450	1542	NA	5061	10158	10055	9362	20	551	267	83	542	20	469	2719	2066
407	0422	EM	59	F	39	902	134	39	NA	195	1008	1794	4659	469	7053	2173	469	NA	3602	6838	7086	4117	35	380	70	35	NA	125	385	184	1066	756	9952	2370	1120	NA	3704	8753	13216	16206	NA	NA	NA	NA	NA	NA	NA	NA	NA
408	0423	EM	49	F	39	518	197	51	NA	293	1315	1334	4322	469	10983	5049	688	NA	7820	12249	13076	5582	35	424	102	35	NA	177	877	346	889	1120	9211	3112	1542	NA	4524	13050	13253	20133	20	1115	254	97	797	62	469	18088	9211
409	0424	EM	64	F	39	615	306	58	NA	396	960	933	4548	469	7820	3710	469	NA	5254	5491	4269	4076	35	509	123	35	NA	174	859	250	1184	1470	15543	3704	2009	NA	5449	47122	39613	50000	20	2460	778	292	2223	324	469	21275	10140
410	0425	EM	52	M	39	873	123	41	NA	173	650	960	4290	469	3683	521	469	NA	964	2744	2744	2225	35	455	51	35	NA	89	672	277	1002	1470	15194	3347	1914	NA	4154	23325	28916	34463	20	1354	383	138	1058	71	469	8451	4097
411	0426	EM	33	F	39	2130	335	96	NA	457	3815	1979	4881	469	19658	4619	647	NA	8052	20433	12910	4619	35	615	94	41	NA	154	905	198	842	2570	22233	7111	3001	NA	10326	32405	29066	30841	20	2500	1011	329	2500	66	469	9650	7246
412	0427	EM	53	F	39	387	80	64	NA	88	1309	2463	4580	469	5001	1294	469	NA	2246	5125	7953	1726	35	404	51	35	NA	140	902	363	402	3001	18243	8292	3625	NA	9906	16519	20051	16095	20	549	164	55	1687	66	469	7551	3940
413	0428	EM	47	F	39	2093	1096	236	NA	1178	2997	2780	5000	469	7936	8102	3279	NA	8036	9008	11126	1825	35	192	101	35	NA	112	267	99	328	2078	6756	6701	4373	NA	6318	8239	7464	7733	20	1901	1232	653	2500	310	469	7158	7398
414	0429	EM	30	F	39	920	330	50	NA	341	611	2130	5000	469	7788	6196	469	NA	6372	5140	12043	3064	35	283	125	35	NA	170	379	117	507	1101	11388	6455	1182	NA	6427	11719	12373	17458	20	2053	737	171	1525	64	469	16500	12210
415	0430	EM	63	M	39	1672	513	81	NA	471	3070	1844	4671	469	7415	3121	469	NA	3080	8444	6614	2751	35	287	67	35	NA	72	523	127	342	1022	8001	3500	1419	NA	2764	10241	10071	12052	115	1588	483	162	1232	39	1541	9375	5490
416	0431	EM	60	F	39	712	252	39	NA	231	2790	643	3398	469	4881	2439	469	NA	2560	10463	3992	2223	39	132	51	41	NA	64	357	46	209	1672	5466	4425	2233	NA	4474	5361	5549	4899	20	1178	526	181	1549	20	1280	11796	11507
417	0432	EM	54	F	182	1589	1343	607	NA	1346	1503	2512	3565	645	7330	7127	2533	NA	7010	6630	6003	4049	93	463	253	126	NA	312	406	298	620	4425	17802	14586	7239	NA	13113	16481	13925	25108	20	357	162	70	170	59	469	11969	7699
418	0433	EM	52	F	39	2807	482	70	NA	789	1759	1246	5000	469	12069	2656	469	NA	4822	6844	5243	4077	35	527	69	35	NA	156	447	182	729	4876	14199	8749	5611	NA	11425	17067	17503	17304	348	2391	1000	507	1652	384	469	6002	4074
419	0434	EM	41	M	NA	NA	NA	NA	NA	NA	NA	NA	NA	NA	NA	NA	NA	NA	NA	NA	NA	NA	NA	NA	NA	NA	NA	NA	NA	NA	NA	NA	NA	NA	NA	NA	NA	NA	NA	NA	20	1400	750	362	700	173	469	8121	6435
420	0435	EM	54	M	NA	NA	NA	NA	NA	NA	NA	NA	NA	NA	NA	NA	NA	NA	NA	NA	NA	NA	NA	NA	NA	NA	NA	NA	NA	NA	NA	NA	NA	NA	NA	NA	NA	NA	NA	NA	20	1916	971	324	2282	199	469	7916	5812
421	0436	EM	42	F	39	1113	366	144	NA	421	2216	1394	2469	469	5592	4140	572	NA	4858	8521	4085	2766	35	151	53	35	NA	86	351	71	156	554	3264	1980	1118	NA	2642	2287	3402	2928	20	1052	516	157	1418	91	469	9524	7166
422	0437	EM	47	F	39	323	78	39	NA	130	461	2604	4483	469	11097	2682	469	NA	4057	6893	7021	4946	35	259	35	35	NA	75	365	105	327	1560	8655	5347	2104	NA	7059	8482	8655	12350	20	801	253	71	1080	48	469	11366	6803
423	0438	EM	40	F	39	429	211	59	NA	288	1061	2313	2836	469	5259	2329	469	NA	3466	6621	5440	3988	35	168	43	35	NA	94	460	129	263	2196	8133	7645	3780	NA	7623	10239	10877	9634	20	754	211	79	549	20	469	8264	6098
424	0439	EM	67	F	39	1410	771	266	NA	933	3520	3559	5000	469	5445	4485	1029	NA	5206	6549	9214	2932	35	202	100	35	NA	133	303	199	356	3062	7233	7494	4446	NA	6794	6900	8234	9232	20	812	397	170	1729	183	469	5778	4632
425	0440	EM	30	F	39	578	327	45	NA	383	832	1515	5000	469	3094	1966	469	NA	2018	3040	3969	3841	35	248	90	35	NA	130	313	221	880	1616	11048	5006	3083	NA	6581	10301	12187	18247	20	203	53	20	643	222	469	5267	1216
426	0441	EM	19	F	NA	NA	NA	NA	NA	NA	NA	NA	NA	NA	NA	NA	NA	NA	NA	NA	NA	NA	NA	NA	NA	NA	NA	NA	NA	NA	NA	NA	NA	NA	NA	NA	NA	NA	NA	NA	20	1593	608	140	707	47	469	10263	4711
427	0442	EM	24	M	39	1694	364	39	NA	590	1667	1590	5000	469	5551	819	469	NA	1888	4097	3313	3272	35	371	35	35	NA	69	321	167	561	2728	12319	5751	3354	NA	7702	15636	15347	17638	20	1707	804	194	1875	92	469	9305	6208
429	0444	EM	63	M	41	3571	457	49	NA	499	4125	3234	5000	469	8869	1933	469	NA	2154	6572	6800	3799	91	696	62	35	NA	96	607	423	647	3938	42140	12292	5731	NA	15946	38327	48637	41398	20	2500	1685	725	2500	65	469	11993	9047
430	0445	EM	50	F	39	2005	499	70	NA	468	3438	2444	5000	469	8325	4695	529	NA	4623	9871	6693	8214	35	686	175	143	NA	309	1327	484	644	2480	12539	6526	3279	NA	7347	12085	13021	14957	20	1577	661	375	2396	62	469	8419	6278
431	0446	EM	61	M	39	4035	2976	1712	NA	2204	3824	3686	5000	469	28224	24381	11356	NA	20296	22469	15413	9688	98	1060	399	160	NA	361	1118	437	755	3261	20381	14957	7719	NA	14888	20758	19108	18615	20	1354	547	142	691	64	469	11162	7270
432	0447	EM	32	M	39	1786	338	39	NA	570	2296	2086	4846	469	12117	3066	469	NA	4365	8293	7446	4322	35	564	62	35	NA	175	1047	190	308	1787	8957	3114	1560	NA	3481	5894	7117	7009	20	1509	470	120	754	20	469	7414	3082
433	0448	EM	57	F	NA	NA	NA	NA	NA	NA	NA	NA	NA	NA	NA	NA	NA	NA	NA	NA	NA	NA	NA	NA	NA	NA	NA	NA	NA	NA	NA	NA	NA	NA	NA	NA	NA	NA	NA	NA	NA	NA	NA	NA	NA	NA	NA	NA	NA
434	0449	EM	53	M	39	1166	525	39	NA	931	1532	874	2961	644	3736	2554	469	NA	3626	5805	4550	1986	35	198	62	35	NA	137	206	146	164	1837	3984	3114	2127	NA	3579	4655	4315	6031	20	1592	249	137	1097	20	469	6925	3697
435	0450	DISS	70	M	39	1994	339	39	NA	355	1911	1364	4136	469	11282	2781	469	NA	7178	21816	14772	10685	35	523	54	35	NA	172	874	255	783	1343	7252	2464	1343	NA	5465	11589	13723	15027	20	1241	262	121	1741	20	469	10920	3750
436	0451	EM	36	F	39	645	237	63	NA	391	1906	1644	3372	493	8897	2629	598	NA	4637	13012	10118	6029	37	141	55	35	NA	92	386	128	444	1084	7005	2854	1300	NA	3884	11321	12347	12402	20	925	309	235	1385	20	469	12369	10522
437	0452	EM	35	M	39	950	344	67	NA	666	1688	2155	5000	469	12121	6237	716	NA	10587	11982	12508	6133	35	298	101	40	NA	192	517	284	463	1405	12973	5776	1886	NA	8701	14323	16163	15141	20	1673	678	255	2328	159	469	11354	7599
438	0453	EM	49	F	39	741	234	85	NA	488	1392	4413	5000	469	7572	3350	668	NA	6416	8097	11767	3435	35	307	86	43	NA	197	488	312	414	1534	10182	4556	2490	NA	6906	9660	14053	16755	20	1558	452	129	2179	208	469	7107	3295
439	0454	EM	38	F	39	708	187	39	NA	479	1970	1771	3605	469	10918	3743	469	NA	8113	12352	8513	5962	35	202	41	35	NA	107	388	152	293	1159	6849	3308	1024	NA	3646	6007	7357	8970	22	1519	840	369	2500	255	469	13442	11313
440	0455	EM	59	M	39	1108	244	39	NA	318	976	2705	5000	469	9354	4109	494	NA	5361	6690	9419	3154	37	681	143	35	NA	198	565	365	691	1090	20305	6680	2074	NA	8227	18844	27407	31150	20	1322	806	320	2086	245	469	9538	8189
441	0456	EM	60	M	39	1179	215	83	NA	492	1121	2355	4603	469	9584	4219	642	NA	7332	7540	10780	3609	35	884	184	36	NA	562	802	568	948	3138	44395	13201	3667	NA	25282	43816	35133	50000	20	672	201	119	780	73	469	8942	4393
442	0458	EM	66	M	39	2207	699	279	NA	644	2366	2769	5000	469	23362	12559	3983	NA	12579	20103	16779	8952	35	552	151	36	NA	168	563	343	801	799	14519	7491	2368	NA	7161	15121	15479	19564	20	1742	858	441	1858	258	469	10684	9901
443	0459	EM	68	F	39	2242	627	49	NA	222	1390	1421	5000	469	23854	7515	469	NA	3900	13255	8531	5898	35	840	124	35	NA	93	703	277	942	1514	13682	4879	2173	NA	4339	10585	14308	23411	20	2500	1043	308	2500	37	469	13962	11003
444	0460	EM	58	F	340	1707	1275	666	NA	1745	4285	3264	5000	2144	12257	9527	4242	NA	12559	9723	7591	5605	35	253	117	65	NA	162	452	127	363	3481	6951	6758	3963	NA	7335	7422	7836	7439	20	1455	636	180	2324	125	469	7694	7285
445	0461	EM	74	M	39	1154	790	88	NA	730	1923	2724	3241	469	7622	5344	469	NA	5937	5898	3756	2313	35	152	73	54	NA	108	253	96	174	1138	4820	3704	1604	NA	3160	5339	5415	7491	20	859	269	160	675	118	469	6605	4362
446	0462	EM	51	F	39	1262	243	39	NA	351	3058	2033	3192	469	6233	1812	469	NA	3197	7945	5756	3797	35	183	36	35	NA	59	549	94	200	869	4977	2936	1170	NA	3136	5350	6078	6628	20	1617	647	252	2500	64	469	8499	6393
447	0463	EM	71	M	122	963	297	172	NA	478	3714	4984	5000	1623	9891	5698	2608	NA	9377	20883	16420	8085	35	370	87	54	NA	202	1328	473	866	1579	12325	4322	1898	NA	6865	19658	18524	20595	20	1549	549	199	2500	195	469	16354	12921
448	0464	EM	20	M	43	393	51	39	NA	56	715	1779	4529	469	4795	785	469	NA	1736	5727	7531	5060	35	274	35	35	NA	66	468	218	850	508	3420	520	456	NA	819	4342	5471	9115	20	216	113	31	341	20	469	5211	3107
449	0465	EM	42	F	39	186	39	39	NA	100	366	1589	2541	469	2439	469	469	NA	1674	3356	6117	2413	35	143	35	35	NA	67	211	164	374	428	5912	1410	486	NA	2409	5812	8828	14246	20	324	140	52	534	21	469	7532	3710
450	0466	EM	51	M	39	701	102	39	NA	190	2260	2119	3760	469	4780	820	469	NA	2227	8487	10750	3677	35	206	35	35	NA	61	537	266	692	1440	7147	2734	1261	NA	3536	8971	14073	15181	20	748	433	108	2347	21	469	4361	2416
451	0467	EM	77	M	39	1653	682	125	NA	927	3224	4313	5000	469	8131	3770	793	NA	6071	13382	13319	5054	35	302	89	35	NA	115	719	200	777	702	7823	2399	853	NA	3627	10926	13685	23817	20	1916	859	450	2500	44	469	12082	10960
452	0468	EM	53	F	39	1169	189	57	NA	305	2309	1326	5000	469	8590	2847	469	NA	4751	14501	6790	6102	35	658	76	35	NA	192	1520	317	1104	415	7984	1261	702	NA	4230	16359	13962	20715	20	1388	770	238	2500	20	469	7532	6215
453	0469	EM	44	F	39	1025	360	104	NA	452	2187	1017	2932	469	6396	4595	564	NA	5040	6616	6475	2613	35	176	67	35	NA	99	327	79	256	3178	5755	4731	3347	NA	5378	5667	6860	6576	20	953	379	89	1979	34	469	8922	6484
454	0470	EM	82	M	39	1707	559	63	NA	867	1785	1928	3615	469	13214	7566	469	NA	11111	9429	9270	3223	35	271	118	35	NA	170	323	115	365	3281	19286	12231	4508	NA	12429	20683	17709	16077	20	1534	442	155	874	47	469	4180	2559
455	0471	EM	62	F	39	834	153	47	NA	216	996	439	3726	469	9208	3603	469	NA	4837	8508	3230	3242	57	351	94	64	NA	127	444	70	410	1073	7180	3008	1023	NA	3433	5814	6262	10714	20	994	284	71	870	20	469	7034	4066
456	0472	EM	59	M	39	1416	510	93	NA	701	1829	1911	4822	469	8887	5559	469	NA	7691	10941	7720	3291	35	545	140	35	NA	222	781	322	580	1953	14165	6864	2762	NA	8795	13868	14759	16760	20	1578	451	160	849	106	469	7399	4134
457	0474	EM	68	F	39	1077	254	39	NA	345	1395	1227	4170	469	6989	2023	469	NA	3477	8120	6026	3340	35	251	73	35	NA	88	340	126	383	1953	10078	3786	2074	NA	4038	9290	10238	12629	20	2032	607	144	919	20	469	8293	4695
458	0475	EM	75	F	39	3621	1815	441	NA	1609	1944	2341	5000	469	19901	18516	7843	NA	19129	12958	13221	4757	35	3756	580	157	NA	1020	1606	946	1427	2960	50000	21725	9131	NA	30828	50000	43115	50000	20	2500	2500	549	2500	248	469	15460	14219
459	0476	EM	56	M	39	3570	669	119	NA	995	2891	876	5000	469	26299	10700	806	NA	13639	25497	8405	8472	64	1655	247	89	NA	393	1472	433	1767	2562	17725	5916	3372	NA	8149	19828	15909	19132	20	2500	678	113	826	83	469	7614	5193
460	0477	EM	78	F	39	3397	893	106	NA	970	2118	878	5000	469	21327	11558	1188	NA	13525	16828	5931	6120	35	1427	220	40	NA	362	1228	256	811	2793	33451	9749	2960	NA	12630	29448	26141	35887	NA	NA	NA	NA	NA	NA	NA	NA	NA
461	0478	EM	51	F	39	1829	475	172	NA	613	909	244	4134	469	9828	6549	3242	NA	8388	8655	2619	2592	35	811	205	117	NA	379	713	157	1017	599	6025	3001	1874	NA	3372	7702	5662	10278	20	679	164	46	433	22	469	2428	791
462	0479	EM	65	F	39	1030	184	39	NA	258	963	619	5000	469	7696	1862	469	NA	2473	8405	3325	3678	35	257	40	35	NA	68	279	141	398	1921	21050	5735	2304	NA	6545	15725	14385	27264	242	2500	1172	483	1227	298	469	11321	8885
463	0480	EM	54	F	39	1682	444	119	NA	535	2287	889	5000	469	11617	6851	2814	NA	8631	15136	7450	4508	35	466	161	61	NA	196	550	174	1036	968	4358	2422	1362	NA	2630	3984	5443	5204	20	2500	1248	492	1443	64	469	9340	10823
464	0481	EM	36	F	39	2591	377	44	NA	358	2578	703	5000	469	12984	4550	469	NA	5414	13185	5027	4592	35	441	63	35	NA	86	443	128	610	780	8156	3313	1531	NA	3742	9793	9181	10677	20	2500	853	203	1222	31	469	5718	4518
465	0482	EM	67	M	39	5000	829	79	NA	1002	5000	2447	5000	469	39531	10997	469	NA	15156	47732	19388	8578	35	1638	150	35	NA	190	3501	650	828	3257	28199	10740	4594	NA	13018	36447	30059	16950	20	2160	806	230	2134	38	469	8790	7670
466	0483	EM	32	M	176	2269	1469	1059	NA	1743	3723	1644	5000	669	7903	4829	3040	NA	4857	8143	6709	4717	37	124	48	55	NA	79	180	66	174	2783	4086	3898	3672	NA	3566	4307	6543	4171	20	2500	1511	360	2500	102	469	3968	4729
467	0484	EM	54	F	39	1370	512	97	NA	472	1235	1701	5000	469	13135	6540	689	NA	5739	8473	8327	6777	35	620	133	43	NA	145	769	221	1171	1622	22329	11204	3953	NA	8559	29755	28759	39266	20	2070	1361	113	398	20	469	8690	6567
468	0485	EM	59	M	39	908	644	797	NA	510	1479	1314	3789	469	16308	13443	10934	NA	12307	16745	11342	12362	37	556	167	176	NA	228	702	331	992	1211	9517	3813	2817	NA	5242	9138	10831	11319	20	724	279	71	719	80	469	6085	4146
469	0486	EM	72	F	67	1529	836	595	NA	1187	3965	1456	4111	469	7668	6634	3255	NA	6682	9544	7110	6903	71	345	184	152	NA	187	598	256	479	2607	11028	4904	3447	NA	5547	8297	8152	7981	20	2143	580	137	1255	80	469	6073	4718
470	0487	EM	59	F	39	1508	357	39	NA	470	2535	2304	5000	469	9814	1899	469	NA	3489	9932	8717	4358	38	344	63	42	NA	90	1018	204	692	1461	19199	4988	2066	NA	8369	31298	32071	36128	20	1479	353	49	1939	173	469	5671	1466
471	0488	EM	70	F	39	1639	330	39	NA	314	1409	2016	5000	469	9361	1402	469	NA	2660	6619	5350	2021	45	551	66	41	NA	132	687	251	875	2522	42232	8417	3278	NA	15309	50000	50000	50000	20	1272	192	26	451	20	469	3853	783
472	0489	EM	40	F	39	1957	395	91	NA	521	2814	2285	5000	469	10495	4518	469	NA	5263	8214	6394	3424	35	463	73	35	NA	139	596	269	622	1481	16487	5111	2213	NA	7385	16695	25066	40683	20	995	399	118	1276	49	469	7877	4983
473	0490	EM	66	M	39	3088	1292	180	NA	1782	4177	4931	4610	469	12666	8199	469	NA	13752	16060	18394	5380	35	411	104	35	NA	222	696	338	361	1544	20659	12323	3594	NA	17953	21575	28224	20114	20	2097	909	214	1935	368	469	13300	9884
474	0491	EM	51	M	63	2645	602	67	NA	909	1722	3815	5000	469	19268	10279	725	NA	13941	14941	16847	7829	35	536	153	39	NA	282	587	354	843	3558	19971	13469	4631	NA	16535	17555	26398	25802	20	1547	544	101	1128	69	469	11722	6662
475	0492	EM	49	F	64	504	220	97	NA	329	1399	750	4301	944	5671	5119	1342	NA	4946	6932	5803	2892	62	456	158	90	NA	265	869	296	728	1451	10996	4946	2056	NA	6250	11937	11531	17147	20	756	335	140	883	89	469	4891	4454
476	0493	EM	49	F	39	577	359	82	NA	389	735	503	2824	469	5637	4663	469	NA	5764	5955	4580	4402	35	260	123	54	NA	165	257	162	405	1114	7878	5410	1911	NA	5891	6743	6229	7898	20	1114	599	293	1477	75	469	5506	4376
477	0494	EM	49	F	39	976	253	102	NA	437	922	1128	4918	469	12238	8488	3690	NA	8841	8922	11649	8695	35	1202	241	67	NA	303	766	520	887	516	9191	4128	1534	NA	4954	8055	8623	10115	20	2358	742	262	1148	122	469	10119	8497
478	0495	EM	61	M	39	2411	520	105	NA	564	2587	1792	5000	469	9218	5327	633	NA	4119	10819	7507	4890	35	450	75	35	NA	91	561	176	536	1534	17754	5543	1862	NA	7205	13883	17390	15298	20	2500	1080	328	976	33	469	5057	6356
479	0496	EM	42	M	39	891	391	96	NA	480	1562	1329	4638	469	3068	3158	751	NA	3017	4225	2637	1948	43	449	208	67	NA	246	513	173	545	921	3322	2453	1662	NA	2778	3348	3480	4907	20	1841	896	520	2500	279	469	5274	4450
480	0497	EM	59	M	39	948	296	209	NA	344	1536	1160	5000	469	4036	3977	2756	NA	3666	5587	4131	2163	35	642	224	120	NA	254	650	250	882	852	4549	2803	1688	NA	3296	3348	3795	5115	20	1421	590	274	1776	84	469	6135	4548
481	0498	EM	71	M	39	1350	357	84	NA	301	1394	1310	5000	469	3599	1964	469	NA	2193	5628	3586	2754	39	442	115	35	NA	115	497	139	657	780	6889	3547	1457	NA	4060	6388	8242	10401	20	2500	702	136	1506	21	469	10139	6405
482	0499	EM	43	F	62	855	431	254	NA	469	1292	1262	5000	473	5846	5412	2072	NA	4594	6205	5970	4092	66	586	256	121	NA	278	668	275	1020	823	7410	4792	2465	NA	4998	7088	7681	12103	NA	NA	NA	NA	NA	NA	NA	NA	NA
483	0500	EM	36	F	50	1739	668	208	NA	785	2330	1856	5000	469	13853	9252	1692	NA	10763	15010	10729	8733	35	468	161	35	NA	171	589	149	792	1054	6689	2803	1498	NA	3352	5835	7533	12148	20	2500	1099	435	2183	195	469	11497	10763
484	0501	EM	45	M	39	1305	354	70	NA	433	1790	712	5000	469	7171	2205	469	NA	2387	7041	3087	3112	56	646	96	35	NA	135	602	164	942	913	8411	3436	1621	NA	4140	9487	9958	12760	20	1327	410	136	843	33	469	2587	1539
485	0502	EM	58	F	39	1823	602	161	NA	593	2263	2370	5000	469	5417	2462	469	NA	2655	7087	5841	2787	35	426	84	35	NA	88	621	177	677	2603	30402	10361	4269	NA	10361	23784	39087	50000	20	1476	631	144	1766	20	469	6375	3784
486	0503	EM	45	M	NA	NA	NA	NA	NA	NA	NA	NA	NA	NA	NA	NA	NA	NA	NA	NA	NA	NA	NA	NA	NA	NA	NA	NA	NA	NA	NA	NA	NA	NA	NA	NA	NA	NA	NA	NA	20	389	134	45	1588	99	469	7165	3967
487	0504	EM	62	F	39	2391	1548	212	NA	1482	3348	1892	3056	469	3876	5179	582	NA	3230	5041	3079	1134	35	343	145	35	NA	186	343	181	449	2650	4055	2931	2457	NA	2383	3023	3710	4590	20	2500	1454	528	2237	22	469	7126	6557
488	0505	EM	68	F	39	1184	370	114	NA	338	2126	1637	4400	469	7754	3300	775	NA	3443	9841	4534	3324	64	475	149	64	NA	169	675	215	782	780	5958	3091	1390	NA	3404	5958	6326	8573	20	1894	762	221	2224	26	469	4161	3813
489	0506	EM	75	M	39	379	137	46	NA	169	891	2223	2791	469	2167	819	469	NA	1145	2688	3359	1089	35	127	42	35	NA	57	150	166	222	470	1418	780	512	NA	709	1333	1783	2815	20	2019	772	188	1845	47	469	13665	10185
490	0507	EM	67	M	39	915	548	90	NA	892	892	1206	3935	469	2618	2578	469	NA	3167	2671	2408	1729	60	148	111	63	NA	141	150	142	392	2357	7449	8203	3558	NA	6672	7090	6851	12255	20	727	197	78	441	20	469	9302	5673
491	0508	EM	34	F	39	1719	670	141	NA	1055	879	1481	4213	469	2711	2305	469	NA	3207	2898	3153	1273	73	232	132	81	NA	185	188	137	707	4507	6357	9176	7349	NA	6851	9954	7608	5441	20	2500	1423	612	2500	104	469	11356	8124
492	0509	EM	67	F	39	552	152	104	NA	216	1192	1801	3942	469	5373	2177	469	NA	3655	5983	4404	2844	56	340	87	41	NA	209	330	160	544	1590	11654	5182	2120	NA	6712	9291	16388	13982	20	1467	520	310	1882	128	469	7268	6179
493	0510	EM	55	F	39	492	162	84	NA	189	605	1052	3400	469	1107	469	469	NA	528	1336	1605	1023	45	164	74	65	NA	85	173	166	327	2888	5856	5071	2993	NA	4362	5367	4743	6396	20	915	346	103	892	20	469	2901	1850
494	0511	EM	38	M	39	1392	156	39	NA	265	1636	1247	4955	469	4556	1277	469	NA	2206	4947	4309	2327	35	254	42	35	NA	78	249	143	456	1921	7547	4663	2139	NA	6595	7437	11172	8517	111	1701	579	215	1311	57	3849	6494	4634
495	0512	EM	53	F	39	915	162	56	NA	362	1360	1313	4055	469	2508	1383	469	NA	2291	2846	1242	1043	41	252	63	35	NA	115	176	38	225	1107	4461	3189	952	NA	3414	3240	3726	3843	20	839	441	167	1183	122	469	3750	3398
496	0513	EM	36	M	NA	NA	NA	NA	NA	NA	NA	NA	NA	NA	NA	NA	NA	NA	NA	NA	NA	NA	NA	NA	NA	NA	NA	NA	NA	NA	NA	NA	NA	NA	NA	NA	NA	NA	NA	NA	20	2309	845	238	2500	25	469	7255	7255
497	0514	EM	53	F	120	1975	1616	603	NA	1786	2696	2422	4829	469	4297	5218	1430	NA	5984	6699	5805	3352	35	313	169	53	NA	186	299	171	356	2900	5750	5130	3867	NA	6128	7765	8749	11113	20	2500	2500	1995	2500	334	469	8223	8265
498	0515	EM	67	M	39	3189	1660	402	NA	1539	4626	2250	5000	469	6877	6581	1690	NA	6053	7796	4845	2532	35	400	153	35	NA	124	465	150	266	6774	18476	14424	9762	NA	14368	16115	17647	19576	20	2500	1714	649	2500	117	469	12080	10708
499	0516	EM	41	M	39	3161	2225	506	NA	2427	5000	3315	4323	469	1620	1651	758	NA	1557	3626	2363	469	59	215	125	73	NA	126	245	81	128	6153	6992	6626	6390	NA	7271	6175	7679	5874	20	2178	1358	426	2500	175	469	5868	5473
500	0517	EM	65	F	NA	NA	NA	NA	NA	NA	NA	NA	NA	NA	NA	NA	NA	NA	NA	NA	NA	NA	NA	NA	NA	NA	NA	NA	NA	NA	NA	NA	NA	NA	NA	NA	NA	NA	NA	NA	20	2457	822	313	2500	100	469	9188	8766
501	0518	EM	31	M	40	1307	514	95	NA	532	704	1820	4692	469	4961	3347	469	NA	3425	2544	2736	2523	35	206	44	35	NA	72	103	58	241	3526	18370	8474	4813	NA	10126	9503	20572	24975	20	863	314	163	1083	111	469	31479	16389
502	0519	EM	66	F	39	1207	271	78	NA	345	1027	1520	4252	469	2289	665	469	NA	716	1995	2427	1442	35	197	35	35	NA	65	210	108	553	3137	11181	5443	2750	NA	9267	10083	15284	18005	20	1187	360	100	1146	20	469	5954	3532
503	0520	EM	58	M	39	1442	566	237	NA	597	1447	1550	3479	469	3761	2553	870	NA	2344	4035	4472	2056	68	465	203	105	NA	209	519	179	776	2750	9806	6175	3818	NA	6418	10668	11404	13935	20	2231	902	467	2335	64	469	6487	5206
504	0521	EM	51	F	39	1067	215	39	NA	412	1609	1796	3951	469	3849	957	469	NA	1864	3317	3092	1562	35	318	35	35	NA	77	375	120	486	1982	13652	3713	2295	NA	6212	14397	19523	20409	20	2007	809	259	1470	21	469	5848	5545
505	0522	EM	64	M	39	571	116	39	NA	185	436	1658	3383	469	1428	469	469	NA	565	1062	1408	690	36	221	42	35	NA	70	229	88	230	2382	15455	4742	2964	NA	7158	14915	23917	31794	20	1443	644	124	886	21	469	4908	3465
506	0523	DISS	70	M	126	2453	866	189	NA	1268	2521	3226	5000	469	16047	5744	880	NA	9456	10947	13256	5826	35	694	73	35	NA	211	921	356	825	4682	27708	7212	4500	NA	10650	32825	39206	43123	20	2475	872	286	1724	20	469	12670	7929
507	0524	EM	52	F	NA	NA	NA	NA	NA	NA	NA	NA	NA	NA	NA	NA	NA	NA	NA	NA	NA	NA	NA	NA	NA	NA	NA	NA	NA	NA	NA	NA	NA	NA	NA	NA	NA	NA	NA	NA	20	1280	571	288	2500	216	469	10452	8570
508	0525	EM	71	M	39	611	171	65	NA	127	894	1978	3080	469	4835	3223	469	NA	2541	5481	7051	3385	35	443	133	35	NA	149	434	335	621	896	11024	4217	1362	NA	3999	9578	13708	30541	20	732	195	62	750	47	469	10879	5434
509	0526	EM	32	F	39	1305	487	680	NA	762	1214	964	3112	469	4544	3223	2158	NA	3494	4725	3320	1880	35	403	180	154	NA	237	508	190	484	1176	5225	3967	3095	NA	4426	5865	6034	6652	20	2270	969	195	2500	20	469	9421	6571
510	0527	EM	28	M	39	1128	400	146	NA	481	736	2147	4777	469	8730	6262	1708	NA	6132	7011	8900	4246	35	390	139	35	NA	161	260	266	498	2096	12553	7870	4278	NA	8538	9082	13508	15081	20	550	140	69	374	33	469	10655	6400
511	0528	EM	50	M	39	553	254	82	NA	324	978	1406	2480	469	2043	1651	469	NA	1804	2845	3944	874	35	208	68	35	NA	86	240	186	225	1782	5800	4337	2029	NA	5000	6729	6380	8538	20	968	276	62	2269	120	469	7890	2913
512	0529	EM	44	F	NA	NA	NA	NA	NA	NA	NA	NA	NA	NA	NA	NA	NA	NA	NA	NA	NA	NA	NA	NA	NA	NA	NA	NA	NA	NA	NA	NA	NA	NA	NA	NA	NA	NA	NA	NA	20	1364	535	160	1254	97	469	7890	5883
513	0530	EM	59	F	NA	NA	NA	NA	NA	NA	NA	NA	NA	NA	NA	NA	NA	NA	NA	NA	NA	NA	NA	NA	NA	NA	NA	NA	NA	NA	NA	NA	NA	NA	NA	NA	NA	NA	NA	NA	20	1609	345	78	437	39	469	11082	7094
514	0531	EM	65	F	NA	NA	NA	NA	NA	NA	NA	NA	NA	NA	NA	NA	NA	NA	NA	NA	NA	NA	NA	NA	NA	NA	NA	NA	NA	NA	NA	NA	NA	NA	NA	NA	NA	NA	NA	NA	20	2176	681	153	1691	20	469	5111	2551
515	0532	EM	68	F	162	3061	587	266	NA	590	3887	2604	5000	469	6917	2258	747	NA	2553	6633	5438	1801	35	380	52	35	NA	35	419	79	272	6036	28296	12039	7244	NA	11680	27448	32027	26123	20	2500	1478	359	2500	43	469	15692	13569
516	0533	EM	52	F	NA	NA	NA	NA	NA	NA	NA	NA	NA	NA	NA	NA	NA	NA	NA	NA	NA	NA	NA	NA	NA	NA	NA	NA	NA	NA	NA	NA	NA	NA	NA	NA	NA	NA	NA	NA	20	1078	340	94	529	62	469	8312	4753
517	0534	EM	32	F	39	1158	210	56	NA	197	1258	550	2141	469	2964	1030	469	NA	1321	5258	1715	989	35	271	43	35	NA	69	473	63	289	898	6436	4061	1382	NA	5115	6834	7785	6870	20	1945	796	112	563	20	469	4626	4479
518	0535	EM	52	F	63	1594	410	48	NA	438	3608	1250	3968	469	1891	1051	469	NA	1498	3442	2316	616	35	57	35	35	NA	35	132	35	84	2928	10529	5263	2736	NA	7565	9951	13832	9715	20	2500	801	205	1150	20	469	3613	2233
519	0536	EM	61	F	39	2031	578	98	NA	727	838	1869	4076	469	4976	3177	469	NA	3314	2422	4405	1321	35	501	128	35	NA	166	253	188	271	3001	17663	12378	5530	NA	11826	14171	21427	16073	20	1139	626	290	1193	89	469	7585	5966
520	0537	EM	57	F	39	2584	623	119	NA	785	3471	1555	5000	469	6595	3847	469	NA	3835	8355	5862	2798	35	213	52	35	NA	81	490	105	246	4012	10948	7952	4810	NA	9446	12699	12255	11611	20	2500	1117	400	1371	20	469	8449	9443
521	0538	EM	62	M	39	886	276	45	NA	178	408	1162	2457	469	1754	881	469	NA	497	1387	1687	489	35	149	35	35	NA	35	107	76	179	2953	9305	7079	4881	NA	6734	10436	11366	15392	20	1596	797	125	744	20	469	4668	3078
522	0539	EM	65	M	39	1364	713	297	NA	646	2369	1981	3210	469	3467	2929	993	NA	2762	6177	3478	1176	35	259	103	35	NA	83	302	101	305	1546	8796	5861	3100	NA	6156	7517	10290	11547	20	1745	1574	497	1323	109	469	10720	11547
523	0540	EM	62	F	39	883	335	118	NA	302	736	1973	2546	469	2659	1900	469	NA	1639	2793	3638	1076	35	488	128	35	NA	114	502	300	470	2118	13626	8085	4746	NA	6795	9380	13751	14056	20	1694	1810	666	1194	108	469	5410	6364
524	0541	EM	42	F	39	1036	429	63	NA	422	779	1816	4916	469	4906	3266	469	NA	3702	3107	3917	1611	44	625	196	35	NA	225	442	270	833	2415	27057	16015	4168	NA	17719	23313	33843	50000	20	1524	642	197	656	44	469	14040	8107
525	0542	EM	67	M	39	1240	263	41	NA	239	1220	2158	5000	469	5625	2218	469	NA	2158	4439	6562	2118	35	428	62	35	NA	54	408	348	558	1735	13519	4700	2537	NA	4191	12768	21135	23756	20	2103	519	129	1032	20	469	7583	3807
526	0543	EM	55	M	39	670	328	127	NA	411	649	1585	3686	469	2977	1690	469	NA	2145	1404	3137	965	35	507	168	35	NA	228	360	361	538	1068	30414	13342	2591	NA	11216	18293	32968	35233	325	1207	697	428	1132	325	469	10623	8299
527	0544	DISS	76	M	39	1874	214	39	NA	201	2952	1524	5000	469	9171	1754	469	NA	2060	6172	7135	1880	35	269	35	35	NA	35	470	109	318	705	13475	3917	1143	NA	4095	11841	15633	13741	20	1285	416	111	979	20	469	6447	2734
528	0545	EM	22	F	39	768	99	41	NA	113	666	1371	4785	469	2081	469	469	NA	469	1404	1637	666	35	211	35	35	NA	35	173	59	312	923	6688	2505	1143	NA	2673	6995	8624	10788	20	842	489	145	815	21	469	4004	4438
529	0546	EM	69	M	39	1676	399	106	NA	631	1950	2497	4821	469	8379	4739	782	NA	5887	6705	10234	2316	35	546	121	35	NA	191	696	347	547	1480	16239	6190	2618	NA	8774	15444	19960	19033	20	1855	889	435	1450	158	469	25159	23340
530	0547	EM	48	F	39	1214	328	74	NA	359	1741	2454	5000	469	8410	5193	578	NA	6781	9480	11081	4570	38	144	57	38	NA	77	323	166	354	3035	8792	4836	3689	NA	5023	12095	14267	16607	22	1687	698	227	1405	20	469	10354	7722
531	0548	EM	59	M	39	3013	589	64	NA	643	3394	2886	5000	469	9069	3730	469	NA	3887	5874	9101	3691	35	195	38	38	NA	44	144	117	262	5295	18538	11156	6315	NA	11235	19375	27663	22313	20	2372	903	390	583	30	469	11318	7985
532	0549	EM	53	F	39	881	161	47	NA	158	1167	292	3660	469	5220	1801	469	NA	1468	3874	1263	1801	35	180	50	35	NA	70	225	83	308	908	10559	4254	1560	NA	3941	11117	13244	16434	20	1233	466	95	1199	20	469	4486	2561
533	0550	EM	42	M	41	2068	1114	175	NA	1317	5000	1001	3649	469	6539	5929	545	NA	4235	13477	5062	2909	38	57	44	38	NA	35	151	35	83	4129	5716	6185	4732	NA	5421	7682	7096	6553	20	2500	1757	584	2500	57	469	27435	25288
534	0551	EM	68	F	39	599	209	101	NA	301	527	1219	1781	469	5023	2132	668	NA	3034	3292	5418	1517	35	117	64	50	NA	90	166	123	262	585	6639	2063	812	NA	2966	4587	9480	15233	20	1112	465	130	232	20	469	9545	3889
535	0552	EM	63	F	39	1832	376	48	NA	393	1932	2447	4159	469	16522	4339	469	NA	4413	10332	9718	5226	87	207	74	51	NA	74	181	125	374	1961	19156	9416	3297	NA	8287	16082	20571	23990	1191	2049	604	183	942	20	469	8990	3991
536	0553	EM	58	F	39	899	237	39	NA	274	985	1242	3368	469	6554	1613	469	NA	1986	6936	5379	2740	35	131	81	35	NA	51	228	94	258	1600	6160	2619	1732	NA	2298	6317	10734	14326	20	2013	924	159	889	1476	469	7814	3740
537	0554	EM	59	M	39	1146	191	63	NA	182	1149	1212	4026	469	4757	951	469	NA	1319	4772	3847	1583	35	175	43	35	NA	67	221	131	250	615	17350	4040	1147	NA	5021	19616	26393	37552	20	1735	626	163	2500	26	469	6046	2301
538	0555	EM	50	F	39	1067	245	44	NA	234	1129	447	2577	469	2050	964	469	NA	1138	3546	2050	1179	35	35	35	35	NA	35	35	43	35	590	2391	1861	751	NA	1409	2753	3574	3659	20	1653	437	110	692	20	469	7852	3997
539	0556	EM	43	F	39	814	220	67	NA	152	625	1189	4208	469	3817	990	469	NA	715	2389	2597	2243	35	168	35	35	NA	81	207	131	366	1758	15670	5129	3082	NA	5389	16331	17791	28826	20	1735	729	154	1347	59	469	7335	2885
540	0557	EM	62	M	84	3445	962	361	NA	1586	4795	3346	5000	469	9337	6888	1064	NA	7656	10745	8241	3547	44	278	98	44	NA	122	407	132	233	2834	14050	9830	4416	NA	10015	15458	17183	15679	20	2500	2104	1082	2493	416	469	8722	13219
541	0558	EM	47	F	169	846	424	283	NA	373	1227	494	2183	469	3841	2464	469	NA	2149	4091	1993	1759	35	132	52	35	NA	62	233	52	150	444	4226	2033	597	NA	1767	4756	5124	6502	20	462	288	150	799	23	469	5785	5407
542	0559	EM	56	F	189	1994	1006	508	NA	1145	3296	1954	4453	469	4160	3589	1028	NA	4285	7500	4188	2021	35	91	52	62	NA	77	173	70	127	463	3974	3889	2138	NA	4100	5167	5749	5058	20	1292	585	179	650	45	469	7575	4929
543	0560	EM	67	F	39	1019	381	97	NA	337	2678	1490	3615	469	2249	1640	469	NA	1882	3138	2249	895	35	70	35	35	NA	52	102	77	127	705	2958	1807	1040	NA	8862	2364	3762	2677	20	1320	518	162	1177	142	469	8555	6877
545	0562	EM	29	M	39	1148	219	129	NA	243	1053	1961	4331	469	5565	3617	1562	NA	3463	4984	4745	2263	35	436	114	88	NA	127	442	271	342	407	7266	2104	705	NA	3031	6575	9830	11531	20	952	373	107	511	39	469	7301	5146
546	0563	EM	71	M	39	706	340	342	NA	292	886	1129	3166	469	9825	8738	5630	NA	6373	7007	5011	2257	54	339	148	93	NA	113	382	154	467	1027	18325	5111	4184	NA	5285	17835	15386	22790	20	1567	686	245	999	26	469	4764	5275
547	0564	EM	70	M	39	2554	562	56	NA	701	1039	2560	4432	469	14167	8603	469	NA	11877	7655	11578	3117	35	203	67	35	NA	134	127	127	161	6530	27137	14935	6000	NA	18591	22939	26691	32616	20	1834	960	284	713	64	469	12073	11173
548	0565	EM	63	F	128	2400	884	670	NA	891	2698	1181	4101	1271	9234	7427	5508	NA	7786	11209	6625	3389	54	253	168	48	NA	87	353	87	296	2603	10703	5588	4644	NA	5185	11618	8795	9202	20	1496	491	146	1152	20	469	5896	4907
549	0566	EM	41	F	39	1889	953	483	NA	1004	2138	1652	4905	469	4419	3405	1344	NA	3092	5546	3822	1954	53	211	59	46	NA	74	487	89	411	2554	13032	9292	5356	NA	8376	18920	14951	16031	20	817	279	64	1528	20	469	5747	3658
550	0567	EM	55	M	NA	NA	NA	NA	NA	NA	NA	NA	NA	NA	NA	NA	NA	NA	NA	NA	NA	NA	NA	NA	NA	NA	NA	NA	NA	NA	NA	NA	NA	NA	NA	NA	NA	NA	NA	NA	20	710	316	133	1015	70	469	6406	4603
551	0568	EM	49	F	39	1651	343	85	NA	358	2054	837	5000	469	7372	4034	469	NA	4185	7264	5647	3513	35	160	45	35	NA	47	308	73	215	5157	12031	9339	5790	NA	8973	14663	12222	18692	20	748	103	623	1840	20	469	5105	744
552	0569	EM	60	F	39	603	352	101	NA	438	855	348	2222	469	544	469	469	NA	469	579	533	469	35	66	36	35	NA	35	66	51	67	481	912	1146	601	NA	680	1146	710	1588	39	620	272	562	884	20	2959	7426	4645
553	0570	DISS	50	M	39	2996	611	70	NA	598	5000	3124	5000	469	23644	13268	644	NA	14246	21928	24928	9097	35	165	62	35	NA	55	195	130	121	15070	50000	50000	31128	NA	50000	50000	50000	50000	20	1257	424	116	437	20	469	11942	3602
554	0571	EM	63	M	39	1642	279	39	NA	248	1072	1997	3914	469	22322	4184	469	NA	3876	15730	11721	7144	35	694	61	35	NA	70	549	281	719	6042	50000	14519	5969	NA	13769	31129	50000	50000	20	2302	773	223	2427	31	469	9761	8610
555	0572	EM	60	F	60	5000	5000	1797	NA	5000	5000	5000	5000	469	19359	18478	10179	NA	18753	19077	21765	8001	35	364	187	60	NA	213	239	244	222	10849	15650	11913	10984	NA	10193	12001	21868	19978	20	1917	895	300	1783	22	469	11709	10947
556	0573	EM	74	F	39	1733	588	39	NA	384	2349	2506	5000	469	16547	5273	469	NA	3475	16833	12418	5072	44	322	71	40	NA	66	596	144	187	2493	32211	12642	3570	NA	11585	36888	41470	50000	20	1812	489	85	674	20	469	15957	8391
557	0574	DISS	55	F	40	2017	303	76	NA	513	NA	718	2987	575	12201	5216	1211	NA	10169	NA	9235	4119	35	1020	196	43	NA	642	NA	341	898	2552	8975	5976	3164	NA	7005	NA	8369	8662	20	1184	1670	79	2315	64	469	10881	11092
558	0575	DISS	62	M	39	1554	191	39	NA	249	NA	795	2211	469	7507	1127	469	NA	3207	NA	4958	1857	35	525	35	35	NA	124	NA	121	288	2866	24625	8848	2909	NA	13210	NA	20923	18524	20	2500	515	99	2188	20	469	9529	3574
559	0577	EM	52	F	41	1391	231	165	NA	325	3574	3269	4395	469	6457	1617	894	NA	2823	8278	5423	2404	35	257	67	59	NA	112	428	175	241	1393	8934	2709	1418	NA	4678	8845	13413	14766	20	2423	1270	588	2459	190	469	12761	11333
560	0578	EM	49	F	39	1468	216	60	NA	197	3946	2805	5000	469	4804	1029	469	NA	1090	10867	5546	3149	82	495	82	53	NA	119	1495	333	681	1159	13941	3385	1263	NA	3719	23509	23739	33821	20	2500	787	193	1252	37	469	12097	6174
561	0579	EM	31	M	39	1377	303	92	NA	404	1886	1590	2691	469	4112	1344	469	NA	2362	5149	4879	1406	35	112	35	35	NA	40	162	82	104	390	6847	2115	698	NA	3489	6561	10220	7977	20	850	323	82	902	21	469	7804	4995
562	0580	DISS	78	M	105	5000	1812	437	NA	2091	3473	5000	5000	469	13687	10399	1430	NA	10980	11169	16394	3506	35	342	134	40	NA	182	307	211	273	5565	27340	19037	7110	NA	17164	16652	28303	28711	20	2500	1256	426	1303	114	469	11917	9758
563	0001	EM	67	F	39	1247	593	242	39	NA	2809	2124	3964	643	6501	5838	1513	854	NA	10433	6331	7068	95	311	116	119	86	NA	900	378	522	3125	16199	10087	7747	4473	NA	26905	21449	23972	20	2212	1080	320	99	126	156	7374	6408
564	0002	EM	46	F	NA	NA	NA	NA	NA	NA	NA	NA	NA	NA	NA	NA	NA	NA	NA	NA	NA	NA	NA	NA	NA	NA	NA	NA	NA	NA	NA	NA	NA	NA	NA	NA	NA	NA	NA	NA	20	2115	769	271	20	37	156	20000	14261
565	0003	EM	40	F	NA	NA	NA	NA	NA	NA	NA	NA	NA	NA	NA	NA	NA	NA	NA	NA	NA	NA	NA	NA	NA	NA	NA	NA	NA	NA	NA	NA	NA	NA	NA	NA	NA	NA	NA	NA	20	2500	1055	161	32	20	156	12493	8890
566	0004	EM	21	F	39	1543	677	565	104	NA	3959	3432	4810	666	10355	5560	4200	802	NA	20000	20000	7685	66	544	155	118	81	NA	900	900	900	1183	16199	7413	5172	1885	NA	24826	19087	25051	20	2500	2240	1179	1530	160	156	15934	14973
567	0005	DISS	60	F	39	569	83	39	39	NA	335	1848	4428	704	2436	1169	686	453	NA	1602	3614	2512	7	74	12	7	7	NA	92	108	192	1348	9771	2461	1045	1195	NA	8032	14868	22522	20	1586	827	103	51	20	156	9697	4651
568	0006	EM	69	M	39	5000	2563	184	39	NA	3906	4144	5000	453	14890	9134	891	602	NA	13679	11929	6018	13	211	85	19	21	NA	377	106	205	10181	22010	20335	13422	10158	NA	27456	32832	26129	74	2500	2367	498	104	20	466	11722	11337
569	0007	EM	77	F	39	2362	447	47	39	NA	2421	3492	5000	571	7574	3646	739	676	NA	5227	9946	5092	7	180	25	7	7	NA	150	207	249	9658	23913	14653	10901	9839	NA	17844	21229	23507	20	1465	522	130	1260	20	156	7673	3236
570	0008	EM	67	M	NA	NA	NA	NA	NA	NA	NA	NA	NA	NA	NA	NA	NA	NA	NA	NA	NA	NA	NA	NA	NA	NA	NA	NA	NA	NA	NA	NA	NA	NA	NA	NA	NA	NA	NA	NA	20	2500	1671	344	1236	30	156	14917	9490
571	0009	EM	56	F	39	2455	682	184	39	NA	2216	2079	5000	488	9217	4792	1282	589	NA	9578	9420	6651	25	251	56	28	23	NA	268	155	484	1171	9091	6019	1858	1305	NA	8653	11867	10363	20	2488	803	133	782	24	156	10234	8663
572	0010	EM	50	M	39	2203	840	193	364	NA	2127	3497	5000	615	7955	5036	909	1511	NA	7650	9826	4077	32	492	107	35	39	NA	590	306	523	1591	9422	6625	1764	2744	NA	8759	9004	8351	20	2062	1088	427	2500	140	156	8075	6704
573	0011	EM	56	F	39	588	204	51	39	NA	539	2047	3429	541	3099	1650	715	491	NA	2617	4182	2349	30	297	47	30	29	NA	245	361	900	1037	8864	2204	1361	1087	NA	6958	8351	12804	20	1217	187	30	23	20	156	4960	1207
574	0012	DISS	47	F	NA	NA	NA	NA	NA	NA	NA	NA	NA	NA	NA	NA	NA	NA	NA	NA	NA	NA	NA	NA	NA	NA	NA	NA	NA	NA	NA	NA	NA	NA	NA	NA	NA	NA	NA	NA	20	1780	560	146	782	20	156	9080	4507
576	0014	EM	59	M	NA	NA	NA	NA	NA	NA	NA	NA	NA	NA	NA	NA	NA	NA	NA	NA	NA	NA	NA	NA	NA	NA	NA	NA	NA	NA	NA	NA	NA	NA	NA	NA	NA	NA	NA	NA	20	2500	1212	478	1164	57	156	12650	10683
577	0015	EM	59	F	39	833	412	141	39	NA	906	2455	3915	470	8658	6583	915	483	NA	7020	8973	8537	23	288	106	34	24	NA	417	307	478	2504	12437	5980	3476	2628	NA	12605	14137	21538	20	1255	330	80	240	20	156	4658	2503
578	0016	EM	32	M	132	3296	1876	914	278	NA	3535	4589	5000	727	12005	12378	7309	1135	NA	8326	8695	4318	9	226	129	58	15	NA	239	275	364	10784	12052	11019	10664	7293	NA	14254	14156	16831	20	1361	507	172	866	55	156	5851	4462
579	0017	EM	45	M	39	2450	1662	532	56	NA	2140	4499	5000	156	10322	7255	2994	156	NA	9959	12634	6902	12	584	289	39	13	NA	723	718	526	11428	11140	11204	13195	10284	NA	15847	11236	19277	20	1023	316	129	959	156	156	6650	3155
580	0018	DISS	53	F	39	2458	664	113	39	NA	3429	2795	5000	156	20000	7014	277	156	NA	14709	20000	6913	7	158	35	10	7	NA	770	268	506	3349	20201	11396	5597	4903	NA	20639	23358	22389	20	793	238	79	840	20	156	9471	2956
581	0019	EM	60	F	39	1244	429	244	89	NA	676	4003	5000	187	8053	6815	1512	587	NA	6092	20000	6739	12	292	149	35	25	NA	182	900	900	2445	11525	7181	4313	3055	NA	7279	12434	22825	20	2010	874	413	1936	116	156	12812	6272
582	0020	EM	64	F	NA	NA	NA	NA	NA	NA	NA	NA	NA	NA	NA	NA	NA	NA	NA	NA	NA	NA	NA	NA	NA	NA	NA	NA	NA	NA	NA	NA	NA	NA	NA	NA	NA	NA	NA	NA	20	1678	538	231	902	118	156	20000	13763
583	0021	EM	34	F	39	1035	350	70	67	NA	1123	1054	3393	156	5826	2805	334	285	NA	7238	5558	5633	9	394	87	11	13	NA	568	324	777	1681	3490	2276	1435	1823	NA	4231	4545	6535	20	1750	469	111	493	20	156	5895	3322
584	0022	EM	58	F	NA	NA	NA	NA	NA	NA	NA	NA	NA	NA	NA	NA	NA	NA	NA	NA	NA	NA	NA	NA	NA	NA	NA	NA	NA	NA	NA	NA	NA	NA	NA	NA	NA	NA	NA	NA	20	986	314	125	1419	37	156	13863	6796
585	0023	EM	57	F	39	1024	372	178	45	NA	1224	2416	3799	205	8372	2976	483	274	NA	7909	7895	6734	9	413	59	17	9	NA	477	313	678	2232	8205	4031	2671	2052	NA	10367	9706	12941	20	913	203	53	293	20	156	3200	1017
586	0024	EM	71	M	58	1319	439	139	70	NA	950	1961	5000	167	13213	6412	347	156	NA	6869	7753	9059	8	606	107	17	27	NA	730	611	900	3743	10516	5541	4311	4428	NA	13088	12853	21310	20	1069	521	109	426	20	156	10297	3651
587	0025	EM	57	M	39	1357	582	349	170	NA	1612	2538	5000	156	7592	5431	2265	848	NA	7162	8843	5431	11	422	174	48	28	NA	673	415	900	3168	18049	11358	5362	3938	NA	20333	19436	26411	20	647	374	87	301	41	156	7653	4480
588	0026	EM	41	M	40	3249	2017	519	181	NA	4069	4561	5000	156	15075	14502	2241	333	NA	15594	10999	4646	7	357	208	20	9	NA	525	257	532	5889	18657	13990	7778	5695	NA	16974	19135	24511	20	1003	398	90	512	58	156	9178	6790
589	0027	EM	47	F	39	1855	509	124	39	NA	2235	3490	5000	156	20000	12336	449	156	NA	11735	19572	4536	8	440	158	11	11	NA	900	562	352	5396	25701	14493	6388	4760	NA	27169	29286	26766	20	586	133	77	861	23	156	7448	2582
590	0028	EM	45	F	39	4241	2331	728	195	NA	1699	4742	5000	156	20000	20000	7109	623	NA	18744	19309	12888	13	597	286	42	14	NA	311	639	762	11703	32470	27098	16379	11889	NA	26577	32421	36101	20	20	541	168	519	37	156	10684	7522
591	0029	EM	65	M	320	1662	913	519	176	NA	1879	4466	5000	156	15893	14689	467	156	NA	9120	14574	6169	7	366	191	8	7	NA	494	345	248	9878	25785	24304	11626	8685	NA	23564	24598	23886	20	20	234	98	1191	51	156	8654	5429
592	0030	EM	58	F	39	3695	775	141	39	NA	2264	3995	5000	156	10243	4804	287	157	NA	10148	12923	9321	11	492	120	21	10	NA	557	531	900	4679	20134	9253	5434	4121	NA	18684	21233	28913	20	2500	1056	274	1169	38	156	9467	8331
593	0031	EM	63	M	NA	NA	NA	NA	NA	NA	NA	NA	NA	NA	NA	NA	NA	NA	NA	NA	NA	NA	NA	NA	NA	NA	NA	NA	NA	NA	NA	NA	NA	NA	NA	NA	NA	NA	NA	NA	20	2500	1131	223	1395	29	156	15634	7877
594	0032	EM	38	M	39	1236	751	306	67	NA	3501	3208	5000	156	13737	9548	3350	299	NA	7880	7844	9014	7	256	197	52	36	NA	771	340	779	2392	11221	9792	4641	3504	NA	15763	13178	14977	20	587	217	117	836	31	156	19104	8465
595	0033	EM	62	F	100	4914	3548	653	658	NA	5000	5000	5000	266	20000	20000	5987	3505	NA	20000	20000	13261	9	393	245	27	23	NA	900	534	527	8659	13492	10874	9916	9049	NA	15821	15704	17308	20	1433	715	212	1070	34	156	12233	205
596	0034	EM	65	F	39	3326	1832	474	39	NA	5000	5000	5000	156	15617	11379	1635	160	NA	14825	12784	8487	7	272	169	23	8	NA	788	506	539	5373	18315	15860	8560	5224	NA	22935	16778	19053	20	489	243	71	435	64	156	5594	3222
597	0035	EM	55	M	39	1067	403	88	41	NA	2673	2803	5000	160	8186	4240	206	221	NA	11632	10678	8649	15	387	158	18	18	NA	633	381	755	1053	2553	1793	1013	711	NA	3326	1969	4830	20	1718	867	268	1021	23	156	13633	14042
598	0036	EM	70	F	306	1115	495	127	39	NA	2008	2405	5000	1123	7365	4498	502	156	NA	9682	8745	4364	82	478	217	26	12	NA	679	460	782	802	2722	1284	514	972	NA	2349	1793	3950	20	1074	956	390	1405	36	156	10242	7930
599	0037	EM	69	F	39	1600	766	273	39	NA	3380	2267	5000	156	15890	10444	2622	196	NA	20000	15131	12425	39	900	368	98	37	NA	900	842	900	1937	8291	6324	2721	1844	NA	8906	9839	12268	35	1653	804	224	1743	58	156	7708	7180
600	0038	EM	43	F	39	2244	638	178	39	NA	4014	2597	5000	156	11749	8004	1183	156	NA	12970	13127	6056	32	339	128	52	27	NA	718	394	747	2357	2828	2621	2030	2304	NA	3341	4064	4907	20	2109	1150	482	1713	71	156	17865	10447
601	0039	EM	62	M	39	844	141	62	39	NA	959	1858	5000	156	7959	3875	310	156	NA	7204	10116	7563	7	735	78	10	7	NA	900	797	900	1453	12227	6581	2441	3175	NA	11621	14149	16299	20	873	278	100	383	26	156	16554	5493
602	0040	EM	58	M	39	1435	1466	614	112	NA	2171	2399	5000	207	8661	10224	6090	593	NA	12193	11589	9115	43	900	675	264	57	NA	900	878	900	2252	1534	2413	2078	1038	NA	2988	1225	3795	20	2500	1874	636	1922	152	156	16745	15079
603	0041	EM	63	M	82	1861	1750	636	95	NA	5000	4483	5000	245	11968	15405	3875	229	NA	17741	11253	5289	42	900	727	135	43	NA	900	900	900	4256	11682	9587	5786	3659	NA	13987	10603	16615	20	1232	702	218	1539	169	156	9823	8668
604	0042	EM	43	F	39	1468	948	113	68	NA	2181	1243	5000	156	12800	10059	729	436	NA	12745	8207	6914	32	704	291	45	37	NA	596	257	818	2615	5742	5684	3022	2859	NA	6874	2615	5911	20	1914	768	216	943	30	156	5993	5230
605	0043	EM	56	M	131	1677	971	476	297	NA	2575	2846	5000	712	19763	12885	3161	1411	NA	20000	18890	12470	45	583	235	132	60	NA	900	348	900	1560	5078	3342	1845	1640	NA	5994	3801	6210	20	2308	923	277	1106	32	156	16960	10220
606	0044	EM	56	F	39	1688	943	257	39	NA	3000	5000	5000	216	15978	12689	3658	194	NA	20000	11011	9365	7	254	141	25	7	NA	425	366	345	1505	6825	5597	3160	1666	NA	5389	6996	7472	20	961	493	169	1330	75	156	13450	10156
607	0045	EM	36	F	39	2777	1320	259	70	NA	3538	5000	5000	160	20000	15904	2324	306	NA	19116	8283	7843	10	600	309	40	22	NA	900	900	900	2389	9032	6157	3268	3056	NA	8335	11744	11683	NA	NA	NA	NA	NA	NA	NA	NA	NA
608	0046	EM	76	F	39	4755	5000	1109	39	NA	5000	5000	5000	174	20000	20000	8923	224	NA	20000	18594	11449	7	265	148	29	7	NA	735	407	273	6250	11358	10074	7928	5557	NA	10074	13780	11545	NA	NA	NA	NA	NA	NA	NA	NA	NA
609	0047	EM	38	F	NA	NA	NA	NA	NA	NA	NA	NA	NA	NA	NA	NA	NA	NA	NA	NA	NA	NA	NA	NA	NA	NA	NA	NA	NA	NA	NA	NA	NA	NA	NA	NA	NA	NA	NA	NA	20	1083	483	81	690	20	156	6793	6155
610	0048	EM	59	F	39	2854	1032	163	39	NA	5000	3504	5000	185	20000	14129	605	196	NA	20000	20000	20000	24	900	288	34	23	NA	900	900	900	5557	15375	11504	7527	5904	NA	18175	15570	14344	20	2067	1188	405	2150	25	156	8055	9412
611	0049	EM	55	F	39	2254	1273	379	367	NA	5000	2774	5000	185	16606	19437	7284	3202	NA	20000	16299	10521	19	888	423	110	107	NA	900	652	609	2263	7754	6303	2978	2025	NA	7297	7928	7117	20	2177	985	318	2403	112	156	17147	15538
612	0050	EM	64	F	39	1578	611	199	39	NA	5000	1993	5000	196	9925	7896	4046	185	NA	12473	9636	8360	14	694	217	88	17	NA	900	659	704	735	5045	3205	1541	884	NA	5369	5288	4772	20	1603	614	188	1885	95	156	11112	9380
613	0051	EM	61	F	48	2205	691	130	39	NA	3575	4247	5000	250	15980	10241	677	156	NA	15636	20000	11278	7	313	110	10	7	NA	836	495	425	NA	NA	NA	NA	NA	NA	NA	NA	NA	20	1642	539	138	1400	121	156	16939	10668
614	0052	EM	61	M	130	4470	2657	1113	443	NA	5000	4666	5000	440	16614	15902	7946	2412	NA	20000	20000	9223	8	339	132	77	33	NA	731	376	167	NA	NA	NA	NA	NA	NA	NA	NA	NA	20	2500	1454	354	1402	205	156	11099	10092
615	0053	EM	66	M	39	2219	861	233	40	NA	3684	2103	5000	156	13795	16135	3522	354	NA	20000	20000	11821	7	373	183	69	12	NA	900	270	561	NA	NA	NA	NA	NA	NA	NA	NA	NA	20	1838	1099	106	444	20	156	5753	6161
616	0054	EM	62	F	39	1280	855	336	90	NA	2650	2355	5000	206	6416	7596	3089	435	NA	10160	10323	4632	7	221	92	32	8	NA	331	181	369	NA	NA	NA	NA	NA	NA	NA	NA	NA	20	1433	672	267	749	95	156	16114	10557
617	0055	EM	73	M	66	2552	1425	222	50	NA	4960	3196	5000	242	15980	19267	2350	230	NA	20000	15788	10220	7	303	141	25	9	NA	545	174	423	NA	NA	NA	NA	NA	NA	NA	NA	NA	20	2500	991	317	2500	41	156	17764	10000
619	0057	EM	69	F	39	1133	780	261	48	NA	2601	2229	5000	156	2589	2967	1027	162	NA	6102	4784	1550	7	77	36	7	7	NA	123	76	136	3890	4270	4128	4526	4176	NA	5735	4081	4848	20	687	206	48	572	20	156	5772	2657
620	0058	EM	65	M	39	2019	1258	268	39	NA	3744	3497	5000	156	6958	6472	2016	156	NA	7528	8805	2696	7	169	86	20	7	NA	195	154	288	2775	5929	4340	3259	3016	NA	5561	6419	9136	20	1865	868	239	1497	271	156	9882	7185
621	0059	EM	46	F	39	1829	502	86	39	NA	2854	2632	5000	156	4052	2303	192	156	NA	4172	3561	1589	7	171	46	7	7	NA	567	174	248	901	4961	2343	1600	1322	NA	6250	7377	8789	20	2117	605	101	410	20	156	6378	3735
622	0060	EM	64	F	NA	NA	NA	NA	NA	NA	NA	NA	NA	NA	NA	NA	NA	NA	NA	NA	NA	NA	NA	NA	NA	NA	NA	NA	NA	NA	NA	NA	NA	NA	NA	NA	NA	NA	NA	NA	20	2415	897	182	918	145	156	15319	9805
623	0061	EM	36	F	39	528	480	122	39	NA	844	570	4317	156	3292	3278	698	156	NA	4933	3270	3714	7	132	60	13	8	NA	139	98	336	NA	NA	NA	NA	NA	NA	NA	NA	NA	20	789	260	78	439	20	156	9627	6909
624	0062	EM	54	F	120	2234	890	244	128	NA	2135	3190	5000	156	5512	4597	520	218	NA	8573	7192	4040	7	334	117	14	8	NA	489	253	313	NA	NA	NA	NA	NA	NA	NA	NA	NA	20	670	237	72	177	20	156	8237	3537
625	0063	EM	58	M	39	1805	1567	175	39	NA	1704	1146	4313	156	4782	5811	378	156	NA	6456	4885	3604	8	249	98	8	7	NA	197	131	224	NA	NA	NA	NA	NA	NA	NA	NA	NA	20	1707	550	95	445	23	156	11132	5635
626	0064	EM	43	F	39	1079	478	202	64	NA	4390	1429	5000	156	9587	7782	1956	252	NA	15187	8784	5966	7	356	147	42	10	NA	694	291	454	NA	NA	NA	NA	NA	NA	NA	NA	NA	20	2490	1106	337	2500	53	156	20000	20000
627	0065	EM	59	M	39	2609	815	147	39	NA	1122	2862	5000	156	11022	7878	1582	156	NA	6243	10907	8095	7	545	153	33	7	NA	452	337	745	NA	NA	NA	NA	NA	NA	NA	NA	NA	20	2500	1800	386	1231	76	156	20000	11055
628	0066	EM	41	M	39	2476	1009	93	39	NA	3027	3537	5000	156	13382	10050	564	156	NA	13413	15123	5604	7	247	79	7	7	NA	500	282	458	NA	NA	NA	NA	NA	NA	NA	NA	NA	20	2500	834	126	1497	54	156	18567	10928
629	0067	EM	58	M	39	1689	686	107	39	NA	1974	2822	5000	156	5756	3799	202	156	NA	5675	5665	2412	7	292	75	7	7	NA	548	305	518	NA	NA	NA	NA	NA	NA	NA	NA	NA	20	2419	539	79	1200	50	156	11970	3034
630	0068	EM	49	F	39	716	263	141	39	NA	1735	2579	2444	156	7626	6854	2739	391	NA	11576	10010	10727	7	511	185	69	16	NA	900	872	636	NA	NA	NA	NA	NA	NA	NA	NA	NA	20	1322	408	126	1334	45	156	20000	13805
631	0069	EM	41	F	39	1081	1192	351	39	NA	1555	1777	5000	156	11191	14791	6354	197	NA	13473	10254	10173	20	658	302	41	12	NA	766	375	683	3232	5644	7581	5346	4176	NA	8170	3653	8945	NA	NA	NA	NA	NA	NA	NA	NA	NA
632	0070	EM	42	F	39	436	119	39	39	NA	240	1982	3275	156	5119	2559	156	156	NA	4725	8806	3435	10	360	60	15	10	NA	244	447	526	1460	3712	1696	2142	1460	NA	3079	3916	10795	20	319	108	49	233	20	156	3435	2400
633	0071	EM	56	F	39	823	136	39	39	NA	1253	3480	5000	156	5098	1359	156	156	NA	7741	6947	5832	11	354	46	13	16	NA	900	249	626	1427	9508	3741	2108	1427	NA	13847	11052	19074	20	1119	385	90	751	20	156	8533	3868
634	0072	EM	64	F	39	700	217	68	39	NA	2328	3616	5000	156	5916	3973	634	156	NA	8177	7347	4862	20	186	57	22	8	NA	382	136	500	2765	3048	2310	1662	1460	NA	3232	3594	6504	20	774	145	30	819	20	156	6368	4055
635	0073	EM	50	M	39	1475	473	166	39	NA	2185	3272	5000	156	5204	3143	1471	156	NA	6171	4855	4357	7	443	120	59	13	NA	814	163	614	1361	9846	2343	1834	3974	NA	14931	19074	33832	20	2290	901	188	692	23	156	9513	4938
636	0074	EM	46	M	39	2071	1121	252	39	NA	5000	3049	5000	156	9908	8032	2841	156	NA	11518	11339	7131	7	331	131	37	8	NA	900	277	521	2405	10100	5587	3759	2709	NA	10353	11395	17923	20	1015	270	62	765	20	156	8709	3892
637	0075	EM	68	F	39	1415	583	242	49	NA	2835	2745	5000	156	4736	4129	2526	156	NA	5469	4759	2254	7	164	50	22	7	NA	172	115	91	2439	4745	3340	3108	2675	NA	4008	5717	5820	20	948	531	167	673	62	156	5349	4023
638	0076	EM	66	F	39	1053	285	67	39	NA	1444	2341	5000	156	4882	3422	303	156	NA	5080	8357	3569	7	236	79	16	8	NA	342	259	428	1229	8498	3307	1960	1717	NA	9048	12195	20080	20	1347	433	92	387	20	156	9902	4687
639	0077	EM	57	F	39	1016	428	123	39	NA	1809	2497	5000	156	4774	4101	791	156	NA	6240	4906	3258	7	352	128	28	26	NA	505	471	680	2507	9930	7005	3372	2574	NA	11374	11022	20913	20	1098	535	219	1114	127	156	6838	2474
640	0078	EM	56	F	39	1628	723	193	39	NA	2565	1101	5000	156	5646	3793	183	156	NA	7070	4413	3681	9	161	49	7	7	NA	293	102	352	3534	4332	4021	3020	2772	NA	4839	4574	7158	20	1129	750	226	630	20	156	9621	8608
641	0079	EM	44	F	NA	NA	NA	NA	NA	NA	NA	NA	NA	NA	NA	NA	NA	NA	NA	NA	NA	NA	NA	NA	NA	NA	NA	NA	NA	NA	NA	NA	NA	NA	NA	NA	NA	NA	NA	NA	20	1321	558	95	1020	20	156	16644	13256
642	0080	EM	58	F	39	5000	3005	1862	250	NA	5000	5000	5000	156	12490	12300	7515	1911	NA	12405	12342	7232	7	63	33	39	13	NA	217	59	37	7183	4021	3332	4484	6800	NA	4839	4839	5240	20	1395	452	101	1357	95	159	12574	10021
643	0081	EM	51	M	39	1835	457	106	39	NA	5000	2317	5000	156	3884	2206	167	156	NA	5555	3454	2082	19	176	36	7	7	NA	663	164	186	1024	3194	2405	1661	1420	NA	3667	3894	3926	NA	NA	NA	NA	NA	NA	NA	NA	NA
644	0082	EM	52	F	48	3089	907	404	39	NA	5000	2565	5000	156	6565	4707	1266	156	NA	11318	6163	5047	15	420	111	36	14	NA	829	247	391	1981	7979	3400	2253	1380	NA	9289	9706	10771	20	2500	1167	149	2122	20	156	8687	7466
645	0083	EM	59	F	39	1611	327	76	39	NA	1833	3416	5000	156	7546	4119	156	156	NA	8529	6335	4518	7	152	22	10	9	NA	297	93	282	2955	14737	7994	3968	2659	NA	10870	16932	16412	20	1949	551	115	1465	20	156	8042	3668
646	0084	EM	30	M	39	1662	781	362	60	NA	3604	1892	5000	156	5464	2500	585	156	NA	8515	6281	2906	24	137	36	14	7	NA	354	127	122	1249	3106	4076	2048	1353	NA	4817	1733	2622	20	2258	953	216	2500	102	156	9857	9343
647	0085	EM	56	F	NA	NA	NA	NA	NA	NA	NA	NA	NA	NA	NA	NA	NA	NA	NA	NA	NA	NA	NA	NA	NA	NA	NA	NA	NA	NA	NA	NA	NA	NA	NA	NA	NA	NA	NA	NA	20	2500	1162	249	1759	167	156	7016	5401
648	0086	EM	60	M	NA	NA	NA	NA	NA	NA	NA	NA	NA	NA	NA	NA	NA	NA	NA	NA	NA	NA	NA	NA	NA	NA	NA	NA	NA	NA	NA	NA	NA	NA	NA	NA	NA	NA	NA	NA	20	2500	1071	199	1411	44	156	7448	4918
649	0087	EM	66	F	144	1411	713	514	174	NA	2886	4538	5000	258	3140	2963	1358	196	NA	3808	9240	2800	182	900	898	247	161	NA	900	900	900	2977	4727	4878	4104	3002	NA	6872	5338	11008	20	1595	493	185	1812	69	156	8469	7097
650	0088	EM	55	F	39	1509	186	39	39	NA	2349	5000	5000	156	4707	663	156	156	NA	4368	9993	4357	24	900	104	7	8	NA	900	900	900	3052	15433	5316	3650	2952	NA	16196	22396	27960	20	1797	525	152	1395	20	156	6761	2730
651	0089	EM	58	M	39	2608	414	81	39	NA	3486	5000	5000	156	9673	681	156	156	NA	2720	11234	9329	15	839	56	21	23	NA	568	135	900	4878	17420	7776	3650	2391	NA	14951	29460	37586	20	2412	516	159	2201	20	156	13213	3087
652	0090	EM	57	F	39	931	450	86	39	NA	1291	3486	5000	156	10404	3558	183	156	NA	2800	5119	1585	209	900	422	154	151	NA	900	900	900	2453	6727	4083	2714	2514	NA	6727	10542	15329	20	1567	524	109	888	20	156	7039	4394
653	0091	EM	65	M	39	1528	1257	545	57	NA	2500	2728	5000	156	1853	2003	407	156	NA	2899	2913	1485	170	900	394	211	173	NA	900	356	900	2573	3450	3932	3450	2122	NA	4083	2659	3694	20	2093	1193	365	779	137	156	8992	7294
654	0092	EM	50	F	39	804	285	39	39	NA	853	1980	5000	156	2017	801	156	156	NA	2821	3145	1666	135	900	391	133	109	NA	900	900	900	2602	16651	4973	2235	1830	NA	18055	20737	43983	20	2500	583	127	556	23	156	9719	4323
655	0093	EM	63	F	46	2763	966	397	79	NA	3588	2562	5000	156	5410	2211	545	156	NA	12258	12383	6477	186	900	421	234	213	NA	900	900	900	1257	3088	3381	2111	1503	NA	4576	1985	3040	20	2500	998	191	2113	59	156	11824	11386
656	0094	EM	55	F	39	3956	2103	356	146	NA	3408	5000	5000	156	5317	4417	1081	214	NA	7281	5603	3299	191	900	900	211	162	NA	900	900	900	3886	19776	13608	5588	4236	NA	14826	19730	21667	20	1627	688	NA	1325	160	156	9464	8125
657	0096	EM	50	M	39	845	270	45	89	NA	1131	2154	5000	156	4592	2882	186	766	NA	5765	8514	4963	104	900	237	86	128	NA	900	900	900	1071	8247	3125	736	1520	NA	9407	11263	18733	20	2068	534	85	821	20	156	9548	3801
658	0097	EM	34	M	44	1614	1172	231	70	NA	1270	1137	5000	156	5063	2867	156	156	NA	7012	4223	7289	170	900	388	186	167	NA	446	516	900	2034	9691	5063	2440	2188	NA	5801	6436	11611	20	1560	643	159	1249	20	156	14079	8942
659	0098	EM	58	M	39	1403	170	41	39	NA	804	2344	4014	156	3748	1360	156	156	NA	2518	3204	4364	95	126	63	35	41	NA	820	642	310	4292	15930	7537	4663	3353	NA	11160	16980	19666	20	2054	670	223	1433	58	156	11891	7016
660	0099	EM	60	F	NA	NA	NA	NA	NA	NA	NA	NA	NA	NA	NA	NA	NA	NA	NA	NA	NA	NA	NA	NA	NA	NA	NA	NA	NA	NA	NA	NA	NA	NA	NA	NA	NA	NA	NA	NA	20	985	371	70	313	70	156	8392	6037
661	0100	EM	56	F	46	1377	404	109	40	NA	868	2497	5000	156	2853	1057	156	156	NA	2003	2361	1815	34	900	147	19	16	NA	620	233	766	656	10233	2238	712	736	NA	12731	19368	29876	20	2268	834	180	241	20	156	13329	11257
662	0101	EM	31	M	99	5000	2107	495	822	NA	4716	3941	5000	833	18525	11462	2333	4621	NA	19286	15547	10000	118	840	242	131	137	NA	900	469	865	8589	19955	15012	11347	14334	NA	22273	19347	20570	20	2500	1101	208	1658	32	156	11576	9339
663	0102	EM	71	M	39	1818	524	101	39	NA	2005	3892	5000	156	19157	15513	1357	156	NA	20000	20000	15174	96	900	225	92	112	NA	900	900	900	3326	25093	11892	2550	1973	NA	31094	26996	44407	20	1047	394	140	876	190	156	12222	9943
664	0103	EM	60	M	39	3616	1102	561	57	NA	3238	5000	5000	156	7938	6193	3975	156	NA	14003	14727	9971	44	900	169	92	21	NA	900	900	900	4990	21040	11739	9465	7692	NA	22465	23273	33294	20	2500	1586	468	2500	67	156	12270	7137
665	0104	EM	57	M	39	2916	740	558	116	NA	2058	5000	5000	156	20000	20000	7574	1991	NA	11992	20000	7372	51	900	190	146	69	NA	610	900	900	4202	25037	11508	6126	4535	NA	25374	27875	33984	20	2220	1497	280	993	34	156	15114	12970
666	0105	EM	63	M	NA	NA	NA	NA	NA	NA	NA	NA	NA	NA	NA	NA	NA	NA	NA	NA	NA	NA	NA	NA	NA	NA	NA	NA	NA	NA	NA	NA	NA	NA	NA	NA	NA	NA	NA	NA	20	1604	526	146	867	93	156	11458	6723
667	0106	EM	38	F	39	1917	1020	314	236	NA	2500	1979	5000	156	16747	16110	5746	2743	NA	12140	11403	7487	10	346	170	49	46	NA	489	301	439	3383	18299	14539	8507	4997	NA	17641	17757	22668	20	1252	398	197	1584	90	156	11508	3250
668	0107	EM	56	F	39	1608	645	248	39	NA	1355	3417	5000	156	8259	6382	1277	156	NA	7294	6484	5122	8	260	85	25	7	NA	238	184	473	4011	9363	6555	5054	2826	NA	8012	11148	13832	20	1243	462	108	362	20	156	6884	3195
669	0108	DISS	36	M	39	1748	710	115	39	NA	2687	2483	5000	156	13280	6505	701	156	NA	11830	8286	4390	7	214	65	8	12	NA	439	186	241	4768	21324	18609	7279	5082	NA	27227	29840	26717	20	1781	706	195	1406	61	156	17296	11361
670	0109	EM	69	M	39	1064	394	203	48	NA	1385	1331	4963	156	6342	5623	1783	437	NA	9965	5676	5791	7	302	105	36	9	NA	730	232	760	1417	8464	4290	1898	1560	NA	9833	10356	15645	20	1690	498	80	876	20	156	8379	4432
671	0110	EM	56	M	99	4823	1495	229	55	NA	4740	4076	5000	580	10996	8823	1518	160	NA	9756	8162	2568	7	183	96	11	7	NA	305	166	315	3791	13163	9629	4969	3081	NA	11754	14023	15073	20	1917	876	291	929	62	156	8231	5214
672	0111	EM	73	F	39	671	152	39	39	NA	636	1413	5000	156	5439	2097	156	156	NA	5518	4828	2696	7	163	22	7	7	NA	190	132	395	1067	8427	2388	839	721	NA	7199	15675	22198	20	1804	543	559	410	20	156	10606	2875
673	0112	EM	51	F	39	1731	600	209	39	NA	1959	5000	5000	156	6229	4873	1297	156	NA	9565	12820	5115	8	420	85	14	7	NA	379	382	324	2182	14143	9902	4052	1972	NA	13181	11640	19163	20	1278	519	171	1131	47	156	6618	4697
674	0113	EM	51	F	39	4346	643	67	39	NA	1495	4390	5000	156	6955	1228	156	156	NA	2892	4858	2087	7	199	14	7	7	NA	75	86	111	6501	11428	9902	6737	5942	NA	12125	12645	13959	20	2275	743	188	231	22	156	8930	4531
675	0114	EM	69	M	39	1158	392	174	39	NA	1604	2807	5000	156	4511	3073	199	156	NA	6219	4518	3836	7	264	32	7	12	NA	388	209	335	954	10869	3158	1361	520	NA	8164	11936	16044	20	1220	476	127	433	32	156	11682	4305
676	0115	EM	57	F	39	628	92	39	39	NA	334	3803	5000	156	3238	640	156	156	NA	1940	5852	2848	7	289	20	7	7	NA	184	423	481	1691	19877	3937	1003	833	NA	18404	30595	40717	20	942	456	177	93	35	156	11641	5567
677	0116	EM	48	M	39	1229	348	66	39	NA	1979	2680	4288	156	4761	2154	156	156	NA	4900	4576	3159	8	326	42	9	7	NA	696	213	462	1429	12622	4431	1724	1003	NA	21143	19571	17280	20	2255	629	115	80	20	156	9000	2493
678	0117	EM	44	M	166	2634	1608	934	531	NA	2775	1555	3764	686	3702	2564	1821	1289	NA	4645	3364	3018	23	271	64	56	49	NA	455	169	442	1313	3684	1587	1532	1195	NA	5646	6611	6527	20	2062	711	125	1882	40	156	8722	5003
679	0118	EM	63	F	39	1555	1387	413	39	NA	1633	2089	3551	156	3269	3361	338	156	NA	3318	2809	1107	7	144	63	17	9	NA	127	61	78	867	2598	2461	1234	833	NA	2223	2842	3730	20	1906	1281	497	1426	244	156	9389	8329
680	0119	EM	43	M	39	810	348	98	39	NA	680	1091	3688	156	6639	3526	441	156	NA	5387	4533	3827	14	158	37	11	8	NA	99	94	184	1299	6689	4619	1593	1136	NA	6639	6565	9115	20	2032	797	250	291	20	156	10654	7863
681	0120	EM	64	M	39	1647	843	165	39	NA	2863	2153	5000	156	4861	9266	866	156	NA	10183	5637	4270	7	121	54	10	7	NA	128	75	133	1103	6263	6590	2737	1299	NA	6738	6664	6515	20	2152	1100	595	1438	211	156	12345	9056
682	0121	EM	43	M	39	244	75	39	39	NA	263	552	2648	156	2407	745	156	156	NA	2164	2895	2526	8	54	14	29	19	NA	68	59	183	830	610	554	478	582	NA	764	899	1039	20	1520	593	200	712	20	156	20000	14217
684	0123	DISS	44	M	39	5000	1080	73	39	NA	5000	5000	5000	156	16574	6130	156	156	NA	15020	20000	9007	7	353	35	7	7	NA	359	260	160	8731	23502	19912	9894	7162	NA	22084	23950	22130	20	2041	733	257	2500	20	156	20000	10460
685	0124	EM	57	M	39	1540	434	286	39	NA	848	2944	5000	156	12724	6067	1719	156	NA	4031	8506	5943	7	374	73	25	24	NA	159	325	504	2557	29850	11231	4227	1729	NA	18018	29955	38377	20	1188	561	131	952	164	156	9727	3777
686	0125	EM	53	F	39	1383	374	79	39	NA	1113	2428	5000	156	5994	2193	181	156	NA	4371	7246	4033	7	147	27	7	7	NA	137	89	271	1937	8439	3527	1872	1597	NA	7586	10859	14055	20	1073	341	74	300	20	156	4272	1562
687	0126	EM	56	F	39	1589	638	102	39	NA	824	3486	5000	156	4484	3428	254	156	NA	3745	6174	3694	7	208	58	9	7	NA	94	273	376	2600	13040	9433	3958	2484	NA	8101	10977	19872	20	1079	429	115	1095	45	156	5073	2834
688	0127	EM	58	M	39	2787	871	59	39	NA	3272	2471	5000	156	20000	6240	156	156	NA	20000	16810	5861	8	203	34	7	8	NA	306	149	242	3472	13673	6636	3690	2886	NA	13673	15905	19293	20	2189	956	251	1458	40	156	7827	5585
689	0128	EM	59	F	39	5000	3722	562	161	NA	2525	5000	5000	156	18158	10154	1143	163	NA	5373	18429	6389	8	508	214	17	9	NA	175	460	413	6020	18504	16477	8207	6341	NA	13845	13615	16458	20	1733	1041	402	1261	259	156	12132	8104
690	0129	EM	42	F	39	2391	1092	343	62	NA	2795	2673	5000	156	7263	10721	2215	235	NA	17501	12802	3921	7	107	56	14	7	NA	225	118	115	1872	7038	5576	2337	1560	NA	6501	8059	6227	20	1554	989	335	1425	83	156	15689	9004
691	0130	EM	55	F	39	1791	533	84	39	NA	1383	2892	2993	156	7340	3881	308	156	NA	6434	10905	1877	7	87	20	7	7	NA	112	84	71	1514	4122	2710	1733	1191	NA	3515	5141	3563	20	1075	383	118	1237	56	156	11917	5368
692	0131	EM	59	M	39	1775	585	536	39	NA	2279	1464	4541	156	7329	3048	1304	156	NA	14500	12408	3999	7	45	12	7	7	NA	135	58	141	4848	5299	4803	4350	4327	NA	5751	7092	7519	20	1480	509	135	1090	35	156	11136	3415
693	0132	EM	66	M	85	5000	2753	908	129	NA	5000	5000	5000	178	20000	12967	3144	256	NA	18508	20000	8285	7	210	58	14	7	NA	194	149	174	12032	15973	12249	12410	12767	NA	18601	18384	17719	20	1317	518	73	361	20	156	8048	3933
694	0133	EM	48	M	39	2345	576	152	39	NA	1573	4340	5000	156	14370	8012	411	156	NA	3211	6259	2770	7	303	71	7	8	NA	335	322	197	3049	22068	8919	4145	3075	NA	17665	33630	26753	20	927	481	180	966	20	156	5686	4511
695	0134	EM	31	F	39	3876	795	151	62	NA	5000	4620	5000	156	17401	10647	1198	427	NA	20000	20000	11383	7	675	110	13	7	NA	900	804	564	1494	21610	6833	2325	1789	NA	22468	30058	23754	24	1338	969	102	1967	76	156	7188	6203
696	0135	EM	46	F	39	2119	293	104	85	NA	4114	4795	5000	156	9802	1533	256	316	NA	11360	10752	2200	7	286	27	10	13	NA	900	300	360	2294	14740	5211	3199	3669	NA	17992	17529	17918	176	2054	571	161	1027	20	156	5832	3279
697	0136	EM	57	F	39	2346	933	606	103	NA	2205	2569	5000	253	10523	12708	3902	715	NA	7021	9697	6547	11	474	157	63	32	NA	561	390	508	1187	18197	5158	2781	1560	NA	21511	26499	28747	806	1517	488	131	480	24	156	6203	2715
698	0137	EM	59	F	39	3773	728	71	39	NA	3142	3260	5000	156	10668	4620	253	156	NA	11455	8473	5091	7	369	36	7	7	NA	506	192	310	4839	15682	9522	5368	4377	NA	17419	16009	18421	20	950	353	90	1362	20	156	6873	3403
699	0138	EM	69	F	NA	NA	NA	NA	NA	NA	NA	NA	NA	NA	NA	NA	NA	NA	NA	NA	NA	NA	NA	NA	NA	NA	NA	NA	NA	NA	NA	NA	NA	NA	NA	NA	NA	NA	NA	NA	NA	NA	NA	NA	NA	NA	NA	NA	NA
700	0139	EM	55	F	NA	NA	NA	NA	NA	NA	NA	NA	NA	NA	NA	NA	NA	NA	NA	NA	NA	NA	NA	NA	NA	NA	NA	NA	NA	NA	NA	NA	NA	NA	NA	NA	NA	NA	NA	NA	20	761	228	40	310	20	156	5697	2960
701	0140	EM	63	M	64	1467	518	53	39	NA	585	1302	4638	271	10299	4025	156	156	NA	5268	7602	6742	13	508	95	14	10	NA	162	401	452	2899	6401	4932	2561	1922	NA	6145	3839	9382	20	1662	911	328	1591	177	156	20000	10404
702	0141	EM	44	M	39	4202	1354	462	60	NA	2288	5000	5000	156	15215	6928	1784	170	NA	7700	18400	6961	7	435	93	29	7	NA	391	503	594	1922	29505	14287	4333	2561	NA	20687	30325	35195	20	1015	363	150	1029	62	156	6328	3717
703	0142	EM	44	M	39	4295	2373	572	47	NA	3188	4162	5000	448	13780	11589	3242	540	NA	13753	18587	7574	17	900	244	29	12	NA	900	544	900	7921	44059	34354	21155	10855	NA	41568	45901	44346	20	1846	849	287	867	97	156	8594	6823
704	0143	EM	67	M	NA	NA	NA	NA	NA	NA	NA	NA	NA	NA	NA	NA	NA	NA	NA	NA	NA	NA	NA	NA	NA	NA	NA	NA	NA	NA	NA	NA	NA	NA	NA	NA	NA	NA	NA	NA	20	2500	1443	310	2500	54	156	6031	5226
705	0144	EM	67	F	39	747	130	98	39	NA	176	1467	1401	156	2787	616	176	156	NA	745	1825	1753	8	292	34	10	11	NA	43	72	229	762	1266	903	869	724	NA	834	1038	1396	20	1888	718	180	732	77	156	14928	10087
706	0145	EM	51	M	39	2171	636	49	39	NA	2366	3285	5000	156	12852	6801	241	156	NA	11693	18995	5480	7	190	39	7	7	NA	222	181	208	15807	26573	28768	16839	11493	NA	25872	25082	21335	20	995	445	149	1930	71	156	5410	4135
709	0148	EM	61	F	39	1682	196	39	39	NA	2526	4965	5000	156	20000	5543	159	156	NA	20000	20000	18608	7	229	34	7	7	NA	280	416	457	8569	24775	10016	7627	6293	NA	17021	32882	41059	20	2180	536	160	2500	21	469	6206	2141
710	0149	DISS	43	M	39	4663	494	139	39	NA	1212	5000	5000	156	19749	2500	287	156	NA	5022	20000	5865	7	429	26	7	7	NA	87	535	514	19243	50000	32450	17992	15288	NA	39585	50000	50000	20	2145	847	237	2500	213	469	5284	3189
711	0150	EM	52	M	43	2065	553	162	39	NA	1985	4860	5000	433	20000	13116	911	156	NA	16177	18651	8803	16	814	279	27	10	NA	900	900	900	2124	14448	4190	2444	1903	NA	15239	12829	22361	20	2388	857	223	2500	62	469	5048	2553
712	0151	EM	58	F	77	5000	2162	243	70	NA	3648	5000	5000	215	20000	20000	1218	194	NA	18387	20000	10242	7	395	95	7	7	NA	441	696	99	11062	44511	25558	13162	12147	NA	41062	50000	50000	20	1403	220	68	1526	20	469	4625	1755
713	0152	EM	50	F	120	2154	864	276	79	NA	1610	3775	5000	782	14471	14471	2149	363	NA	8771	9465	8894	26	602	176	30	17	NA	655	390	708	3779	13542	5647	3708	3755	NA	12129	13284	30018	20	2500	1886	552	2500	263	469	7789	4933
714	0153	DISS	47	F	52	2210	1122	426	503	NA	1820	4598	5000	446	20000	15729	4931	4160	NA	11356	13926	5834	14	206	137	52	35	NA	520	515	160	2107	13318	8354	3826	2582	NA	12535	13903	15447	20	2500	934	223	2187	51	469	9269	4591
715	0154	EM	53	F	39	2497	1370	182	39	NA	1735	2634	5000	157	19117	19290	768	156	NA	10079	11175	7536	8	393	128	9	10	NA	668	219	445	3920	17993	10029	4589	4702	NA	19636	20024	26350	20	2500	1756	652	2500	295	469	8309	7466
717	0156	DISS	52	M	39	1194	182	56	39	NA	1806	3788	5000	161	20000	5882	196	156	NA	13858	18546	8185	7	324	42	7	7	NA	624	356	512	1601	12752	4126	1761	1323	NA	14720	13613	16412	20	2500	589	NA	2500	34	469	8755	4231
718	0157	EM	37	F	NA	NA	NA	NA	NA	NA	NA	NA	NA	NA	NA	NA	NA	NA	NA	NA	NA	NA	NA	NA	NA	NA	NA	NA	NA	NA	NA	NA	NA	NA	NA	NA	NA	NA	NA	NA	20	1757	411	59	557	20	469	5062	2180
719	0158	EM	67	M	39	5000	719	62	39	NA	3300	3591	5000	469	12264	3174	469	469	NA	4564	5874	3750	7	160	16	7	7	NA	62	74	150	19868	50000	39273	31824	21121	NA	50000	50000	50000	20	1900	388	106	2500	61	469	11391	6117
720	0159	EM	57	F	NA	NA	NA	NA	NA	NA	NA	NA	NA	NA	NA	NA	NA	NA	NA	NA	NA	NA	NA	NA	NA	NA	NA	NA	NA	NA	NA	NA	NA	NA	NA	NA	NA	NA	NA	NA	20	1911	468	123	2500	41	469	10663	6453
721	0160	DISS	20	F	39	4056	422	40	39	NA	1412	4197	5000	469	9130	2292	469	469	NA	7101	10473	2726	7	157	15	7	7	NA	111	155	64	15213	31516	23319	14658	16437	NA	27341	33881	28267	20	2500	1273	318	1727	47	469	8132	4657
722	0161	DISS	56	M	39	1732	351	39	39	NA	1407	5000	5000	469	5767	4524	469	469	NA	4965	21003	3284	7	184	48	7	7	NA	329	477	633	4252	18961	10112	5186	3700	NA	15823	22931	34572	20	2033	1043	443	1694	109	469	9294	8423
723	0162	EM	53	M	55	3100	1275	245	126	NA	5000	4554	5000	469	8883	5232	664	469	NA	13081	21518	5339	10	188	36	14	16	NA	275	195	202	12022	8600	7905	10207	11606	NA	9626	9650	10745	20	2399	772	280	2500	94	469	10884	5792
724	0163	EM	46	M	39	2677	891	134	42	NA	1498	3603	5000	469	5782	3743	469	469	NA	4179	6118	2795	26	485	89	27	24	NA	453	637	554	7375	27114	16946	9097	6355	NA	22834	29218	26935	2314	2500	2500	2500	2500	1863	469	8259	4869
727	0166	EM	63	M	39	1037	370	63	39	NA	714	1842	5000	469	4584	2046	469	469	NA	3887	5520	4695	7	213	39	7	7	NA	159	265	705	3022	9839	6329	3591	2962	NA	9480	12198	20646	1651	2500	1200	1230	2500	1355	469	7257	3794
728	0167	EM	50	M	39	1958	426	90	39	NA	4162	5000	5000	469	3218	806	469	469	NA	5440	4300	2916	12	504	64	15	11	NA	900	499	900	2992	15689	9879	3992	3169	NA	22304	13307	18645	20	2172	759	228	2500	155	469	6293	4073
729	0168	EM	67	M	75	2990	1263	625	286	NA	5000	4687	5000	469	7432	3742	830	469	NA	10374	8724	5648	10	376	86	55	29	NA	900	281	900	3198	23320	8607	4351	3369	NA	32300	30181	36845	20	823	313	86	823	20	469	3636	1588
731	0171	EM	30	M	42	2960	399	131	39	NA	2606	5000	5000	469	12940	4878	469	469	NA	8635	36185	3829	7	136	14	7	7	NA	99	239	128	14871	50000	31748	14599	10775	NA	21900	43701	27986	20	289	97	45	2494	22	469	2218	959
732	0172	EM	49	F	203	2108	1774	753	356	NA	2692	2963	5000	811	8018	7336	1838	1081	NA	9333	8518	5017	11	631	141	34	16	NA	751	552	864	4907	20434	10189	6274	4907	NA	22131	30078	32587	20	1482	414	79	583	20	469	4748	1473
733	0173	EM	40	F	45	2861	557	111	41	NA	1284	3570	5000	469	6823	2656	469	469	NA	8734	14104	3954	7	210	36	7	7	NA	241	363	569	2995	14446	5894	3474	2634	NA	13462	23545	25095	20	2500	865	180	1051	33	469	3665	2906
734	0174	DISS	52	M	245	4290	2230	618	220	NA	4704	3911	5000	469	8349	6755	2152	469	NA	7405	8144	2400	15	175	66	20	24	NA	308	112	113	11928	12338	13429	11862	10698	NA	17533	13413	14081	20	1521	591	244	1264	31	469	10052	3496
735	0175	EM	65	F	153	3199	1668	758	122	NA	2966	3917	5000	469	7353	7195	3898	469	NA	7767	12051	5242	19	279	137	43	8	NA	266	112	282	3321	16086	11143	6313	3765	NA	13826	18462	27202	20	1275	453	116	438	20	469	9476	5729
736	0176	EM	66	F	39	2106	644	317	43	NA	2363	2504	5000	469	5242	3690	1774	469	NA	5889	6523	5205	7	203	91	31	8	NA	425	126	522	1575	10069	4790	2413	1704	NA	7698	11312	12838	20	2380	757	140	1010	20	469	4283	2569
737	0177	EM	53	F	39	1373	388	88	39	NA	1207	3177	5000	469	3488	817	469	469	NA	3555	6217	2498	7	131	12	7	7	NA	236	86	373	2216	14988	5655	2976	2507	NA	11058	21710	26292	20	1221	361	72	1027	20	469	3106	1159
738	0178	EM	68	M	46	2156	1348	455	177	NA	3566	2745	5000	469	7813	6974	2875	469	NA	8750	10376	7578	7	181	83	15	7	NA	309	125	123	4080	10323	8349	5811	4586	NA	11688	14247	24144	20	1072	461	195	416	23	469	8850	3934
739	0179	EM	48	F	250	1985	943	200	61	NA	2326	3083	5000	469	4584	3062	469	469	NA	5431	4317	2409	20	299	116	15	7	NA	900	211	660	4080	20638	8166	4184	3307	NA	25024	24419	27841	20	1014	361	99	570	20	469	3581	1273
740	0180	EM	53	F	39	2531	964	92	39	NA	4694	2815	5000	469	6606	3870	469	469	NA	6281	8347	2355	7	247	66	7	7	NA	401	245	242	4437	15235	9721	4209	4080	NA	14316	15305	14351	20	2078	597	150	1075	20	469	2738	1344
741	0181	EM	24	M	NA	NA	NA	NA	NA	NA	NA	NA	NA	NA	NA	NA	NA	NA	NA	NA	NA	NA	NA	NA	NA	NA	NA	NA	NA	NA	NA	NA	NA	NA	NA	NA	NA	NA	NA	NA	25	2478	1249	418	2500	232	469	8115	5755
743	0183	EM	47	M	284	3934	2061	903	117	NA	5000	4155	5000	469	7621	7024	2429	469	NA	7653	13067	3130	7	175	62	21	7	NA	265	130	159	4270	18002	12199	5774	3777	NA	16966	20093	21705	20	2368	985	307	1763	114	469	4763	3137
744	0184	EM	36	F	39	1382	304	109	39	NA	3122	1910	5000	469	4954	3061	469	469	NA	4858	8121	3089	7	218	57	9	7	NA	408	246	879	511	13143	4676	696	498	NA	12798	14266	26349	20	1426	682	209	1415	61	469	4321	2372
745	0185	EM	56	M	77	1559	397	117	39	NA	4346	1736	5000	469	4224	1122	469	469	NA	8154	5583	3075	7	160	35	7	7	NA	869	143	429	432	7327	2239	523	423	NA	16106	13162	16320	20	1938	754	138	1576	34	469	3897	2276
746	0186	EM	52	F	39	598	106	39	39	NA	1633	1799	5000	469	2530	1368	469	469	NA	3750	5106	2165	7	227	53	12	7	NA	687	292	867	1219	8921	3629	1492	1526	NA	10484	8776	11964	20	831	260	66	798	33	469	5888	2852
747	0187	EM	47	M	39	521	125	39	39	NA	1029	1577	5000	469	2099	1252	469	469	NA	2530	6532	1682	7	163	40	8	7	NA	296	165	616	934	7686	2268	1149	698	NA	10292	10918	15107	20	1891	377	67	NA	NA	469	5979	2340
748	0188	EM	65	F	39	718	323	63	39	NA	3562	1029	5000	469	2459	1611	469	469	NA	5363	2692	2406	7	52	24	7	7	NA	385	75	122	1043	5852	4363	1526	2083	NA	6227	5569	4803	20	935	434	234	1397	132	469	4753	3324
750	0190	EM	57	M	39	2274	1057	158	43	NA	2443	4669	5000	469	4216	4351	469	469	NA	6898	8672	3461	7	407	112	7	7	NA	400	406	532	2850	19942	10118	3784	3287	NA	14968	22145	29705	20	1586	566	199	1349	209	469	5018	2947
751	0191	EM	46	M	46	3758	852	152	44	NA	5000	4050	5000	469	2917	2153	469	469	NA	4681	6827	1986	7	110	23	7	7	NA	247	118	295	3618	9876	7480	4432	3986	NA	11484	11068	12065	20	1829	549	127	1039	24	469	4057	2075
752	0192	EM	66	F	39	2830	717	128	39	NA	5000	3220	5000	469	3498	2251	469	469	NA	4665	5692	2126	7	86	41	7	7	NA	231	122	200	2026	9071	5931	3095	2324	NA	10484	10358	15713	20	2434	556	124	1272	20	469	6508	3252
753	0193	EM	22	M	39	1124	628	255	48	NA	2624	2483	5000	469	2788	2181	618	469	NA	4020	2802	2000	7	178	77	27	9	NA	158	137	340	1473	5731	6226	2657	1945	NA	7277	2976	10672	20	1302	671	402	1595	24	469	15927	11870
754	0194	EM	26	F	84	3324	1196	190	39	NA	5000	3055	5000	469	2153	1487	469	469	NA	3676	1529	728	7	130	30	7	7	NA	359	126	154	3587	10086	5881	2686	2080	NA	10254	12541	12189	20	2500	1007	301	2483	58	469	7467	3766
755	0195	EM	44	M	151	2483	1238	505	93	NA	2714	4400	5000	469	1687	1851	469	469	NA	1970	2062	1086	7	151	51	7	7	NA	173	90	230	3288	15624	11015	4369	3513	NA	17405	16508	25548	20	1888	517	167	987	172	469	7500	3006
756	0196	EM	43	F	39	1419	496	217	183	NA	3508	1872	5000	469	1233	719	469	469	NA	2186	1249	595	7	56	25	8	7	NA	277	47	92	2061	7638	4866	2650	2579	NA	10780	8854	10945	20	1924	550	158	1640	22	469	6464	2413
758	0198	EM	45	F	NA	NA	NA	NA	NA	NA	NA	NA	NA	NA	NA	NA	NA	NA	NA	NA	NA	NA	NA	NA	NA	NA	NA	NA	NA	NA	NA	NA	NA	NA	NA	NA	NA	NA	NA	NA	21	1541	654	225	1876	61	469	8179	3832
760	0200	EM	51	F	NA	NA	NA	NA	NA	NA	NA	NA	NA	NA	NA	NA	NA	NA	NA	NA	NA	NA	NA	NA	NA	NA	NA	NA	NA	NA	NA	NA	NA	NA	NA	NA	NA	NA	NA	NA	NA	NA	NA	NA	NA	NA	NA	NA	NA
761	0201	EM	41	F	41	2808	2666	947	415	NA	4921	1670	5000	469	2107	2673	975	469	NA	2429	1593	775	7	63	40	28	10	NA	143	54	152	2138	5039	6333	5972	4309	NA	7452	3948	7318	20	1980	1130	516	2264	62	469	10570	8032
762	0202	EM	48	F	44	1435	408	57	73	NA	4110	3386	5000	469	3117	1778	469	469	NA	3252	3711	2117	7	130	32	7	7	NA	352	159	336	2710	13046	4746	2328	2469	NA	17796	14067	17894	28	2439	648	143	1751	20	469	5207	3296
763	0203	EM	73	F	NA	NA	NA	NA	NA	NA	NA	NA	NA	NA	NA	NA	NA	NA	NA	NA	NA	NA	NA	NA	NA	NA	NA	NA	NA	NA	NA	NA	NA	NA	NA	NA	NA	NA	NA	NA	120	2112	558	192	930	62	469	6624	3356
764	0204	EM	52	M	46	3758	852	152	44	NA	5000	4050	5000	469	2764	833	469	469	NA	3926	3204	2257	7	89	11	7	7	NA	238	46	191	1577	13277	4201	2158	1543	NA	13466	13424	18457	27	1738	408	71	870	20	469	6546	2560
765	0205	EM	49	F	39	2830	717	128	39	NA	5000	3220	5000	469	993	469	469	469	NA	1172	1081	469	7	37	7	7	7	NA	51	26	51	1577	2448	1891	1295	884	NA	2129	2851	2187	20	1843	456	101	2214	22	469	4725	3413
766	0206	EM	46	F	39	1124	628	255	48	NA	2624	2483	5000	469	2841	1920	469	469	NA	4074	5222	845	7	65	21	7	7	NA	117	67	93	2274	2937	2010	1475	1257	NA	2158	3488	4614	20	1325	430	140	1027	21	469	4385	2097
767	0207	EM	46	F	84	3324	1196	190	39	NA	5000	3055	5000	469	5222	2639	469	469	NA	6403	7932	3232	7	150	25	7	7	NA	308	178	445	6621	20520	15636	8944	8076	NA	19580	21621	26123	20	1044	391	99	1552	35	469	4034	2432
768	0208	EM	34	F	39	780	165	39	39	NA	911	3232	5000	469	1883	523	469	469	NA	2698	2351	2874	7	253	25	7	7	NA	427	226	795	1176	8024	2513	1817	1366	NA	8393	11507	19130	20	571	214	63	246	20	469	2203	929
769	0209	EM	54	F	128	1074	282	145	123	NA	1556	1494	5000	469	1883	802	469	469	NA	2508	1300	1094	7	168	28	10	7	NA	246	135	344	3379	6034	4646	3776	2477	NA	6856	3847	6342	20	1282	460	131	936	38	469	3042	1606
770	0210	EM	69	F	39	1552	988	252	39	NA	2271	3028	5000	469	2163	1632	469	469	NA	2070	2762	1300	8	416	150	34	9	NA	758	404	900	2944	9529	7967	2836	2042	NA	10926	6034	13328	20	1258	522	183	1499	80	469	4432	3157
771	0211	EM	48	F	178	1117	728	375	311	NA	2957	3050	5000	469	3166	2070	1015	702	NA	3991	2634	3347	12	225	82	60	49	NA	389	142	584	1581	6373	3524	2152	2188	NA	8110	5012	10687	20	1578	554	260	1601	20	469	7866	4480
772	0212	EM	68	M	39	1163	289	39	39	NA	1189	2959	5000	469	2194	549	469	469	NA	2415	3023	2347	7	123	22	7	7	NA	274	147	543	1541	13685	3497	2870	2913	NA	22690	22088	36137	20	950	213	57	389	39	469	3911	866
773	0214	EM	53	F	87	1465	351	64	39	NA	2406	2239	5000	521	3271	1519	469	469	NA	3313	5361	2006	17	141	56	8	7	NA	262	180	486	4072	9668	5078	3577	2304	NA	7939	9740	16441	20	1716	440	61	737	20	469	4718	2296
774	0215	EM	59	F	39	1621	189	53	39	NA	1800	5000	5000	469	2138	572	469	469	NA	3132	4447	2564	7	219	19	7	7	NA	272	251	382	3375	25623	7235	4181	3497	NA	29886	26825	37275	20	2500	779	238	1479	26	469	5797	3533
775	0216	EM	60	F	39	1081	269	41	39	NA	1733	1603	5000	469	1443	631	469	469	NA	3480	2341	1699	8	157	38	9	9	NA	317	111	426	2275	5318	3985	4405	4555	NA	7288	5743	11631	20	764	218	59	466	20	469	2838	866
776	0217	EM	58	F	39	535	104	39	39	NA	662	1868	5000	592	5611	880	469	469	NA	5344	6310	3707	7	116	21	7	7	NA	231	158	239	3168	12882	4666	4062	2719	NA	12636	16376	29479	20	703	171	36	373	20	469	5391	1391
777	0218	EM	70	F	NA	NA	NA	NA	NA	NA	NA	NA	NA	NA	NA	NA	NA	NA	NA	NA	NA	NA	NA	NA	NA	NA	NA	NA	NA	NA	NA	NA	NA	NA	NA	NA	NA	NA	NA	NA	20	1111	286	54	857	20	469	3016	1346
778	0219	EM	67	M	39	762	317	79	39	NA	735	1776	5000	469	2163	1396	469	469	NA	1901	3286	5420	7	217	53	10	7	NA	184	170	386	2812	17624	10795	4216	2948	NA	15042	18084	36857	20	386	121	42	223	20	469	4909	2553
779	0220	EM	56	F	39	1958	509	187	39	NA	5000	2804	5000	469	3267	1858	469	469	NA	4148	3594	2924	7	358	68	18	9	NA	754	260	565	5192	15032	11920	7482	6792	NA	17674	11342	15921	20	1382	404	106	2230	20	469	6172	4359
780	0221	EM	19	F	39	1242	440	135	39	NA	2577	1315	5000	649	4208	2501	616	469	NA	3564	2268	1547	7	142	39	9	7	NA	316	98	362	2604	8213	5774	5543	1930	NA	8348	7973	9108	20	386	109	20	471	20	469	2716	586
782	0223	EM	45	F	39	1352	350	109	39	NA	3708	983	3556	469	802	537	469	469	NA	1823	1623	469	7	60	20	7	7	NA	169	53	124	1311	2069	2250	1637	1534	NA	2384	2952	2069	20	1561	611	213	1781	64	469	3758	2814
783	0224	EM	49	M	39	2023	694	112	43	NA	2031	4737	5000	469	2041	2153	469	469	NA	2700	3029	1730	56	831	217	68	65	NA	900	627	812	5007	30530	20966	9627	7322	NA	36357	20152	37115	20	1047	448	131	1229	47	469	8324	4533
784	0226	DISS	54	M	39	1209	629	168	39	NA	4574	1675	5000	469	2901	2965	500	469	NA	4396	2952	1939	59	884	329	77	37	NA	612	151	510	2242	7600	5907	3026	2859	NA	7985	8394	9521	20	1639	880	282	1844	97	469	7827	5505
785	0228	EM	77	M	187	661	196	74	52	NA	1068	1502	5000	1567	3459	2215	469	469	NA	5080	6874	4121	106	885	59	17	14	NA	900	900	900	3546	17687	6676	2893	2346	NA	20893	24904	38806	20	1901	532	100	762	21	469	6815	4593
786	0229	EM	66	M	52	1361	1118	653	231	NA	4119	2769	5000	469	3473	3380	1823	469	NA	7174	6402	2700	20	649	365	158	74	NA	900	616	900	3546	11322	8988	5125	3514	NA	9600	14524	22136	20	1746	371	118	832	69	469	9535	4488
787	0230	EM	45	M	NA	NA	NA	NA	NA	NA	NA	NA	NA	NA	NA	NA	NA	NA	NA	NA	NA	NA	NA	NA	NA	NA	NA	NA	NA	NA	NA	NA	NA	NA	NA	NA	NA	NA	NA	NA	20	1986	566	105	2500	54	469	5931	3450
788	0231	EM	69	M	64	2415	740	221	145	NA	4210	4252	5000	469	4370	3375	1321	789	NA	5380	5288	3299	47	453	143	59	40	NA	900	761	900	3280	17713	9185	4688	3740	NA	19473	18060	28587	20	2278	744	103	1855	20	469	6068	3917
789	0232	EM	62	F	39	1564	592	100	39	NA	2242	3326	5000	469	3544	2088	469	469	NA	4737	10650	2487	9	547	147	16	12	NA	629	459	900	4020	8979	6496	4584	4123	NA	9117	10620	16959	20	849	205	39	527	20	469	2574	1032
790	0233	EM	38	F	39	1838	622	217	39	NA	4159	2080	5000	469	1966	1425	469	469	NA	3895	2809	1845	23	369	64	36	25	NA	416	236	900	1530	6196	2943	2080	1501	NA	4739	7095	11234	20	2088	744	169	2103	21	469	3933	2559
791	0234	EM	57	F	835	1037	228	39	39	NA	2750	1579	5000	10897	1067	469	469	469	NA	1784	1530	1067	213	666	173	123	131	NA	900	900	900	543	1678	836	591	836	NA	2192	1290	2192	20	2500	1408	369	2411	26	469	6953	6302
792	0235	EM	26	M	39	3120	1954	164	39	NA	4453	1694	5000	469	3242	1527	469	469	NA	3044	2243	1238	22	797	237	26	26	NA	753	184	478	3170	20215	14034	4628	3286	NA	12520	13739	14603	20	1533	490	77	1389	24	469	5837	3704
793	0236	EM	44	M	125	1343	1311	644	46	NA	2123	1655	5000	469	2633	2695	1417	469	NA	3276	2037	2867	53	529	238	96	32	NA	460	350	900	8747	6968	10076	8077	3758	NA	11434	3484	14172	20	627	235	111	246	20	469	10032	6051
794	0237	EM	58	F	503	1079	207	41	39	NA	2203	2150	5000	2052	5807	2228	469	469	NA	11815	9189	4145	128	159	28	9	8	NA	382	160	540	3649	6113	2443	2208	1731	NA	5978	6443	11348	20	1541	450	89	836	20	469	6466	2845
795	0238	EM	52	M	39	1252	338	42	39	NA	4689	2123	5000	469	1890	1589	469	469	NA	4380	3209	1353	9	201	45	7	7	NA	283	147	250	1011	5789	3622	1520	1103	NA	5951	4968	8544	20	1153	550	123	935	78	469	3558	2389
796	0239	EM	41	F	NA	NA	NA	NA	NA	NA	NA	NA	NA	NA	NA	NA	NA	NA	NA	NA	NA	NA	NA	NA	NA	NA	NA	NA	NA	NA	NA	NA	NA	NA	NA	NA	NA	NA	NA	NA	20	1856	684	311	2100	20	469	5992	5144
797	0240	EM	62	M	39	2811	1227	298	52	NA	2921	5000	5000	469	2515	2422	799	469	NA	2114	4827	2453	24	346	119	36	15	NA	542	442	781	2949	12181	7359	4069	3138	NA	13681	15733	18071	20	1581	578	150	581	20	469	6322	3216
798	0241	EM	52	M	39	2925	1199	47	39	NA	5000	1548	5000	469	2952	2453	469	469	NA	4767	6370	1842	7	174	58	7	7	NA	390	118	229	3269	8312	7071	4705	4191	NA	8622	8528	9867	20	1381	400	107	502	20	469	4974	1924
799	0242	EM	56	F	39	687	232	39	39	NA	1169	1374	5000	469	2546	1446	469	469	NA	3535	6072	2852	7	174	23	7	39	NA	140	118	512	2047	11432	4903	3031	2603	NA	12709	12934	19273	20	2310	956	348	566	20	469	14067	9523
800	0243	EM	48	M	1054	1750	1052	558	326	NA	5000	3077	5000	469	2114	1882	1086	469	NA	3798	2407	1803	125	196	74	87	81	NA	729	241	537	985	6171	4240	2353	2047	NA	6780	6727	9654	20	998	268	79	491	20	469	7742	3809
801	0244	EM	56	M	39	1281	510	40	39	NA	2747	1709	5000	469	2623	1823	469	469	NA	3648	1349	1840	32	229	81	22	25	NA	349	101	900	1868	9339	7110	2633	2019	NA	8723	8588	14994	20	1037	457	102	618	20	469	5542	3064
802	0245	EM	43	M	39	2071	635	167	39	NA	3855	2425	5000	469	3685	2487	469	469	NA	5045	6600	2182	7	166	26	7	7	NA	376	263	430	2925	4406	2853	2805	2633	NA	3459	5574	8038	20	723	150	33	459	20	469	4185	1558
803	0246	EM	56	F	165	689	277	200	128	NA	996	957	2017	469	1272	475	469	469	NA	2064	1175	1481	39	439	113	98	45	NA	330	292	418	508	1439	551	1029	489	NA	1396	685	1521	66	1783	1072	303	953	99	469	4468	6029
804	0247	EM	72	M	39	2381	649	136	39	NA	3494	4337	5000	469	3002	1770	469	469	NA	2708	5652	1233	12	328	81	7	7	NA	696	367	626	3206	14115	8107	3866	2732	NA	15517	14994	23140	20	2500	1977	654	2500	20	469	7002	7015
805	0248	DISS	64	M	39	2376	289	86	39	NA	5000	2995	5000	469	3160	469	469	469	NA	5045	5186	957	7	90	7	7	7	NA	169	45	108	6844	18420	11837	8701	7638	NA	13901	18859	16918	20	1119	406	81	1447	20	469	6309	4968
806	0249	EM	39	M	39	1486	182	70	39	NA	4796	4724	5000	469	469	469	469	469	NA	469	469	469	8	111	14	10	8	NA	62	83	163	620	1098	927	1013	1013	NA	1333	1219	1369	20	2457	1064	370	1772	105	469	10760	10997
807	0250	EM	48	F	39	2747	1193	183	39	NA	3571	3982	5000	469	3148	2880	469	469	NA	5464	4988	1334	7	205	60	17	7	NA	454	135	180	3252	5741	5652	5050	3811	NA	5831	5741	5971	20	2078	782	202	2179	114	469	5195	4497
808	0251	EM	24	F	39	1460	176	39	39	NA	3736	2191	5000	469	2711	513	469	469	NA	4572	4090	1751	8	372	27	10	11	NA	564	160	505	2339	5479	3776	2903	2305	NA	5311	6846	9380	20	1217	329	90	1574	20	469	2111	1491
809	0252	EM	46	F	39	1424	482	188	83	NA	1749	4756	5000	469	2818	1558	469	469	NA	3646	3459	2263	47	510	100	47	48	NA	601	487	796	1277	10160	3969	2269	1923	NA	7868	7953	15173	20	2038	467	105	963	31	469	7305	4548
810	0253	EM	38	F	97	4503	1749	519	275	NA	5000	5000	5000	469	6014	3803	1044	469	NA	8080	5426	3005	7	290	125	60	51	NA	900	373	525	16629	8565	6574	5010	4837	NA	9124	9704	9506	20	2500	1082	349	2500	81	469	4194	6357
811	0254	EM	55	F	39	605	151	39	39	NA	1323	2431	5000	469	1941	469	469	469	NA	3871	4319	1621	7	103	20	10	11	NA	307	160	312	1491	10556	3860	1839	1804	NA	10674	16440	19626	20	1050	327	89	880	20	469	1982	759
812	0255	EM	54	F	39	947	165	47	39	NA	1187	3097	5000	469	4302	693	469	469	NA	5144	10174	3664	7	72	14	7	7	NA	218	115	297	3860	14149	9170	5951	4771	NA	12470	14659	21369	20	1713	402	67	185	20	469	10483	4920
813	0256	EM	56	F	39	810	267	111	39	NA	1654	2037	5000	469	2902	1605	469	469	NA	3422	3041	1730	13	193	47	23	16	NA	415	170	267	1595	8629	5951	2294	1388	NA	8990	7442	12015	20	1040	385	111	743	36	469	7723	3359
814	0257	EM	68	F	73	2219	694	158	43	NA	1989	3816	5000	469	3491	2125	469	469	NA	3491	3698	1636	10	396	105	19	12	NA	461	333	378	5738	15759	15802	6205	3828	NA	18664	15466	21803	20	954	391	100	975	33	469	1748	1282
815	0258	EM	62	M	NA	NA	NA	NA	NA	NA	NA	NA	NA	NA	NA	NA	NA	NA	NA	NA	NA	NA	NA	NA	NA	NA	NA	NA	NA	NA	NA	NA	NA	NA	NA	NA	NA	NA	NA	NA	20	1760	726	159	1008	27	469	10795	9956
816	0259	EM	52	F	NA	NA	NA	NA	NA	NA	NA	NA	NA	NA	NA	NA	NA	NA	NA	NA	NA	NA	NA	NA	NA	NA	NA	NA	NA	NA	NA	NA	NA	NA	NA	NA	NA	NA	NA	NA	20	851	371	127	341	67	469	7290	4227
817	0260	EM	43	M	39	246	73	54	39	NA	325	2261	4528	469	997	469	469	469	NA	1704	2716	1819	26	122	44	30	30	NA	158	128	447	969	3516	1063	954	889	NA	2827	4106	12541	20	335	58	20	209	20	469	2256	645
818	0261	EM	55	M	240	2682	1904	968	370	NA	5000	3768	5000	469	4737	4405	2530	542	NA	5745	5622	2763	10	109	36	18	14	NA	226	91	144	1643	4955	3968	2685	2143	NA	3745	4626	7334	20	719	218	61	916	85	469	3869	2094
819	0262	EM	36	F	39	1380	408	76	39	NA	4622	1630	5000	10849	3100	1137	469	469	NA	6155	3469	2561	18	89	25	20	36	NA	900	122	887	1001	6192	3968	2063	1910	NA	6837	5175	6778	20	915	209	61	1187	22	469	4423	1431
820	0263	EM	63	F	175	1133	929	427	110	NA	2511	2078	5000	469	3027	3342	1318	469	NA	4927	2778	2397	491	900	587	426	464	NA	900	900	900	3779	4418	4474	2410	2222	NA	5318	2222	5711	20	2292	1082	347	1502	146	469	15312	11533
821	0264	EM	47	M	39	1807	667	178	39	NA	4587	4005	5000	469	4323	3565	817	469	NA	7731	4997	2529	273	900	823	340	234	NA	900	900	900	2373	9213	7572	3221	2446	NA	9115	8358	11395	20	1263	467	188	1121	176	469	12876	7021
822	0265	EM	52	M	39	3765	2237	605	146	NA	5000	4855	5000	469	8367	7526	1130	469	NA	10109	7543	6155	515	900	900	837	454	NA	900	900	900	5185	19885	12164	7794	5024	NA	19593	17773	26864	20	2246	686	143	1136	36	469	11584	8743
823	0266	EM	60	M	39	3666	337	81	39	NA	5000	4445	5000	469	13277	3776	469	469	NA	15356	17753	4350	7	856	122	49	7	NA	900	900	613	4247	15319	8039	5424	3658	NA	14565	24255	17690	20	1281	343	98	1874	20	469	4341	1340
824	0267	EM	56	F	147	1668	1326	985	237	NA	2627	2819	5000	469	5882	6528	4256	721	NA	7662	8385	4513	345	900	900	900	370	NA	900	900	900	5024	5265	5711	5633	4997	NA	6225	4247	12313	20	971	378	106	684	66	469	6998	4448
825	0268	EM	24	M	51	1144	259	77	61	NA	2255	2516	5000	469	4548	2451	674	469	NA	5936	6375	3131	110	900	400	156	241	NA	900	900	900	2195	5513	3627	2505	2437	NA	5651	5897	10950	20	2425	892	228	1841	20	469	4282	2956
827	0270	EM	61	M	39	809	127	39	39	NA	1871	1855	5000	469	4105	1377	469	469	NA	5582	7250	2513	66	900	258	59	70	NA	900	900	900	2124	17957	5706	5402	2538	NA	20429	23730	30613	20	2500	816	156	623	21	469	6162	3892
828	0271	EM	58	M	667	955	193	82	39	NA	1051	3042	5000	469	6201	1506	469	469	NA	9702	8721	3795	7	900	218	76	36	NA	900	900	900	5897	17470	7685	6679	5733	NA	22147	31698	39034	20	2015	435	98	262	20	469	3610	1469
829	0272	EM	38	M	100	1311	663	318	128	NA	1290	2437	5000	469	4008	3866	1757	551	NA	4881	7390	3401	135	900	662	188	126	NA	900	900	900	3417	10833	12039	5605	4555	NA	15244	8277	17506	20	401	163	146	310	81	469	7405	4397
830	0273	EM	58	M	154	2194	861	631	40	NA	3740	2955	5000	1366	7982	7441	5889	469	NA	8871	9010	5375	284	900	654	609	108	NA	900	900	900	4526	28803	12425	7008	3449	NA	25049	29143	38685	20	2500	1534	458	2500	101	469	10363	6940
831	0274	EM	57	M	39	1238	248	144	39	NA	2132	3471	5000	469	4008	1104	469	469	NA	7068	10718	3160	7	900	155	70	31	NA	900	822	900	3879	21332	6783	4059	3574	NA	26296	30139	36788	20	1525	389	62	833	25	469	2635	1260
832	0275	EM	54	M	NA	NA	NA	NA	NA	NA	NA	NA	NA	NA	NA	NA	NA	NA	NA	NA	NA	NA	NA	NA	NA	NA	NA	NA	NA	NA	NA	NA	NA	NA	NA	NA	NA	NA	NA	NA	20	2500	1265	550	2500	152	469	7085	6969
833	0276	EM	57	M	NA	NA	NA	NA	NA	NA	NA	NA	NA	NA	NA	NA	NA	NA	NA	NA	NA	NA	NA	NA	NA	NA	NA	NA	NA	NA	NA	NA	NA	NA	NA	NA	NA	NA	NA	NA	20	1529	426	81	1454	199	469	7420	4528
834	0277	EM	50	F	48	701	387	75	332	NA	1022	1848	5000	469	2998	3011	469	2185	NA	3581	4788	3448	67	900	794	234	900	NA	900	900	900	1664	7933	3702	2115	3110	NA	7547	10578	18016	20	1778	282	57	516	20	469	4809	1622
835	0278	DISS	58	F	39	1198	436	123	39	NA	3518	2330	5000	469	4478	4090	724	469	NA	7238	8162	4175	57	900	318	86	42	NA	900	900	900	2350	11610	7409	4105	2611	NA	11992	10604	14756	20	2500	828	214	2471	20	469	7070	3463
836	0279	EM	62	F	39	587	324	134	39	NA	498	1874	3653	469	5771	3798	980	469	NA	4803	9596	4376	49	900	583	103	46	NA	900	900	900	2579	3933	4361	2611	2449	NA	4191	3847	9923	20	306	131	72	133	46	469	3706	2093
837	0280	EM	48	M	NA	NA	NA	NA	NA	NA	NA	NA	NA	NA	NA	NA	NA	NA	NA	NA	NA	NA	NA	NA	NA	NA	NA	NA	NA	NA	NA	NA	NA	NA	NA	NA	NA	NA	NA	NA	20	1360	468	100	535	24	469	2930	1613
838	0281	EM	62	F	177	1308	797	462	341	NA	2024	2297	4765	469	2081	2012	1347	707	NA	2968	4142	1360	21	161	72	44	35	NA	246	161	431	1469	5307	4826	3482	2837	NA	6003	4208	6691	20	1415	596	178	677	48	469	3403	4550
839	0282	EM	64	M	NA	NA	NA	NA	NA	NA	NA	NA	NA	NA	NA	NA	NA	NA	NA	NA	NA	NA	NA	NA	NA	NA	NA	NA	NA	NA	NA	NA	NA	NA	NA	NA	NA	NA	NA	NA	23	2500	2455	511	2500	75	469	9740	10312
840	0283	EM	46	F	39	845	393	95	39	NA	2144	1192	4299	469	1875	1889	469	469	NA	2910	2306	1716	7	97	43	7	7	NA	259	59	384	3359	6859	7328	5276	3760	NA	6970	6831	8030	20	1022	333	87	929	20	469	5482	3428
841	0284	EM	70	F	139	2138	761	269	226	NA	2446	3619	5000	469	4480	3127	621	482	NA	6028	6425	5484	7	507	82	14	13	NA	706	602	900	5338	12370	8030	5244	5645	NA	13727	13205	22606	20	2500	1594	481	2139	40	469	7841	5652
842	0285	EM	51	M	45	5000	732	39	39	NA	5000	4980	5000	469	14371	3591	469	469	NA	14015	12181	3649	7	96	8	7	7	NA	307	35	44	16453	50000	43476	16882	15742	NA	37353	50000	47884	20	2500	1028	266	2500	20	469	9190	6077
843	0286	EM	56	M	39	2552	694	39	47	NA	3508	3697	5000	469	2388	1124	469	469	NA	3923	2537	1691	16	210	45	15	12	NA	509	168	457	2217	8938	3832	2140	2023	NA	7592	11518	15907	20	1203	288	50	704	22	469	2590	1090
844	0287	EM	56	F	39	1244	131	39	39	NA	2577	1011	3917	469	2901	469	469	469	NA	4594	1113	1081	18	113	23	19	22	NA	369	34	128	675	3141	1462	1021	760	NA	3141	3109	6821	20	641	118	23	276	20	469	2841	1558
845	0288	EM	79	M	39	1553	655	60	39	NA	2416	3219	4929	469	5011	1520	469	469	NA	5194	5036	3110	9	224	43	10	11	NA	784	281	396	4729	12687	7209	4873	4729	NA	15280	14903	22733	20	1369	675	81	585	20	469	6165	4680
846	0289	EM	59	M	39	1416	494	169	39	NA	3866	2845	5000	469	4656	2786	572	469	NA	6839	7417	4251	10	170	40	14	7	NA	900	155	633	2718	9544	4844	3172	2439	NA	12489	11610	15594	20	1599	446	89	616	20	469	3592	3045
847	0290	EM	71	M	39	3426	589	107	39	NA	4491	3315	5000	469	4480	1493	469	469	NA	7270	6940	3137	7	314	30	7	7	NA	768	204	216	4571	19732	9349	6380	4786	NA	20870	22932	25739	20	1855	420	84	996	20	469	3580	2312
848	0291	DISS	35	M	39	5000	2160	140	39	NA	5000	3690	4351	469	13870	8635	890	469	NA	15144	16309	3321	7	148	60	7	7	NA	361	80	103	11294	50000	50000	26193	14540	NA	46666	50000	47275	20	742	359	234	1012	54	469	23334	5807
850	0293	EM	40	F	39	2717	376	99	46	NA	3297	4050	5000	469	6559	3410	644	469	NA	11823	10192	4034	7	78	17	7	7	NA	334	104	171	2274	7183	3762	2483	2328	NA	7098	10886	10242	20	1126	312	86	786	20	469	10220	3539
851	0294	EM	68	M	39	894	329	87	42	NA	1321	3257	5000	469	4994	1916	469	469	NA	4251	5910	1959	7	171	39	8	7	NA	360	149	303	2108	13415	4383	2380	1993	NA	18854	19946	28463	20	1891	436	138	431	20	469	12792	3170
852	0295	EM	40	F	39	4213	1008	99	39	NA	3871	3853	5000	469	3419	2536	469	469	NA	4140	2985	1575	7	392	71	7	7	NA	579	135	311	6345	12159	9016	6073	4100	NA	10714	10306	9847	20	988	339	91	466	20	469	5919	2516
853	0296	EM	69	F	39	3764	831	90	39	NA	5000	4487	5000	469	4007	2062	469	469	NA	5320	4285	1244	7	103	17	7	7	NA	240	73	119	3650	6452	5321	3584	2309	NA	6586	7193	6586	20	1768	461	125	1783	32	469	8699	3873
854	0297	EM	60	F	39	3466	1075	159	39	NA	3040	3794	5000	469	10549	6411	1103	469	NA	12114	22745	9469	7	378	94	7	7	NA	401	314	393	5121	24618	16401	6878	4622	NA	19127	27802	34671	20	1840	752	124	243	20	469	11829	10847
855	0298	EM	59	M	NA	NA	NA	NA	NA	NA	NA	NA	NA	NA	NA	NA	NA	NA	NA	NA	NA	NA	NA	NA	NA	NA	NA	NA	NA	NA	NA	NA	NA	NA	NA	NA	NA	NA	NA	NA	20	635	156	34	333	20	469	4605	1945
856	0299	EM	68	M	131	2520	1075	157	58	NA	5000	5000	5000	469	4886	3642	469	469	NA	8752	4786	3318	57	134	67	47	56	NA	593	496	117	2429	12352	6364	2720	2453	NA	18943	19794	15446	20	1139	330	80	976	40	469	9902	5557
857	0300	EM	67	F	45	3408	765	162	45	NA	5000	4468	5000	469	5796	2451	469	469	NA	7034	6523	3471	43	175	103	54	44	NA	733	63	583	4403	26835	7788	4915	3892	NA	23105	41964	50000	20	2140	521	84	867	20	469	12714	5420
858	0301	EM	41	M	39	5000	2099	363	39	NA	5000	5000	5000	469	7872	5390	485	469	NA	6222	14813	3623	7	414	116	51	16	NA	113	352	129	17451	23236	25712	24207	13787	NA	22452	25508	23764	20	874	255	37	495	20	469	10211	4620
859	0302	EM	51	M	56	2367	731	76	45	NA	5000	4947	5000	469	3820	2503	469	469	NA	5999	5060	2708	23	225	101	14	13	NA	900	414	900	3607	16584	6402	3351	2720	NA	14812	21100	30319	20	1330	366	55	1338	20	469	8136	4413
860	0303	DISS	57	M	39	2084	652	45	39	NA	4134	2261	5000	469	3319	1990	469	469	NA	4033	3570	1627	7	83	8	7	7	NA	150	42	68	6095	14180	9505	5473	6552	NA	14154	16123	13568	20	1105	336	111	1346	20	469	7417	2377
861	0304	DISS	68	F	39	1575	192	39	39	NA	2369	2920	5000	469	2671	507	469	469	NA	1814	3292	1040	7	140	11	7	7	NA	222	145	216	5349	18663	11282	5181	3958	NA	13620	21481	15936	110	1415	627	314	1706	127	469	6851	2643
862	0305	EM	61	F	70	3148	1205	120	39	NA	3812	3967	5000	469	8228	8381	469	469	NA	12344	17003	5606	7	132	47	7	7	NA	435	152	307	4913	9235	5843	4108	3045	NA	10406	11997	13959	20	910	328	64	895	20	469	6937	4512
863	0306	EM	62	F	39	1842	588	98	39	NA	2973	2474	5000	469	2766	2960	469	469	NA	4306	4535	1637	7	42	12	7	7	NA	84	42	92	11120	10202	11282	11843	11500	NA	11267	10218	11927	20	770	245	55	618	20	469	5187	2643
864	0307	EM	53	F	39	5000	4058	1243	132	NA	2831	5000	5000	469	3153	3385	998	469	NA	2128	3546	1550	8	274	170	14	7	NA	114	210	290	5866	4889	6912	6097	9319	NA	10483	6937	14182	20	1051	523	159	415	48	469	5661	4871
865	0308	EM	69	F	39	1471	1028	382	39	NA	3681	2713	5000	469	2949	2650	599	469	NA	3285	2847	1460	7	186	74	8	7	NA	323	103	168	2767	8511	9510	4147	2688	NA	10815	6455	10923	20	826	326	110	681	176	469	11212	7200
866	0310	EM	87	F	39	2558	1859	748	57	NA	3865	4692	3831	469	3646	4232	1629	469	NA	4332	4769	2566	7	431	199	25	7	NA	398	301	150	6011	15442	14024	8742	7810	NA	17313	18399	15859	36	966	537	275	409	144	469	7578	7371
867	0311	EM	50	F	70	2506	643	117	39	NA	5000	5000	5000	469	14855	6214	506	469	NA	17933	16743	7058	7	346	75	7	7	NA	900	311	206	2340	9798	4116	2432	1949	NA	16036	15440	15678	20	2043	640	180	1216	22	469	9036	6190
868	0312	EM	51	M	39	2229	948	188	39	NA	3681	2015	3256	469	4119	3644	853	469	NA	6111	7192	1356	7	60	19	7	7	NA	91	32	85	2975	4330	3876	3526	2788	NA	3918	4301	3806	20	603	366	121	951	35	469	11937	10407
869	0313	EM	80	M	39	2841	545	90	39	NA	5000	4321	5000	469	12379	4713	469	469	NA	15685	20536	4930	13	670	280	55	26	NA	593	576	900	6130	16291	10490	8078	6203	NA	17162	25336	24672	20	758	190	51	600	20	469	6098	3006
870	0314	EM	62	M	39	2234	519	283	40	NA	4007	3313	5000	469	11920	11846	4068	469	NA	14338	13638	13139	43	900	495	79	56	NA	900	574	900	3596	50000	23123	9078	4287	NA	50000	50000	50000	20	1641	951	316	1087	62	469	7631	7235
871	0315	EM	45	F	39	1410	533	55	39	NA	2846	4074	5000	469	4582	1778	469	469	NA	6925	5239	5362	35	128	35	35	35	NA	403	110	379	3059	17768	11430	3805	4369	NA	18567	14905	17577	20	1114	417	58	1167	20	469	7897	5763
872	0316	EM	56	F	89	3157	2693	450	72	NA	5000	4309	5000	469	1806	2587	469	469	NA	5378	4729	856	35	363	224	40	35	NA	1136	267	345	5559	19151	16495	7498	6152	NA	17686	16442	16737	20	1068	461	173	1220	86	469	5029	3477
873	0317	EM	32	M	496	4811	2914	456	271	NA	5000	3157	5000	469	1944	2328	469	469	NA	2013	2328	642	42	222	131	47	35	NA	358	195	283	6596	7101	7470	7414	7014	NA	7159	7414	9388	20	1606	748	159	1412	46	469	3385	2383
874	0318	EM	52	F	69	1358	1041	334	97	NA	3269	2462	5000	469	1820	2040	541	469	NA	3230	2970	1972	35	153	120	35	35	NA	436	138	238	3699	8554	9103	5632	4514	NA	8155	6867	10055	20	782	334	102	675	58	469	5998	2828
875	0319	EM	69	F	39	539	62	39	39	NA	1453	997	2415	469	643	469	469	469	NA	901	603	603	35	64	35	35	35	NA	274	113	144	823	5819	3252	1919	1481	NA	8125	6695	10651	20	1068	243	45	675	20	469	3176	1837
876	0320	DISS	26	F	39	1873	293	152	39	NA	3732	2542	5000	469	2702	1026	469	469	NA	4448	6148	1420	35	216	35	35	35	NA	777	133	258	1012	10454	2970	2416	1665	NA	12668	13524	8795	20	1531	499	109	1372	20	469	7975	5286
877	0321	EM	49	M	39	1431	373	39	97	NA	2753	1987	5000	469	4148	1785	469	469	NA	4900	5103	2702	35	277	43	35	35	NA	874	180	499	2444	11227	4662	1513	2111	NA	11509	13089	17175	20	721	179	38	380	20	469	8064	2329
878	0322	EM	49	F	39	2831	952	96	39	NA	4451	3159	5000	469	8316	4878	469	469	NA	8888	7271	3921	7	311	45	7	7	NA	589	150	525	721	1539	1581	3053	3198	NA	6188	6311	12630	33	2500	851	247	950	51	469	9875	5437
879	0323	EM	62	M	39	2382	1434	171	39	NA	5000	2397	5000	469	4940	5144	469	469	NA	10733	8362	3089	35	185	55	35	35	NA	391	97	246	3062	9105	6079	2730	2002	NA	5405	7358	9889	20	949	343	65	666	43	469	9521	5586
880	0324	EM	54	F	39	1166	257	39	75	NA	1878	1651	5000	469	3091	1941	469	469	NA	3075	3405	2721	35	202	52	35	35	NA	301	113	468	1090	6646	2918	1822	1500	NA	6783	8838	23520	20	503	106	23	115	20	469	5200	1261
881	0325	EM	52	F	39	2248	1060	140	39	NA	5000	1669	5000	469	1531	762	469	469	NA	2397	1595	858	35	151	43	35	35	NA	426	131	269	4955	7594	8111	5962	4844	NA	8586	7078	8632	20	909	326	62	1223	47	469	4404	2426
882	0326	EM	65	F	39	1660	410	39	39	NA	3329	1743	5000	469	1409	890	469	469	NA	3280	3091	762	35	133	35	35	35	NA	376	111	195	3792	7010	5614	2732	2461	NA	6692	7168	8769	20	686	229	54	424	20	469	2673	1040
883	0327	EM	53	F	60	1588	657	195	93	NA	2201	2474	5000	469	5802	4147	710	469	NA	7120	7771	3590	35	299	101	35	35	NA	399	229	847	1560	7594	4292	2401	2313	NA	8518	10083	17781	20	1610	428	42	412	20	469	11200	4150
884	0328	EM	48	F	39	1619	269	47	39	NA	2399	3191	5000	469	3650	1672	469	469	NA	3370	5390	2361	35	299	54	35	35	NA	524	194	662	3303	32125	12293	4582	3649	NA	29309	35871	50000	20	2039	499	86	644	20	469	7697	3883
885	0329	EM	38	F	39	2437	674	143	39	NA	5000	2485	5000	469	3413	2709	500	469	NA	5985	7276	2503	35	201	106	35	35	NA	711	192	483	3362	12569	7706	3818	3185	NA	13960	12454	15057	20	1390	430	79	2159	52	469	13097	7051
886	0330	EM	42	M	39	3848	1318	211	71	NA	4586	3922	5000	469	3299	3399	492	469	NA	6252	6069	1846	35	433	155	35	35	NA	859	220	454	2849	11227	6575	3303	2459	NA	10021	7502	12247	20	2500	773	105	1100	20	469	11568	5737
887	0331	EM	55	M	39	1980	849	138	39	NA	2859	1903	5000	469	2533	2175	469	469	NA	3062	3269	1701	35	265	111	35	35	NA	425	136	401	1933	6911	5940	4083	3111	NA	7109	8499	11298	20	2459	635	108	1376	27	469	13753	8097
888	0332	EM	59	F	39	1728	945	234	39	NA	3474	3804	5000	469	2544	2423	580	469	NA	2792	4406	1080	35	281	124	35	35	NA	570	193	483	2642	8689	6287	3931	3411	NA	7332	10969	13842	20	812	160	42	687	28	469	9728	3817
889	0333	EM	60	M	39	1935	1050	94	39	NA	5000	2409	5000	469	1240	758	469	469	NA	2780	1961	835	35	79	35	35	35	NA	334	49	151	3194	5866	5273	2969	3111	NA	6462	5989	10437	20	2500	795	120	2500	22	469	15113	10083
890	0334	EM	62	F	39	667	207	78	39	NA	2067	1721	5000	469	3037	1238	469	469	NA	3817	4463	1749	7	153	28	7	7	NA	412	132	498	798	1824	1324	3209	3041	NA	6479	6016	13007	20	703	237	54	618	20	469	11408	5010
891	0335	EM	53	M	39	1302	477	59	39	NA	3588	1666	5000	469	1365	796	469	469	NA	2622	1228	739	35	302	61	35	35	NA	1207	218	441	2006	9066	4408	3167	2353	NA	11515	11035	18563	20	2500	998	233	903	23	469	14445	8708
892	0336	EM	56	F	39	1102	379	123	39	NA	1993	2508	5000	469	1775	1269	475	469	NA	2568	3750	2547	35	119	35	35	35	NA	231	158	288	1156	7755	8162	3225	1775	NA	9529	7306	10483	20	886	472	248	1097	27	469	9042	8378
893	0337	EM	49	M	314	3096	1683	922	257	NA	5000	2538	5000	469	6529	3404	1341	469	NA	5105	12301	6430	35	208	112	79	35	NA	622	190	375	3059	10981	8335	5390	2929	NA	12538	13198	8433	20	2357	624	174	2042	20	469	9007	6615
894	0338	EM	60	F	39	1498	293	39	39	NA	2592	2245	5000	469	4519	1431	469	469	NA	4499	5343	1562	35	204	35	35	35	NA	659	155	631	2428	10462	4784	3464	2123	NA	11205	16101	28462	20	1193	360	66	476	20	469	7868	3523
895	0339	EM	49	M	39	1527	653	51	39	NA	4260	3581	5000	469	1543	962	469	469	NA	3052	4478	1096	35	74	35	35	35	NA	543	81	81	2459	12785	11506	5075	3636	NA	13291	12841	17152	20	616	199	75	514	49	469	10851	5296
896	0340	EM	65	F	39	1717	747	206	39	NA	5000	1802	5000	469	1221	963	469	469	NA	2844	950	938	35	120	35	35	35	NA	507	113	286	1511	9217	6211	2084	1644	NA	9811	11459	14882	20	1691	643	215	1367	20	469	11694	9295
897	0341	EM	52	M	39	2279	274	39	39	NA	5000	5000	5000	469	1315	469	469	469	NA	2440	3412	1411	35	74	35	35	35	NA	174	95	99	712	7301	2084	1009	712	NA	7659	8793	12225	20	2248	490	119	1493	20	469	13052	6756
898	0342	EM	78	F	39	1022	289	53	39	NA	1407	1759	5000	469	1883	1103	469	469	NA	2457	3561	963	35	348	52	35	35	NA	833	272	521	1148	13520	4012	5034	1746	NA	19221	23256	46509	20	828	384	131	881	20	469	6466	4151
899	0343	EM	60	F	39	595	211	39	39	NA	2125	884	5000	469	1328	825	469	469	NA	2693	1774	1538	35	35	35	35	35	NA	387	69	173	982	4425	2434	955	629	NA	5083	6032	6211	20	1010	286	64	706	20	469	8666	4803
900	0344	EM	54	F	NA	NA	NA	NA	NA	NA	NA	NA	NA	NA	NA	NA	NA	NA	NA	NA	NA	NA	NA	NA	NA	NA	NA	NA	NA	NA	NA	NA	NA	NA	NA	NA	NA	NA	NA	NA	NA	NA	NA	NA	NA	NA	NA	NA	NA
901	0345	EM	68	F	39	1680	1082	158	42	NA	4533	3400	5000	469	4483	4389	469	469	NA	8680	9396	2822	35	280	90	35	35	NA	451	127	237	2759	12248	9374	3952	3952	NA	11138	11954	16758	20	2500	1151	355	1171	173	469	18773	13142
902	0346	EM	58	M	88	2690	771	187	94	NA	4001	2132	3580	469	5180	1262	469	469	NA	6670	2640	1514	35	43	35	35	35	NA	139	35	35	2325	4353	3251	2281	2043	NA	6407	3733	4710	20	1007	348	82	540	20	469	9217	4630
903	0347	EM	41	M	39	1850	1157	244	39	NA	3972	2163	5000	469	2640	2682	480	469	NA	3666	2752	1113	35	57	35	35	35	NA	133	35	42	1769	4568	4497	1917	714	NA	3520	2785	3988	NA	NA	NA	NA	NA	NA	NA	NA	NA
904	0348	EM	51	F	39	428	91	40	39	NA	739	1338	2002	469	1628	504	469	469	NA	1983	2836	1552	35	35	35	35	35	NA	38	41	70	390	1371	1078	504	390	NA	1639	1525	2370	20	1558	925	294	1496	22	469	11038	8701
905	0349	EM	48	F	39	1487	490	73	39	NA	5000	1816	5000	469	6411	2657	469	469	NA	11548	7462	5299	35	174	53	35	35	NA	580	112	305	1890	6458	3267	3802	1923	NA	8043	10617	13688	20	1166	348	71	680	20	469	10202	4686
906	0350	EM	69	F	39	786	171	62	39	NA	2786	1855	5000	469	2923	2339	469	469	NA	5561	3495	2629	35	284	87	49	43	NA	862	167	563	1956	15750	7306	3519	2446	NA	15916	16082	29250	20	598	252	82	700	69	469	5847	2927
907	0351	EM	51	F	39	1801	211	99	39	NA	3339	2450	5000	469	5025	1376	469	469	NA	6534	5844	3699	43	139	35	47	35	NA	419	80	196	1721	7698	3519	2217	2950	NA	10494	9319	13137	20	2500	547	109	1265	20	469	9501	6156
908	0352	EM	58	F	39	1664	618	144	39	NA	2905	3467	5000	469	3567	3611	583	469	NA	5169	5594	2243	35	126	91	35	35	NA	314	130	267	1890	7744	5435	2712	1923	NA	8181	8805	13522	20	1838	1079	508	2141	233	469	16290	9676
909	0353	EM	37	F	39	867	132	39	39	NA	794	1462	4356	469	2594	1075	469	469	NA	2929	3115	1447	35	213	44	35	35	NA	326	155	470	982	9011	4041	1758	1223	NA	9813	11430	15845	20	795	296	94	283	20	469	3820	2063
910	0354	EM	56	F	76	2939	613	186	50	NA	3944	2428	5000	469	11916	5918	1414	469	NA	16362	8054	7693	83	446	110	39	35	NA	675	170	587	3012	12307	5612	3784	3113	NA	13441	13265	18497	20	1529	629	141	598	20	469	6114	4379
911	0355	EM	53	F	39	1020	465	140	39	NA	3497	2002	5000	469	2828	2031	469	469	NA	4003	3857	1481	35	252	96	35	35	NA	740	186	331	1864	7465	4065	2259	1864	NA	6834	8733	11258	25	873	468	247	1394	80	469	8039	4888
912	0356	EM	59	M	120	1900	728	249	39	NA	5000	2044	5000	628	4612	2914	837	469	NA	5648	4986	1655	35	175	47	35	35	NA	455	146	115	1686	4678	3690	2667	1722	NA	5410	5561	6263	20	1192	448	92	1602	20	469	11381	6499
913	0357	EM	71	F	39	847	450	189	46	NA	1709	2667	4825	469	6319	3380	1205	469	NA	8721	10627	4049	35	197	83	72	35	NA	502	265	642	1304	11410	4448	3039	2051	NA	20380	31394	49313	20	1118	336	82	337	20	469	9193	2293
914	0358	EM	69	F	39	700	154	69	64	NA	1123	1759	5000	469	5876	3174	469	469	NA	6319	7955	4123	35	239	93	54	35	NA	507	331	644	1811	24247	7736	3239	2745	NA	19865	23891	41145	20	516	173	47	168	20	469	6066	3276
915	0359	EM	64	M	39	903	191	74	39	NA	2261	4101	5000	469	6239	1435	469	469	NA	8955	11815	4950	35	270	71	35	35	NA	497	331	855	1304	25000	6299	2471	1560	NA	23891	38909	50000	20	1077	424	152	1179	61	469	10280	6743
916	0360	EM	74	F	88	1268	265	106	39	NA	1982	2992	5000	469	3380	1025	469	469	NA	4580	4079	1765	35	250	76	35	35	NA	432	143	647	3068	16958	5110	3068	2440	NA	23151	24801	38463	20	2211	675	140	1108	20	469	9901	5780
917	0361	EM	51	F	39	976	179	56	39	NA	2067	897	3967	469	1492	469	469	469	NA	3142	1401	1424	35	136	35	35	35	NA	333	90	161	609	5035	2345	1194	831	NA	4577	4934	6029	20	988	180	30	776	20	469	4721	2724
918	0362	EM	34	F	141	1915	959	763	227	NA	4282	2432	4788	469	4122	2665	1767	534	NA	5731	3419	3075	35	384	138	85	35	NA	826	180	499	1395	8988	3874	2958	1917	NA	9148	11185	17371	20	1395	422	99	1028	20	469	7437	4645
919	0363	DISS	76	F	39	829	364	67	39	NA	3716	1500	3934	469	1635	926	469	469	NA	3895	1329	1350	35	42	35	35	35	NA	271	35	180	1541	5867	4373	2358	1880	NA	8734	5775	11338	20	1171	551	219	1253	20	469	7437	5038
920	0364	EM	64	M	39	2474	385	56	39	NA	4023	1363	4485	469	5475	1133	469	469	NA	10924	3773	1500	41	222	58	37	37	NA	496	83	181	556	3667	1253	921	703	NA	4057	4463	5138	20	2014	598	141	848	35	469	7919	3201
921	0365	EM	43	M	96	930	202	66	39	NA	3425	1836	5000	469	3341	1081	469	469	NA	5176	2901	2807	35	122	35	45	35	NA	376	117	377	2571	7278	2984	1989	2262	NA	7609	8618	16421	20	1370	501	126	1392	20	469	11102	5601
922	0366	EM	61	F	39	859	177	39	39	NA	2125	1829	5000	469	2576	903	469	469	NA	4076	2611	2333	35	119	35	35	35	NA	262	89	451	1590	6989	3839	2176	2005	NA	7280	6221	9198	20	1375	713	200	1347	20	469	16099	7235
923	0367	EM	58	F	47	862	283	102	323	NA	1024	2394	4534	469	2055	1080	469	996	NA	2055	4978	1334	35	232	66	35	51	NA	460	190	478	1234	7099	2582	1740	2147	NA	7673	11346	24138	20	1669	626	150	879	20	469	7202	3472
924	0368	EM	70	M	60	3311	994	311	49	NA	5000	1969	5000	469	6609	4517	1622	469	NA	10114	17823	4127	35	423	175	83	35	NA	657	260	736	3258	13954	7779	4385	2865	NA	12478	14412	21615	20	2219	1160	340	1819	44	469	13340	7633
925	0369	EM	50	F	39	739	298	148	39	NA	1233	1393	5000	469	3479	2728	656	469	NA	3900	10317	2939	35	577	205	43	35	NA	719	474	761	936	10696	4512	1382	844	NA	7726	12536	32301	20	422	198	46	227	37	469	9663	3983
926	0370	EM	62	F	39	990	472	149	58	NA	1525	1922	5000	469	2609	2265	498	469	NA	3617	2645	2289	35	76	35	35	35	NA	149	92	228	863	8523	6357	2161	1129	NA	6720	6826	17175	20	790	469	223	675	24	469	7256	6380
927	0371	EM	34	F	39	532	83	40	39	NA	1235	1580	5000	469	5205	2253	469	469	NA	8046	5342	4907	35	708	139	42	35	NA	1056	451	1718	390	8296	1542	962	535	NA	11134	13024	23042	20	817	274	52	292	20	469	6704	3664
928	0372	EM	35	M	39	1024	583	163	39	NA	4900	2284	5000	469	5115	3858	783	469	NA	7135	6216	4442	35	237	134	35	35	NA	793	140	462	2754	8984	7650	3522	2439	NA	9946	7889	12456	20	675	265	103	517	26	469	10665	6056
929	0373	EM	71	M	39	1591	373	70	39	NA	3740	2338	5000	469	5130	1858	469	469	NA	6572	7102	3113	35	203	54	35	35	NA	538	114	487	1129	6336	3226	1997	1333	NA	8065	7387	10559	62	1573	743	214	1177	95	469	7565	3664
930	0374	EM	49	M	NA	NA	NA	NA	NA	NA	NA	NA	NA	NA	NA	NA	NA	NA	NA	NA	NA	NA	NA	NA	NA	NA	NA	NA	NA	NA	NA	NA	NA	NA	NA	NA	NA	NA	NA	NA	20	1359	1117	411	1284	50	469	14805	15625
931	0375	EM	55	F	39	1718	1225	122	39	NA	4922	4346	5000	469	6508	7095	559	469	NA	7843	7950	2795	35	239	143	35	35	NA	568	202	267	3028	11151	10607	6014	3873	NA	9713	10698	13391	20	556	251	102	346	97	469	6445	3805
932	0376	EM	43	F	39	1498	1244	281	39	NA	3503	3249	5000	469	7649	6343	503	469	NA	8656	7544	4527	35	144	83	35	35	NA	311	104	148	2073	8352	5995	2835	1856	NA	7093	7181	8906	20	914	441	175	400	110	469	12293	7854
933	0377	EM	59	F	56	1142	627	245	139	NA	2055	2570	5000	469	4997	4129	1404	469	NA	7422	5845	3636	35	264	102	35	35	NA	633	170	652	1535	10500	8484	2668	1635	NA	10270	8809	15018	20	1085	432	145	573	126	469	11976	12832
934	0378	EM	38	M	39	667	204	39	39	NA	1521	2122	5000	469	4061	1452	469	469	NA	6861	5142	5168	35	180	36	35	35	NA	620	119	491	1819	6310	2736	1692	1724	NA	7747	8529	12766	20	1028	288	42	443	20	469	14074	5369
935	0379	EM	54	F	39	1207	208	42	39	NA	1718	2859	5000	469	4602	1635	469	469	NA	5888	9003	1993	35	273	47	35	35	NA	534	163	473	1626	7114	3427	2275	1941	NA	8152	10879	20888	20	2275	655	148	518	20	469	7483	3684
936	0380	EM	25	F	39	3734	830	104	39	NA	5000	5000	5000	469	8356	4408	469	469	NA	11915	11749	6226	35	283	61	35	35	NA	765	168	417	2621	14609	8379	4062	2168	NA	14088	13219	14871	20	2500	1046	209	1426	21	469	10149	6686
937	0381	EM	52	F	63	2270	1664	475	174	NA	4161	2055	5000	469	4359	4156	2005	585	NA	5629	3095	2991	35	301	196	50	35	NA	651	175	371	1120	7432	6993	2848	1756	NA	7610	6052	8677	20	2006	1457	841	1990	225	469	9136	6846
938	0382	EM	62	M	39	2412	263	39	39	NA	2323	1145	5000	469	6379	2307	469	469	NA	8312	4546	3457	35	607	89	35	35	NA	591	138	681	798	4157	1842	1020	865	NA	4923	4808	8365	20	1678	435	51	614	45	469	7403	3787
939	0383	EM	44	F	97	1622	1026	459	92	NA	3437	960	5000	469	6483	4970	1477	469	NA	10395	5063	3910	35	607	217	60	35	NA	1095	186	607	1529	9653	6090	2718	1591	NA	9404	7817	9898	20	1105	642	291	987	81	469	11094	9689
940	0384	EM	59	M	39	573	120	67	39	NA	686	3777	5000	469	3674	1502	469	469	NA	4939	11850	4486	35	254	61	35	35	NA	327	236	630	865	16343	5152	1437	865	NA	16193	21244	50000	20	1153	443	143	712	68	469	12310	7945
941	0385	DISS	55	F	39	1013	354	85	39	NA	4120	1444	5000	469	4238	2843	469	469	NA	7183	5251	2283	35	194	56	35	35	NA	764	150	289	798	8261	6136	2208	1437	NA	10719	7644	11194	20	1163	578	180	1598	59	469	11200	9045
942	0386	EM	73	F	39	1181	701	194	39	NA	1912	2712	5000	469	3002	2793	614	469	NA	4108	5281	2380	35	205	139	35	35	NA	429	201	245	1626	10607	9757	4086	2243	NA	10084	9809	16775	20	1209	540	246	946	158	469	9903	5842
943	0387	EM	64	F	39	5000	3331	422	124	NA	5000	5000	5000	469	11953	8728	1065	469	NA	9471	14209	4965	35	320	158	35	35	NA	542	196	273	5290	28959	25619	10406	6377	NA	27353	22436	25646	20	2500	1869	731	2306	273	469	9462	7945
944	0388	EM	49	M	39	3042	1759	334	46	NA	5000	4072	5000	469	7297	6181	1760	469	NA	9031	13738	4229	35	306	152	44	35	NA	502	197	543	7104	19858	17035	9878	7124	NA	18591	19839	23517	20	798	314	78	535	71	469	9806	5144
945	0389	EM	59	F	67	2264	533	64	66	NA	5000	1591	5000	469	5311	1862	469	469	NA	7354	4647	2380	35	496	74	35	35	NA	1258	155	425	2394	12829	6732	3416	3466	NA	15307	13845	15046	20	2500	1241	309	2023	51	469	7951	7438
946	0390	EM	40	F	39	1290	255	41	39	NA	1949	1884	5000	469	2935	1556	469	469	NA	3834	4950	1488	35	439	78	35	35	NA	568	274	438	558	14302	5902	708	506	NA	12471	15893	19462	20	1011	446	138	1381	103	469	4825	2586
947	0391	EM	58	F	39	2207	289	55	39	NA	4798	3206	5000	469	5084	852	469	469	NA	9869	5572	4158	7	465	45	9	7	NA	900	261	900	1616	16232	4703	2576	1785	NA	22153	19682	24286	20	2500	766	215	1553	20	469	9583	6032
948	0392	EM	56	F	39	937	325	203	39	NA	2228	943	4052	469	4186	2610	846	469	NA	5897	3452	1932	35	304	88	60	35	NA	824	138	423	424	7959	2210	708	456	NA	14734	11623	23958	20	2219	582	146	1324	23	469	8216	5425
949	0393	EM	69	F	39	1151	320	79	39	NA	2409	2143	5000	469	4645	2517	469	469	NA	6725	7610	3428	35	553	104	35	35	NA	1120	373	706	804	14259	6707	2297	688	NA	15419	13302	15214	38	1601	789	333	1617	181	469	7934	5892
950	0394	EM	61	F	39	1743	1058	152	39	NA	2614	3565	5000	469	5952	6919	866	469	NA	13676	16236	3642	35	353	148	35	35	NA	650	254	662	2099	11084	8029	3726	2660	NA	7745	12254	16103	20	1725	552	140	1046	105	469	8995	6114
951	0395	EM	35	F	168	1837	516	98	39	NA	3430	2021	5000	1301	6576	3519	738	469	NA	9804	10872	3396	35	186	60	35	35	NA	363	111	243	2087	7253	4328	1938	1575	NA	7403	8392	6202	20	1422	662	162	1219	26	469	7329	3873
952	0396	EM	74	M	NA	NA	NA	NA	NA	NA	NA	NA	NA	NA	NA	NA	NA	NA	NA	NA	NA	NA	NA	NA	NA	NA	NA	NA	NA	NA	NA	NA	NA	NA	NA	NA	NA	NA	NA	NA	20	2500	1108	252	1177	60	469	8579	8032
953	0397	EM	62	F	230	1071	422	245	230	NA	1261	835	5000	1861	4533	2171	1241	2110	NA	6127	7955	6951	35	203	50	35	35	NA	293	203	988	3407	9259	4663	3349	3368	NA	9791	9310	14682	20	1145	242	46	385	26	469	7629	3842
954	0398	EM	58	M	39	1792	827	71	99	NA	4227	3268	5000	469	7190	5914	469	469	NA	10759	12448	3786	35	109	41	35	35	NA	267	198	416	2498	20740	13443	5577	3861	NA	18854	16915	34992	20	1094	314	76	853	151	469	10286	4811
955	0399	EM	60	M	40	1117	350	112	39	NA	1307	1964	5000	469	2064	1193	469	469	NA	2330	2122	1570	79	579	186	79	70	NA	761	322	975	2235	15439	6592	2921	2448	NA	18231	22886	33431	20	2500	822	110	837	20	469	7520	5440
956	0400	EM	68	F	39	1094	158	61	39	NA	817	2562	5000	469	2041	676	469	469	NA	1546	2778	1048	56	610	137	68	75	NA	520	312	1741	2019	20078	5275	2683	2116	NA	18174	22906	38817	20	1309	409	74	448	20	469	8018	5440
957	0401	EM	72	F	39	1984	1032	381	46	NA	5000	1639	5000	469	2706	1789	738	469	NA	6913	2376	2053	114	381	210	131	116	NA	721	234	517	1945	6273	4727	2092	1768	NA	5859	5463	9202	20	1149	434	107	937	33	469	6876	4182
958	0402	EM	57	F	39	349	285	127	NA	NA	748	1804	NA	469	511	469	469	NA	NA	1205	1181	NA	56	224	79	56	NA	NA	236	240	NA	1819	3997	3480	2448	NA	NA	6817	4655	NA	20	638	276	62	367	20	469	9105	5897
959	0403	EM	25	F	39	1258	235	65	39	NA	1605	2328	5000	469	6747	4027	586	469	NA	7460	12150	3838	35	585	102	35	35	NA	785	297	1108	1728	12964	4665	3012	2066	NA	14529	14716	24103	20	1811	679	102	1226	57	469	8176	4549
960	0404	EM	56	M	39	1008	244	39	39	NA	738	3121	5000	469	5332	4040	469	469	NA	4725	10399	3178	35	405	97	35	35	NA	225	314	497	2512	24235	11690	3899	3180	NA	15256	28892	33108	20	1076	310	105	286	58	469	10944	5818
961	0405	EM	51	F	39	711	107	39	39	NA	793	3913	5000	469	3688	1448	469	469	NA	3838	6372	3589	71	430	81	35	65	NA	528	297	868	2678	12458	5204	3315	2773	NA	13237	18942	28006	20	871	167	25	82	20	469	8048	2115
962	0406	EM	40	F	39	917	247	61	39	NA	1303	2607	5000	469	4870	3000	469	469	NA	6573	10136	4765	35	344	89	35	35	NA	444	193	1018	1405	5368	3751	2146	2025	NA	6167	7000	10316	20	1144	268	55	485	20	469	5912	1295
963	0407	EM	55	F	39	738	106	39	39	NA	2184	2407	5000	469	6132	2206	469	469	NA	8901	11526	4025	35	249	45	35	35	NA	542	177	334	2730	7025	4261	3185	2620	NA	8598	9556	10277	20	861	219	70	1615	20	469	8410	2797
964	0408	EM	63	F	39	422	65	39	NA	82	470	1965	5000	469	6855	1673	469	NA	3522	5635	12000	4462	35	304	35	35	NA	97	369	366	463	2127	10277	5135	2784	NA	6747	8239	14935	16806	20	826	333	114	638	20	469	5094	2511
965	0409	EM	48	F	39	783	163	40	NA	174	1758	905	4995	469	5097	1705	469	NA	2309	6689	4808	4073	141	396	147	113	NA	154	943	200	692	2676	9736	6985	3463	NA	6528	10840	8697	13667	20	1564	487	73	743	20	469	11900	8478
966	0410	EM	66	F	39	917	257	51	NA	336	1460	1839	3581	469	4916	3627	469	NA	5219	5882	4977	1522	106	361	186	99	NA	249	682	273	416	4712	12317	8657	3280	NA	7960	12704	11830	11830	20	606	180	53	829	43	469	10088	3629
967	0412	EM	59	F	39	580	137	40	NA	145	494	1085	5000	469	6823	2949	469	NA	3912	5982	7507	5810	80	290	91	70	NA	128	339	153	627	2326	10450	6734	3901	NA	8536	12689	12239	17092	20	1008	222	45	158	20	469	12901	4396
968	0413	EM	69	F	39	859	279	90	NA	407	910	1822	3302	469	4000	2880	469	NA	3337	3887	5189	1462	42	521	155	63	NA	249	663	216	428	2802	13068	9340	3231	NA	6908	10474	12144	12168	20	512	206	60	720	26	469	5748	3086
969	0414	EM	31	F	39	3629	2110	448	NA	2524	5000	3734	5000	469	4167	3951	1563	NA	4856	6660	8752	2667	44	448	147	61	NA	177	706	306	366	2453	7099	8066	4280	NA	6962	5381	8225	8345	20	652	274	115	858	43	469	8170	5387
970	0415	EM	66	M	39	1070	339	43	NA	433	3825	1662	5000	469	8660	9047	469	NA	11052	15387	22344	5982	35	343	157	35	NA	195	985	304	475	2238	12120	7305	2748	NA	8585	12713	17115	25905	20	802	338	92	1040	98	469	20091	11032
971	0416	EM	63	F	39	1378	643	245	NA	1322	5000	1168	5000	469	6489	3566	540	NA	4356	8688	6182	3007	78	191	132	99	NA	115	302	183	193	2553	4553	3951	3151	NA	5075	5792	4752	6312	20	2236	806	266	2500	33	673	18287	11327
972	0417	EM	35	M	39	1264	278	71	NA	470	793	2068	5000	469	7337	1956	469	NA	5106	5778	8765	4882	39	676	110	35	NA	207	535	358	1266	4548	29874	11500	7134	NA	15213	31409	44343	50000	20	806	197	45	214	20	469	6792	1984
973	0418	EM	63	F	39	672	245	45	NA	558	1937	1657	4333	469	1488	1406	469	NA	1427	2427	3779	625	35	69	35	35	NA	47	124	57	133	2951	7622	4949	3112	NA	4427	5379	4972	5665	20	838	406	87	819	97	469	5512	2398
974	0419	EM	36	F	NA	NA	NA	NA	NA	NA	NA	NA	NA	NA	NA	NA	NA	NA	NA	NA	NA	NA	NA	NA	NA	NA	NA	NA	NA	NA	NA	NA	NA	NA	NA	NA	NA	NA	NA	NA	20	1161	601	262	915	25	469	9501	9439
975	0420	EM	54	F	39	2102	459	115	NA	598	2255	3296	5000	469	2221	888	469	NA	1334	2252	2313	1375	35	301	97	53	NA	131	504	254	491	3929	19147	10394	5859	NA	10566	18789	16772	28005	20	1124	320	223	643	50	469	7144	3482
976	0421	EM	69	F	39	2764	652	302	NA	745	3778	3731	4459	469	11700	6680	3965	NA	9588	12348	17193	12414	35	575	129	47	NA	151	1236	321	553	3219	29825	12285	6302	NA	14240	36392	34707	25619	20	1883	515	314	943	22	469	8882	4384
977	0422	EM	34	F	41	1475	414	129	NA	534	2281	2421	5000	469	4554	2367	469	NA	3398	5033	9270	3536	73	375	73	35	NA	126	517	220	861	3094	15778	7387	3876	NA	7223	16218	17588	25038	20	1362	429	181	646	27	469	9782	4568
978	0423	EM	66	F	39	1001	508	227	NA	1046	1505	3155	5000	469	3967	3513	597	NA	3885	5121	7397	2443	37	240	97	35	NA	141	349	154	300	4152	13742	12334	7004	NA	12120	17006	13579	19565	20	424	220	52	481	41	469	8907	5251
979	0424	EM	68	F	89	3014	1016	143	NA	1888	4550	4048	5000	469	6390	5410	879	NA	7125	10079	8161	3115	35	450	168	51	NA	301	880	192	206	6949	16960	11976	7441	NA	13812	15501	20113	19802	20	1374	578	144	961	32	469	8807	5908
980	0425	EM	53	F	48	2906	497	83	NA	944	3981	3392	5000	469	7493	2131	469	NA	3803	7384	9507	2815	35	272	35	35	NA	56	351	148	308	7928	17169	11904	9987	NA	11712	15825	24556	25728	20	1450	388	76	1457	21	469	7628	3873
981	0426	EM	45	F	NA	NA	NA	NA	NA	NA	NA	NA	NA	NA	NA	NA	NA	NA	NA	NA	NA	NA	NA	NA	NA	NA	NA	NA	NA	NA	NA	NA	NA	NA	NA	NA	NA	NA	NA	NA	20	1340	493	157	481	20	469	9411	4777
982	0428	EM	49	M	39	3298	1712	460	NA	2180	2529	3574	5000	469	5214	4924	683	NA	5520	5417	10068	2568	35	442	145	35	NA	180	385	205	372	7098	15900	11668	7442	NA	12577	14397	18738	16343	20	587	329	96	355	20	469	5165	6028
983	0429	EM	32	F	115	1946	718	84	NA	826	1594	2924	5000	1108	4974	5392	673	NA	5507	6538	10145	3452	57	408	138	35	NA	174	540	124	364	3772	11148	6884	4032	NA	6830	12070	14657	16320	20	594	316	87	250	21	469	5119	3377
984	0431	EM	40	M	366	5000	4319	3102	NA	5000	5000	5000	5000	641	9786	9479	6423	NA	9721	11060	17492	5220	7	464	221	57	NA	210	337	210	303	9900	19017	15816	13031	NA	15027	17298	19276	19050	20	1596	802	349	1726	60	469	8626	7677
986	0433	DISS	69	M	39	3201	1564	249	NA	2306	3846	2712	5000	469	7880	6291	1448	NA	7372	9338	4330	2244	35	462	178	35	NA	289	663	124	502	6752	26182	21044	10661	NA	21156	28228	19048	28174	20	1390	655	166	643	218	469	14063	9824
987	0434	EM	46	M	201	2815	691	213	NA	1221	3059	3613	5000	469	3270	1652	469	NA	2847	3609	4104	1652	83	384	95	46	NA	146	757	256	317	5402	29320	17798	6058	NA	20642	32042	24094	31541	20	1481	536	152	903	20	469	7702	4213
988	0435	EM	57	F	39	1955	1025	100	NA	1611	2030	2056	2007	469	2086	1930	469	NA	2063	2142	3435	784	35	72	35	35	NA	35	77	35	35	5102	6263	8050	8050	NA	6314	8075	6365	6881	20	517	30	20	108	20	469	6206	5634
989	0436	EM	76	F	NA	NA	NA	NA	NA	NA	NA	NA	NA	NA	NA	NA	NA	NA	NA	NA	NA	NA	NA	NA	NA	NA	NA	NA	NA	NA	NA	NA	NA	NA	NA	NA	NA	NA	NA	NA	20	571	154	20	221	20	469	8855	3468
990	0438	DISS	53	F	107	2490	359	93	NA	524	3792	3326	5000	469	6801	1832	469	NA	3091	5934	9666	3588	35	336	39	35	NA	97	592	214	184	5053	14452	9290	7107	NA	14656	16811	20108	17397	20	968	230	77	1801	20	469	5950	1815
991	0439	DISS	46	M	123	4297	3691	692	NA	4570	5000	4081	5000	469	9934	8230	1082	NA	9919	11795	16429	5011	35	209	84	35	NA	103	300	107	138	9662	17747	14299	11018	NA	14887	15015	16547	13285	20	1596	735	161	1448	21	469	12325	8539
992	0440	EM	50	M	39	2856	1178	91	NA	2468	5000	5000	5000	469	12539	11210	1156	NA	12461	12352	28872	5400	35	248	120	35	NA	123	371	294	164	6562	19186	15871	10193	NA	13662	15602	21463	17146	20	2006	663	191	2500	180	469	7789	4648
993	0441	EM	63	F	71	2623	848	266	NA	1534	3593	3542	5000	469	11051	6150	804	NA	8933	14195	19916	3386	35	261	93	35	NA	122	436	171	310	9304	12874	11397	9574	NA	10521	12853	14251	20156	20	493	114	20	86	20	469	6860	2055
994	0443	EM	64	M	58	3573	1443	179	NA	2229	1936	4265	5000	469	13731	10993	814	NA	14673	14963	23798	5172	48	443	120	35	NA	206	325	275	368	8202	21829	13177	9512	NA	16411	17252	23556	31763	20	1015	261	46	877	20	469	10493	2891
995	0444	DISS	69	F	39	4375	752	52	NA	1571	4389	3677	5000	469	19048	8563	469	NA	14267	29454	23359	5643	50	723	113	35	NA	226	940	270	1117	7830	46164	24037	10314	NA	31091	33862	49234	50000	20	1745	477	101	728	31	469	14121	8523
996	0445	EM	48	M	39	1513	512	68	NA	659	2811	2482	5000	469	5009	3269	469	NA	4519	9183	7529	7196	65	395	189	99	NA	242	695	203	942	1687	20219	8456	2381	NA	9965	20219	15665	41113	20	790	217	42	180	20	469	11142	5690
997	0446	EM	76	M	93	2227	1539	500	NA	2070	3204	3677	5000	469	17600	18282	6676	NA	19976	20317	29226	9989	45	499	288	70	NA	299	432	331	475	9406	34728	28860	15445	NA	26164	27090	40068	48502	20	1218	507	231	807	105	469	17737	10681
998	0447	EM	51	F	39	1049	544	206	NA	468	1407	1507	5000	469	8688	8206	3015	NA	9313	10022	12616	6593	35	408	255	87	NA	248	560	218	688	2932	20488	14755	5937	NA	15081	19384	20426	40246	20	978	301	124	799	59	469	8494	3307
999	0448	EM	78	M	39	2321	1175	278	NA	1619	3598	2938	5000	469	7398	7017	2123	NA	7953	11024	7462	3087	58	282	168	66	NA	173	397	168	149	7407	11127	11903	9821	NA	11089	11775	9900	15931	20	1855	701	266	1751	188	469	18091	10423
1000	0449	EM	65	F	82	1487	479	166	NA	617	2462	2086	5000	636	10823	6816	1126	NA	7410	12798	9597	7771	35	273	73	35	NA	96	508	115	500	1918	9221	3840	2603	NA	4347	9939	11127	18756	20	1107	261	51	625	20	469	10721	2257
1002	0451	DISS	55	M	128	5000	1352	333	NA	1961	4342	4613	5000	469	11337	5285	646	NA	6754	10429	9093	5261	35	500	108	35	NA	151	652	220	294	4641	21081	15663	7626	NA	17514	22453	18394	20957	20	2500	909	200	1008	64	469	19333	15071
1003	0452	EM	52	F	39	500	205	66	NA	357	721	735	3068	469	1367	658	469	NA	1016	1379	1318	658	35	51	35	35	NA	35	100	88	82	1117	1071	673	819	NA	1303	1499	1474	2220	20	1415	642	149	1133	157	469	11705	10805
1004	0453	EM	64	M	39	696	116	39	NA	116	5000	2646	5000	469	3168	871	469	NA	1745	4880	6099	1856	35	172	35	35	NA	40	489	197	712	2999	7580	4047	2926	NA	4730	9611	9422	14671	20	1243	231	55	1533	20	469	7266	3078
1005	0454	EM	48	F	NA	NA	NA	NA	NA	NA	NA	NA	NA	NA	NA	NA	NA	NA	NA	NA	NA	NA	NA	NA	NA	NA	NA	NA	NA	NA	NA	NA	NA	NA	NA	NA	NA	NA	NA	NA	20	1669	585	137	1435	26	469	11705	12026
1006	0455	EM	39	F	75	2360	1520	393	NA	2175	5000	3202	5000	469	5158	5760	2118	NA	6354	8466	7000	2767	35	402	219	51	NA	260	718	172	707	2807	8490	6324	4609	NA	7377	8591	8675	10061	20	1323	728	300	1500	232	469	8859	10154
1007	0456	EM	47	F	88	2058	1159	411	NA	1464	3598	2707	5000	469	2805	3208	1561	NA	2857	4086	5689	2561	36	293	201	84	NA	174	443	164	368	1914	4232	3418	3229	NA	3310	3693	3967	5986	20	1006	491	207	1056	119	469	9303	7755
1008	0457	EM	27	F	49	2390	985	572	NA	1694	5000	2528	5000	469	4543	3072	1391	NA	3608	5094	5848	3309	49	352	228	143	NA	212	694	264	456	2680	7017	5801	5004	NA	6282	6503	7186	9883	20	1801	682	137	1609	27	469	10966	6487
1009	0458	EM	69	F	39	1203	199	39	NA	284	923	1623	5000	469	2140	1576	469	NA	1907	4517	3230	2767	35	468	113	35	NA	149	554	270	556	902	8120	3976	1526	NA	4394	7156	8804	10372	20	624	719	193	819	113	469	4990	4434
1010	0459	EM	39	M	39	696	159	39	NA	270	770	733	5000	469	1403	862	469	NA	1223	2326	1357	1278	41	280	88	39	NA	97	335	129	618	1032	4606	2459	1298	NA	2740	3695	4833	6392	20	344	238	56	359	20	469	4194	3227
1011	0460	DISS	62	M	43	606	162	39	NA	270	629	1146	5000	469	1794	1089	469	NA	1612	2088	2061	1648	35	349	99	35	NA	102	284	208	688	1179	10602	3311	902	NA	3408	7156	9655	22563	20	531	627	84	433	20	469	8132	7437
1012	0461	EM	68	F	68	603	178	48	NA	299	468	583	5000	469	801	469	469	NA	528	789	718	801	35	102	38	35	NA	38	100	97	226	2178	2476	2393	1902	NA	2351	2716	2351	2716	20	254	240	27	748	20	469	6660	3829
1013	0462	EM	72	F	39	1598	963	112	NA	1587	1565	3997	5000	469	3294	2681	648	NA	3259	3271	5688	2160	35	102	42	35	NA	61	95	127	116	3876	5733	4589	7581	NA	4057	6689	6593	6833	20	22	309	73	826	115	469	6851	2358
1014	0463	EM	43	F	39	600	41	39	NA	168	1897	1992	5000	469	3744	469	469	NA	469	4840	4380	2446	35	254	35	35	NA	35	950	180	460	1127	7056	1972	1056	NA	1925	12529	12729	20352	20	20	122	40	1322	20	469	6317	1928
1015	0464	EM	65	M	137	1204	449	174	NA	997	1499	5000	5000	469	3608	3894	1995	NA	5174	6196	10933	4328	35	473	214	87	NA	324	438	339	920	3196	13228	8443	4429	NA	8021	12025	14458	26507	20	20	677	315	557	57	469	8543	6881
1016	0465	EM	66	F	333	5000	5000	748	NA	5000	5000	2238	5000	469	3719	3769	741	NA	4084	4906	2851	1985	35	240	179	36	NA	179	318	124	114	2998	3337	2961	2887	NA	2393	3559	3610	3284	20	376	778	296	973	45	469	9576	9415
1017	0466	EM	32	F	39	995	693	265	NA	990	3891	1499	5000	469	2417	2099	554	NA	2528	3812	2778	1566	57	244	131	76	NA	168	624	168	484	2946	6827	5914	3480	NA	4989	8968	5727	8893	20	593	426	131	1220	38	469	8356	4860
1018	0467	EM	56	F	39	895	359	67	NA	531	1007	2251	5000	469	3317	3317	519	NA	3537	4483	5996	2113	35	548	190	35	NA	271	503	315	1197	4515	10428	8300	6007	NA	8908	8998	11270	15153	NA	NA	NA	NA	NA	NA	NA	NA	NA
1019	0468	EM	63	M	101	1222	584	194	NA	646	1877	2073	5000	861	4332	4524	1225	NA	5283	7981	6351	2099	35	287	133	35	NA	186	330	159	459	2473	5619	5127	3000	NA	5234	5035	6226	5142	20	168	474	141	400	79	469	5050	3621
1020	0469	EM	43	F	401	837	742	394	NA	882	556	1166	1388	719	2870	2519	815	NA	2443	1843	2313	3570	35	77	35	35	NA	35	35	82	80	1695	3001	1605	1252	NA	1383	1471	1295	2083	NA	NA	NA	NA	NA	NA	NA	NA	NA
1021	0470	EM	51	F	152	1340	1345	684	NA	1543	2263	1388	5000	469	2639	2986	1338	NA	3262	3592	3138	2265	50	227	219	93	NA	209	328	112	413	1961	4052	3770	2639	NA	3785	3658	3125	3738	20	1599	761	474	1112	97	469	5182	4485
1022	0471	EM	30	F	39	1696	923	121	NA	1170	4790	4048	5000	469	9474	10720	2350	NA	12165	16691	17861	8262	35	469	237	48	NA	278	563	286	673	2337	8183	6626	3681	NA	5712	8594	10338	10901	20	2275	881	549	1109	176	469	13322	10395
1023	0472	EM	49	M	39	945	315	112	NA	336	829	1329	5000	469	6827	5052	1166	NA	5422	8700	9427	5422	35	517	129	41	NA	151	494	230	534	2119	11376	5775	3227	NA	5570	10078	11218	18188	20	2500	1204	589	1116	72	469	8376	6636
1024	0473	EM	61	M	39	1917	636	257	NA	876	1731	1715	5000	469	14196	13111	3875	NA	16387	29547	24814	11830	35	1003	247	75	NA	315	1289	311	1440	2139	21756	7456	3501	NA	7545	16893	25043	37152	20	1894	850	489	737	54	469	17731	15036
1025	0474	EM	71	F	98	1308	886	500	NA	1159	2220	2115	5000	943	8262	10804	5574	NA	11259	11760	15091	5546	42	783	388	160	NA	527	1011	430	1038	4612	19423	13367	7471	NA	15927	18621	18487	24743	20	2290	398	126	417	32	469	12286	6919
1026	0475	EM	38	F	39	860	285	59	NA	199	2142	1561	5000	469	11294	5615	469	NA	5629	17403	11056	4139	35	561	216	35	NA	185	1022	339	1076	1977	9658	5633	3171	NA	5170	8785	10756	17084	20	1224	440	109	704	20	469	5172	2748
1027	0476	EM	68	F	70	2756	523	145	NA	789	2271	3636	5000	469	8040	5068	704	NA	6124	9521	10630	3462	45	503	129	53	NA	164	644	223	703	5812	16086	9349	6200	NA	8893	13097	14817	26256	20	2361	815	121	876	20	469	12489	9541
1028	0477	EM	39	F	39	2036	392	65	NA	390	1799	2349	5000	469	7500	4636	481	NA	6441	10012	11328	3057	35	533	117	35	NA	137	666	261	653	2757	11910	6186	3882	NA	6542	10924	12808	15809	20	999	498	125	1153	20	469	8235	4907
1029	0478	EM	48	F	39	874	285	78	NA	423	1285	2024	5000	469	4152	2621	469	NA	4008	7006	7398	2432	35	388	118	35	NA	181	561	296	830	1394	6696	4061	1435	NA	3356	5857	11825	18785	20	1293	341	44	524	20	469	7491	4250
1030	0479	EM	51	F	39	1313	245	95	NA	455	3234	2643	5000	469	14855	5632	884	NA	10021	17180	14444	4966	35	348	80	35	NA	132	813	248	751	2669	13683	4704	3297	NA	7648	15043	19501	33459	20	1748	497	81	852	29	469	11210	6972
1031	0480	EM	52	F	45	2019	896	230	NA	1214	5000	3554	5000	563	11570	14053	4212	NA	14422	17565	16587	7019	35	585	291	66	NA	302	1148	330	677	3835	11493	9813	5884	NA	9698	10636	11110	12542	20	901	400	127	1344	191	469	14155	8845
1032	0481	EM	38	F	39	1172	189	68	NA	249	2271	2067	5000	469	6399	3045	469	NA	4323	11123	9618	4286	35	376	84	35	NA	126	842	209	698	1610	8376	3803	2126	NA	3803	9102	10055	12118	28	1583	384	64	926	20	469	7917	3682
1033	0482	EM	63	F	NA	NA	NA	NA	NA	NA	NA	NA	NA	NA	NA	NA	NA	NA	NA	NA	NA	NA	NA	NA	NA	NA	NA	NA	NA	NA	NA	NA	NA	NA	NA	NA	NA	NA	NA	NA	20	2256	880	232	2047	39	469	14861	13537
1034	0483	EM	19	M	39	1341	126	57	NA	176	939	3152	5000	469	3648	1393	469	NA	1978	3930	5284	1784	39	602	98	49	NA	143	506	335	980	890	9512	2727	1604	NA	3403	8672	11482	21795	20	1805	964	242	2500	128	469	8151	5413
1035	0484	EM	46	F	39	1636	594	75	NA	864	2447	1080	5000	469	3043	1954	469	NA	2367	3381	2599	1637	35	137	79	35	NA	87	199	70	317	2173	2571	2630	2193	NA	2234	2669	2630	2861	20	2500	1042	200	1719	20	469	11428	9841
1036	0485	EM	67	M	NA	NA	NA	NA	NA	NA	NA	NA	NA	NA	NA	NA	NA	NA	NA	NA	NA	NA	NA	NA	NA	NA	NA	NA	NA	NA	NA	NA	NA	NA	NA	NA	NA	NA	NA	NA	20	1005	689	322	924	121	469	14063	11230
1037	0487	EM	55	F	187	5000	5000	2010	NA	5000	5000	5000	5000	473	10431	11596	7862	NA	14566	15084	20534	4953	35	795	346	135	NA	457	818	496	648	9460	23406	21466	13490	NA	20264	21182	28743	38242	20	1590	818	386	1346	114	469	10708	7385
1038	0488	EM	41	F	NA	NA	NA	NA	NA	NA	NA	NA	NA	NA	NA	NA	NA	NA	NA	NA	NA	NA	NA	NA	NA	NA	NA	NA	NA	NA	NA	NA	NA	NA	NA	NA	NA	NA	NA	NA	20	1209	646	289	2113	106	469	13643	9779
1039	0489	EM	56	M	39	1099	366	114	NA	489	849	2790	5000	469	16436	18259	4123	NA	21462	15904	23340	5770	35	759	290	42	NA	392	730	478	825	4267	27749	13678	5510	NA	14662	19522	33953	40819	20	1081	441	116	369	42	469	14670	11619
1040	0490	EM	44	F	183	2049	1275	764	NA	1653	4864	3412	5000	1509	12190	13522	9785	NA	14395	15373	21021	5547	107	543	345	262	NA	374	1002	280	552	2038	7308	5151	3177	NA	3993	6220	6461	11378	20	1354	541	145	980	77	469	18478	10651
1041	0491	EM	39	M	46	842	575	119	NA	723	1803	1574	4852	469	5993	6125	1560	NA	7766	9036	9760	4049	42	260	175	47	NA	175	428	175	269	4706	12653	10748	6306	NA	10205	11547	11734	17100	61	1003	542	183	885	102	469	18198	13413
1042	0492	EM	62	F	NA	NA	NA	NA	NA	NA	NA	NA	NA	NA	NA	NA	NA	NA	NA	NA	NA	NA	NA	NA	NA	NA	NA	NA	NA	NA	NA	NA	NA	NA	NA	NA	NA	NA	NA	NA	20	905	582	452	1720	50	469	12226	16204
1043	0493	EM	48	F	NA	NA	NA	NA	NA	NA	NA	NA	NA	NA	NA	NA	NA	NA	NA	NA	NA	NA	NA	NA	NA	NA	NA	NA	NA	NA	NA	NA	NA	NA	NA	NA	NA	NA	NA	NA	20	951	NA	343	936	63	469	10886	NA
1044	0494	EM	67	F	39	971	242	106	NA	213	913	2310	4161	527	4061	2087	617	NA	2227	4675	8989	2151	55	370	134	64	NA	132	516	271	611	2567	13302	6433	3332	NA	6171	13324	17689	25819	20	1335	NA	175	776	20	469	11352	NA
1045	0495	EM	60	F	48	1563	299	67	NA	342	2532	2477	5000	469	8629	4030	644	NA	4901	12793	12013	3787	40	337	121	35	NA	117	614	164	535	1887	9383	5203	2489	NA	5289	10594	15339	19912	20	2053	500	139	1115	52	469	10428	5980
1046	0496	EM	32	M	39	1306	269	72	NA	297	1524	2084	5000	480	9213	4500	577	NA	4357	9614	10850	3938	35	468	111	35	NA	123	625	271	887	4631	13562	8742	5261	NA	7896	12652	17866	20735	20	2257	691	177	898	45	469	11993	7839
1047	0497	EM	67	F	39	724	163	60	NA	273	1000	992	5000	469	2694	1033	469	NA	1830	3908	3938	1566	42	516	96	46	NA	163	637	212	1004	1439	8393	3804	2090	NA	4537	6250	9610	13951	20	978	225	40	822	20	469	5013	1938
1048	0498	EM	41	M	NA	NA	NA	NA	NA	NA	NA	NA	NA	NA	NA	NA	NA	NA	NA	NA	NA	NA	NA	NA	NA	NA	NA	NA	NA	NA	NA	NA	NA	NA	NA	NA	NA	NA	NA	NA	20	1920	596	123	593	20	469	13789	9964
1049	0499	EM	72	M	39	2333	1073	52	NA	1147	2303	3421	5000	469	5854	5756	469	NA	7084	8714	7066	2691	168	855	360	234	NA	536	919	402	1012	3771	19222	9150	4482	NA	11107	17447	23781	40774	20	2500	1378	330	847	31	469	8750	7271
1050	0500	EM	71	F	39	2511	310	68	NA	589	1088	2505	5000	490	8174	3507	570	NA	6002	7066	8269	2942	87	760	146	39	NA	309	593	370	1289	3738	15528	7062	4512	NA	9471	11364	14997	19868	20	659	370	78	431	20	469	8217	5263
1051	0501	EM	43	M	39	2288	1598	57	NA	2978	3003	1246	3583	469	3280	2538	469	NA	3464	3167	2705	2109	35	106	37	35	NA	48	146	117	93	1482	1482	1521	1638	NA	1366	1873	1366	2104	20	1543	864	360	2500	55	469	14862	12989
1052	0502	EM	52	F	39	1616	854	94	NA	1384	3522	4392	5000	469	4530	4727	1281	NA	5968	8286	8806	2366	35	618	311	47	NA	453	847	426	896	1717	7299	5452	2232	NA	4902	6903	7357	8291	20	2340	1526	663	2500	572	469	6912	5164
1053	0503	EM	40	M	39	2829	911	88	NA	614	5000	5000	5000	469	10125	6811	525	NA	5917	13449	14979	2618	35	362	67	35	NA	70	566	198	451	8009	28789	16976	8717	NA	13366	22830	31948	31976	20	1038	414	143	2332	20	469	5045	2208
1054	0504	EM	61	F	39	632	134	85	NA	245	497	1578	5000	480	4095	1514	469	NA	2759	5074	4974	2283	35	640	79	35	NA	180	624	271	1077	2014	14174	4590	2377	NA	6601	11820	17929	30775	20	1271	363	80	999	20	469	9225	4377
1055	0505	EM	58	F	39	1476	719	76	NA	1146	2457	2447	5000	469	4694	4449	1207	NA	5578	5493	5493	1910	35	300	147	41	NA	204	377	223	550	1843	2621	2353	1419	NA	2135	2720	3099	7063	20	1005	642	388	2162	63	469	10376	7784
1056	0506	EM	70	F	NA	NA	NA	NA	NA	NA	NA	NA	NA	NA	NA	NA	NA	NA	NA	NA	NA	NA	NA	NA	NA	NA	NA	NA	NA	NA	NA	NA	NA	NA	NA	NA	NA	NA	NA	NA	20	2500	1604	665	2436	31	469	19178	18128
1057	0507	EM	47	F	39	711	394	112	NA	437	1991	1325	5000	469	5173	6152	1182	NA	6553	8575	8631	2961	35	332	243	69	NA	237	775	171	507	2241	5633	5607	2608	NA	5712	6523	5712	10765	20	586	292	127	551	20	469	10369	5721
1058	0508	EM	70	M	60	1394	515	170	NA	803	3260	2179	5000	572	6871	6448	2214	NA	7628	9722	12539	3496	45	470	191	57	NA	280	744	197	1030	2635	9203	6743	3988	NA	7196	7819	7125	12688	20	467	188	92	627	100	469	5192	2691
1059	0509	EM	45	M	39	1652	384	74	NA	535	1655	2749	5000	469	5356	2556	469	NA	3690	8897	8916	2119	37	558	109	36	NA	177	669	194	806	2137	18007	5842	2967	NA	6200	13613	18907	23372	49	1432	493	145	532	64	469	7038	3924
1060	0510	EM	77	F	39	557	134	39	NA	122	1359	4719	5000	469	3452	1111	469	NA	1068	6430	3645	2337	35	354	66	35	NA	78	669	360	510	2397	14225	3500	1604	NA	5580	13771	34695	39184	20	1426	451	107	939	24	469	6386	2641
1061	0511	EM	43	F	49	1524	324	55	NA	503	2270	1780	3846	469	4760	2202	469	NA	3338	4530	6375	1956	35	352	114	46	NA	167	410	341	433	652	4483	3054	2608	NA	3689	5065	6182	5792	20	1326	538	135	693	28	469	10673	3913
1062	0512	EM	31	F	NA	NA	NA	NA	NA	NA	NA	NA	NA	NA	NA	NA	NA	NA	NA	NA	NA	NA	NA	NA	NA	NA	NA	NA	NA	NA	NA	NA	NA	NA	NA	NA	NA	NA	NA	NA	20	2314	875	306	1535	23	469	12133	9088
1063	0513	EM	67	F	45	2006	1017	621	NA	1369	2132	2438	5000	469	11704	11382	6519	NA	13670	14116	16288	5457	59	623	252	136	NA	323	535	456	710	2191	28195	16835	5723	NA	17010	16247	37156	32772	20	635	293	90	579	98	469	16499	6457
1064	0514	EM	36	M	39	1067	455	55	NA	817	1844	1468	1818	469	1749	1361	469	NA	2072	2043	2057	1230	35	103	35	35	NA	35	111	172	108	948	2157	1655	694	NA	1655	2323	2515	2290	NA	NA	NA	NA	NA	NA	NA	NA	NA
1065	0515	EM	65	F	39	1603	355	68	NA	487	1681	1014	4911	469	9981	4742	498	NA	6717	12953	6951	4045	46	774	140	61	NA	209	777	187	758	1426	12897	4946	2577	NA	5583	10739	16204	20858	20	1986	467	92	1056	20	469	8589	4797
1066	0516	EM	59	F	39	1929	321	91	NA	495	1363	1666	5000	469	6275	3119	480	NA	4615	8020	11362	4419	60	414	114	71	NA	179	456	203	680	2329	12588	9510	4668	NA	9697	12658	13041	12955	20	1278	387	66	449	20	469	14210	9792
1067	0517	EM	47	M	39	1637	304	81	NA	269	1677	1479	5000	469	11122	4180	548	NA	4859	13915	10216	5796	35	887	140	35	NA	203	950	472	745	1728	24740	6197	2947	NA	6924	22458	35697	34599	20	1859	646	131	326	20	469	12687	4420
1068	0518	EM	69	F	39	1735	350	130	NA	329	1264	1656	5000	469	8387	4600	985	NA	5623	13833	9986	5371	48	773	203	74	NA	237	773	371	1402	2436	18601	8533	3665	NA	9041	15160	20214	25119	20	1315	464	112	2500	48	469	11043	6542
1069	0519	EM	46	F	39	1887	1210	150	NA	1672	1332	2669	3899	469	1496	1560	469	NA	1863	1445	1380	469	35	160	80	35	NA	97	119	150	67	4332	4584	5106	3842	NA	4275	5696	4612	5375	20	1165	614	247	1868	30	469	3811	2858
1070	0520	EM	45	F	39	873	215	41	NA	226	922	1143	5000	469	8145	3606	584	NA	4355	11540	7124	3798	35	494	127	35	NA	173	560	272	1196	2221	9578	4325	2779	NA	4559	8219	11404	28804	20	1329	479	138	491	39	469	8540	5077
1071	0521	EM	63	F	92	2887	849	256	NA	911	2557	2282	5000	808	9092	6208	2002	NA	8023	10309	7936	2980	41	460	156	58	NA	200	492	175	851	4760	20209	12215	6710	NA	11793	16772	17041	25345	20	2500	1272	472	1768	74	469	6207	4556
1072	0522	EM	64	M	39	578	106	39	NA	129	275	1216	3776	469	3606	1868	469	NA	2819	4033	5775	2108	35	325	82	35	NA	147	228	173	763	1395	14812	5182	2337	NA	5292	7181	13530	42792	20	406	101	32	37	20	469	6567	2683
1073	0523	EM	49	F	65	2021	687	380	NA	757	2431	1936	5000	479	7695	4711	2604	NA	5294	10270	6797	6129	49	558	212	147	NA	237	693	253	879	3447	17409	11168	6558	NA	11754	16581	15223	22019	20	2500	1020	306	2457	39	469	16286	8719
1074	0524	EM	77	F	90	849	248	228	NA	254	892	2056	5000	1039	6444	4243	1469	NA	4625	10558	11222	3183	65	719	220	79	NA	237	878	504	1755	4266	13139	7756	5209	NA	7254	13251	12989	32211	20	1420	638	191	1100	87	469	6605	3953
1075	0525	EM	61	M	68	1063	568	150	NA	828	801	1794	5000	701	5799	5712	2402	NA	7125	6601	7806	2896	60	574	315	106	NA	447	483	344	1326	2957	7581	6482	3450	NA	6250	6654	6739	12386	20	1427	849	418	1355	58	469	9576	6337
1076	0526	EM	62	M	39	795	189	76	NA	238	768	2100	5000	469	6164	4223	798	NA	6461	8208	10880	2339	35	400	109	40	NA	195	347	298	667	1470	8837	5428	4277	NA	5491	6511	10697	19704	20	943	345	87	648	30	469	7288	3683
1077	0527	EM	63	F	55	2717	1967	396	NA	2802	5000	2335	1651	489	8471	7614	1972	NA	8243	10365	7247	2263	60	141	120	66	NA	99	259	95	94	7764	6795	8223	9266	NA	6482	7396	7289	9053	20	822	405	154	767	54	469	6384	4707
1078	0528	EM	19	F	53	1847	657	211	NA	875	2374	1775	5000	553	9534	8788	3323	NA	11760	13015	12937	4501	38	640	257	83	NA	396	739	359	704	2022	9500	7449	2957	NA	8223	8692	12448	11349	20	1704	881	409	1800	206	469	7624	10984
1079	0529	EM	68	F	39	2134	884	125	NA	1012	1704	1971	5000	469	7860	6038	469	NA	6101	7500	8978	4180	35	263	91	35	NA	112	199	142	483	5361	7516	8521	6063	NA	7862	8614	10904	10870	20	2500	805	207	1133	43	469	12202	8256
1080	0530	EM	58	F	39	1784	600	123	NA	917	3374	3291	5000	469	8141	6904	1454	NA	8440	10952	12323	2518	35	554	176	35	NA	298	915	533	937	1839	7146	5129	2594	NA	5692	7341	10205	11420	20	2201	1150	554	2021	252	469	7690	7099
1081	0531	DISS	52	M	39	1818	276	95	NA	338	3363	2417	5000	469	9314	1800	469	NA	7187	15041	11592	4485	35	296	35	35	NA	58	341	126	256	5303	21679	11205	5731	NA	14101	20317	25757	18533	20	916	270	73	1832	20	469	7472	2227
1082	0532	EM	59	F	39	1211	938	379	NA	1209	2170	2003	5000	469	9637	9475	3881	NA	10013	12652	7108	4733	42	651	413	127	NA	499	904	388	1555	3256	9432	8817	5809	NA	9839	11782	7302	21346	20	2293	806	409	2000	80	469	15585	9186
1083	0533	EM	62	M	39	1040	323	68	NA	291	1227	1898	5000	469	7140	4393	469	NA	5046	8377	5203	2245	35	862	200	38	NA	235	1270	414	1343	1784	5439	3614	2094	NA	3054	6496	5478	12058	64	1745	682	232	1329	20	469	3727	2740
1084	0534	EM	71	F	62	1217	628	215	NA	708	3807	3673	5000	469	8454	6721	1389	NA	6199	8589	6395	2908	36	468	198	47	NA	181	473	193	400	4716	14937	11511	4867	NA	10982	12576	16362	34500	NA	NA	NA	NA	NA	NA	NA	NA	NA
1085	0535	EM	64	M	NA	NA	NA	NA	NA	NA	NA	NA	NA	NA	NA	NA	NA	NA	NA	NA	NA	NA	NA	NA	NA	NA	NA	NA	NA	NA	NA	NA	NA	NA	NA	NA	NA	NA	NA	NA	20	999	318	67	347	20	469	5716	2962
1086	0536	EM	32	F	39	1074	656	86	NA	974	1963	1525	5000	469	4645	4488	632	NA	4929	5779	5328	1746	35	185	116	35	NA	134	235	104	237	3674	7056	6201	4364	NA	5016	5142	6260	5821	31	874	575	342	918	308	469	4967	3623
1087	0537	EM	19	M	39	860	231	39	NA	388	1914	1873	5000	469	9421	6167	469	NA	10451	14132	11205	6655	35	212	79	35	NA	132	394	198	782	1531	6476	4139	1647	NA	3721	5536	8159	15591	20	1007	453	104	813	58	469	8213	5237
1088	0538	EM	69	M	NA	NA	NA	NA	NA	NA	NA	NA	NA	NA	NA	NA	NA	NA	NA	NA	NA	NA	NA	NA	NA	NA	NA	NA	NA	NA	NA	NA	NA	NA	NA	NA	NA	NA	NA	NA	20	999	992	569	1244	180	469	5540	5711
1089	0539	EM	55	F	NA	NA	NA	NA	NA	NA	NA	NA	NA	NA	NA	NA	NA	NA	NA	NA	NA	NA	NA	NA	NA	NA	NA	NA	NA	NA	NA	NA	NA	NA	NA	NA	NA	NA	NA	NA	55	2500	887	222	1686	114	469	12249	9907
1090	0540	EM	36	M	39	2107	327	66	NA	109	380	741	4877	469	5273	2546	673	NA	1772	3600	3171	1758	35	450	112	35	NA	86	235	207	563	875	6381	2013	1306	NA	1852	3740	9019	12901	20	1190	422	76	472	20	469	3418	1799
1091	0541	EM	40	M	39	2007	538	328	NA	559	1362	1879	5000	469	6612	5324	3710	NA	9368	43863	13821	2760	35	432	161	119	NA	217	425	237	780	1371	5885	3065	1710	NA	2584	3627	6691	12845	20	1493	494	88	1218	20	469	5227	3802
1092	0542	EM	45	F	NA	NA	NA	NA	NA	NA	NA	NA	NA	NA	NA	NA	NA	NA	NA	NA	NA	NA	NA	NA	NA	NA	NA	NA	NA	NA	NA	NA	NA	NA	NA	NA	NA	NA	NA	NA	20	1688	1049	730	2500	93	469	21255	20435
1093	0543	EM	67	F	134	826	395	316	NA	477	856	1568	5000	469	2924	2212	951	NA	3257	4159	2951	1958	50	452	150	85	NA	238	524	336	1075	3534	6754	5538	3702	NA	6104	7926	6608	10578	20	759	349	78	854	20	469	4218	3039
1094	0544	EM	52	M	39	832	141	39	NA	88	1509	1268	5000	469	7725	1907	469	NA	1408	10806	7372	5017	35	175	43	35	NA	42	392	125	589	1548	3818	2531	1734	NA	2379	5054	5393	9342	20	1046	195	37	840	20	469	6004	1606
1095	0545	EM	67	M	55	1615	825	293	NA	991	2613	4732	5000	469	13269	10007	1923	NA	12313	15557	17876	14137	35	367	164	63	NA	208	507	314	687	3340	10382	7068	4539	NA	8389	10432	8689	15865	20	838	346	114	824	81	469	8834	5015
1096	0546	EM	61	F	NA	NA	NA	NA	NA	NA	NA	NA	NA	NA	NA	NA	NA	NA	NA	NA	NA	NA	NA	NA	NA	NA	NA	NA	NA	NA	NA	NA	NA	NA	NA	NA	NA	NA	NA	NA	20	2500	2396	952	1421	25	469	2093	2269
1097	0547	EM	53	M	49	1525	1138	627	NA	1399	2372	2788	5000	469	7102	7676	3529	NA	9160	10198	11506	4913	54	524	294	129	NA	329	718	392	1311	2771	4342	4032	3038	NA	3851	5377	3551	8888	20	560	237	91	443	20	469	8630	5116
1098	0548	EM	51	F	42	689	297	116	NA	368	713	1774	5000	469	4796	3366	742	NA	4489	4987	6243	2741	41	641	208	63	NA	266	381	563	941	3038	7815	5280	3177	NA	5312	6413	6072	16868	20	430	186	59	373	21	469	4658	2931
1099	0549	EM	41	M	39	1594	601	150	NA	791	2403	3435	5000	469	5544	2802	469	NA	4445	5097	7240	1314	35	365	90	35	NA	182	439	229	570	6044	20816	12138	8264	NA	12531	18346	27737	38074	20	1362	335	92	1392	20	469	5075	1715
1100	0550	EM	32	M	39	731	215	51	NA	323	1795	786	5000	469	2235	1545	469	NA	2246	4560	1997	938	68	242	107	68	NA	153	384	106	669	1288	7908	3860	1834	NA	4906	8312	6420	13621	20	1939	566	137	746	20	469	8792	6701
1101	0551	EM	66	M	39	791	227	47	NA	267	1922	2344	5000	469	7032	2050	469	NA	2623	7170	5816	3554	35	234	54	35	NA	67	377	154	614	3377	11494	5378	3757	NA	6840	8905	14548	23115	20	1607	471	104	1082	20	469	7703	3745
1102	0552	EM	56	M	39	842	248	129	NA	236	428	2889	5000	469	2018	1428	469	NA	1655	2545	2757	1371	37	666	157	48	NA	240	478	362	947	1359	20010	4776	2441	NA	6061	8425	23504	43380	20	928	264	59	379	20	469	4058	1867
1103	0553	EM	68	F	39	1614	541	152	NA	531	2587	1925	4562	469	4584	3350	604	NA	4010	7032	6708	2365	105	493	200	138	NA	237	1099	235	1019	2972	18829	7875	5552	NA	8071	24301	20744	46007	20	1431	985	404	1351	26	469	11341	6917
1104	0554	EM	40	F	39	1885	804	464	NA	445	2109	2211	5000	469	5100	4241	2707	NA	3732	5927	6224	2043	48	1021	425	192	NA	565	1375	718	902	1544	8373	6051	3156	NA	5638	7822	9941	9493	20	707	433	223	1468	129	469	4464	3633
1105	0555	EM	29	F	39	1879	703	140	NA	214	3354	1262	5000	469	6547	4059	1090	NA	2142	11152	4805	3008	35	646	117	35	NA	133	1632	303	453	1511	9708	5035	2851	NA	3064	12945	10321	11985	20	997	362	86	1851	20	469	5543	3086
1106	0556	EM	68	M	39	3508	666	117	NA	374	4018	1420	5000	469	10305	3067	469	NA	2938	14429	6597	3137	35	600	122	37	NA	152	875	172	748	2058	15852	6230	2911	NA	6444	19980	16926	33484	20	1512	547	117	1244	20	469	7922	4205
1107	0557	EM	42	M	39	1435	773	307	NA	967	1311	1860	1815	469	4584	4095	1415	NA	2799	2592	3660	594	76	702	302	93	NA	264	294	245	329	3799	45727	32347	7408	NA	32696	36036	43269	31444	20	605	197	91	514	32	469	6506	2838
1108	0558	EM	38	F	39	1619	764	88	NA	1046	2221	1546	5000	469	1445	1148	469	NA	1908	3385	1214	661	78	385	154	83	NA	190	515	253	778	3905	7689	6280	3560	NA	6868	9667	7519	14656	20	2500	913	340	2125	47	469	5625	4065
1109	0559	EM	55	F	NA	NA	NA	NA	NA	NA	NA	NA	NA	NA	NA	NA	NA	NA	NA	NA	NA	NA	NA	NA	NA	NA	NA	NA	NA	NA	NA	NA	NA	NA	NA	NA	NA	NA	NA	NA	20	2500	1206	437	2500	284	469	7494	7558
1110	0560	EM	44	F	39	1661	627	86	NA	899	2305	3061	5000	469	8068	6721	469	NA	8068	10784	10140	3164	35	608	206	35	NA	297	807	497	764	4007	21566	10541	4867	NA	13557	11872	22736	32907	20	1651	889	232	1680	254	469	8836	5749
1111	0561	EM	70	F	145	2763	1196	283	NA	1164	1553	5000	5000	651	5523	5054	1919	NA	5523	6465	8367	3187	67	820	374	89	NA	388	515	363	430	4979	25946	17924	6829	NA	15275	16873	22114	33371	20	2067	1339	532	1304	286	469	10713	10727
1112	0562	EM	60	M	39	2054	408	97	NA	442	2431	2012	4744	469	9592	3566	469	NA	3792	10593	9280	3043	35	342	60	35	NA	67	423	288	326	5290	15466	11473	7674	NA	13326	16569	14732	17248	20	976	370	69	1171	20	469	6627	2202
1113	0563	EM	47	M	NA	NA	NA	NA	NA	NA	NA	NA	NA	NA	NA	NA	NA	NA	NA	NA	NA	NA	NA	NA	NA	NA	NA	NA	NA	NA	NA	NA	NA	NA	NA	NA	NA	NA	NA	NA	20	614	170	59	257	28	469	8803	3559
1114	0564	EM	60	M	61	353	341	56	NA	375	316	799	1533	469	1341	1097	469	NA	1757	767	1320	895	35	134	59	35	NA	51	35	76	99	1560	2299	1701	1595	NA	1595	1771	1874	2421	20	542	320	182	661	20	469	11884	11301
1115	0565	EM	64	M	39	904	351	51	NA	481	1575	1806	5000	469	5252	2679	469	NA	3744	6627	5502	1897	51	342	94	36	NA	114	504	129	631	1420	9949	3982	2172	NA	5267	10759	15000	17545	20	1487	818	135	832	20	469	7083	5780
1116	0566	EM	46	F	39	1279	309	95	NA	312	1143	1854	5000	469	7470	4462	469	NA	5148	8075	8589	2422	54	553	148	61	NA	152	658	294	837	2964	11788	6530	3513	NA	6194	10892	11306	16369	20	1202	369	95	576	20	469	4399	2036
1117	0567	EM	58	F	39	1044	403	113	NA	407	1239	2299	5000	469	4480	5068	938	NA	10008	11749	10137	3081	64	199	97	117	NA	84	348	169	356	1639	10088	4022	2137	NA	6021	9019	11116	22519	20	1177	512	113	1042	74	469	7758	5314
1118	0568	EM	52	F	39	325	48	NA	NA	NA	NA	NA	NA	469	3412	1065	NA	NA	NA	NA	NA	NA	47	266	60	NA	NA	NA	NA	NA	NA	796	5410	2305	NA	NA	NA	NA	NA	NA	20	171	62	31	315	20	469	2711	1222
1119	0569	EM	40	F	39	782	487	99	NA	827	4055	2547	5000	469	2625	2837	469	NA	3195	5250	6490	3211	35	158	110	51	NA	110	439	211	300	1029	6370	5495	1195	NA	6183	9273	9527	19678	20	1099	351	83	1820	48	469	11394	6098
1120	0570	EM	63	M	39	816	398	120	NA	716	1514	3718	5000	2069	2984	2134	469	NA	4271	4078	6508	1498	40	187	141	51	NA	141	263	270	324	1400	9655	6344	1718	NA	7260	9553	8384	17200	20	1057	350	109	597	219	469	9572	6310
1121	0571	EM	64	F	39	3714	2246	442	NA	2826	5000	5000	5000	469	5963	5739	1074	NA	8097	9560	8754	2248	40	422	146	57	NA	205	689	300	348	4054	19839	13697	6529	NA	12342	14448	17146	18710	20	925	362	93	1023	43	469	7516	3048
1122	0572	DISS	41	M	39	1219	309	100	NA	262	1419	1822	5000	469	10006	2681	469	NA	2958	8802	7990	2696	89	314	104	43	NA	89	341	160	1003	2690	28648	9714	5309	NA	9247	22070	40142	50000	20	2149	573	202	401	20	469	5856	2009
1123	0573	EM	40	M	39	1181	242	61	NA	276	2658	2564	5000	469	6446	2332	469	NA	3971	7204	12257	2827	35	125	35	35	NA	38	207	166	201	5859	21628	10895	7083	NA	10976	14344	35514	21497	20	694	185	52	917	20	469	5170	2607
1124	0574	EM	25	F	39	3685	843	177	NA	548	1080	2600	5000	469	14702	6108	469	NA	5902	4089	10136	3163	35	510	133	35	NA	213	323	245	720	2010	42364	12934	3691	NA	7887	13385	36427	50000	20	829	278	71	81	20	469	12469	4240
[truncated: 66 more columns]
