# Supplementary material for: A comprehensive genetic map of cytokine responses in Lyme borreliosis
Source: Nat Commun. 2024 May 7;15:3795. doi: 10.1038/s41467-024-47505-z (PMC11076587; doi:10.1038/s41467-024-47505-z)
Supplement: Supplementary file 6 — Supplementary Data 3-9 [file 41467_2024_47505_MOESM6_ESM.xlsx]

## Sheet: Supplementary Data 3
	Estimate	Std, Error	t value	Pr(>|t|)	time
(Intercept)	12.2574	0.0462124	265.24	0	Baseline
rs5743618	0.31531	0.0560874	5.62176	2.18084e-08	Baseline
cytstimt0_pbmc_il1ra_p3c	1.22573	0.0653861	18.7461	7.08659e-72	Baseline
rs5743618:cytstimt0_pbmc_il1ra_p3c	-0.398045	0.0793451	-5.01663	5.76686e-07	Baseline
(Intercept)	12.2609	0.0467046	262.521	0	6 weeks
rs5743618	0.32065	0.0573192	5.59411	2.55396e-08	6 weeks
cytstimt6_pbmc_il1ra_p3c	1.2419	0.0661224	18.7818	4.40292e-72	6 weeks
rs5743618:cytstimt6_pbmc_il1ra_p3c	-0.38367	0.0812291	-4.72331	2.49793e-06	6 weeks

## Sheet: Supplementary Data 4
Gene	Group1	Group2	N1	N2	Statistic	P	FDR
IL10	CC	CA/AA	32	16	113	0.00135	0.0054
IL1B	CC	CA/AA	32	16	217	0.404	0.495
IL1RN	CC	CA/AA	32	16	299	0.356	0.495
IL6	CC	CA/AA	32	16	224	0.495	0.495

## Sheet: Supplementary Data 5
Abbreviation	Accesion code	Reported trait
Age_macular_degeneration	GCST90043776	Macular degeneration (senile) of retina, not otherwise specified (PheCode 362.29)
Allergic_disease	GCST90038661	Allergy, hypersensitivity or anaphylaxis
Autoimmune_hepatitis	GCST90018785	Autoimmune hepatitis
Bacterial_infection	GCST90038709	Bacterial infection
Celiac	GCST90014442	Celiac disease
Chron	GCST003044	Crohn's disease
COVID	GCST011071	COVID-19 (RELEASE 5)
Hepatitis_C	GCST90041714	Viral hepatitis C (PheCode 70.3)
HIV	GCST90041717	HIV infection, symptomatic (PheCode 71.1)
IBD	GCST003043	Inflammatory bowel disease
MS	GCST90014448	Multiple sclerosis
Rheumatoid_arthritis	GCST90044541	Rheumatoid arthritis and other inflammatory polyarthropathies (PheCode 714)
SLE	GCST90014462	Systemic lupus erythematosus
T1D	GCST90014464	Type 1 diabetes
T2D	GCST90026412	Severe autoimmune type 2 diabetes
UC	GCST003045	Ulcerative colitis

## Sheet: Supplementary Data 6
SNP	id.exposure	id.outcome	b	se	p	padj_fdr	chr	pos	effect_allele	other_allele	beta.exposure	se.exposure	eaf.exposure	pval.exposure	beta.outcome	se.outcome	eaf.outcome	pval.outcome
rs10922097	t0_pbmc_il1ra_cand	Age_macular_degeneration	-0.734962	0.16764	1.16425e+09	3.47542e+09	1	196664482	T	C	0.242236	0.042977	0.61255	1.73647e+06	-0.178034	0.0406083	0.615669	1.16426
rs1518111	t6_wba_il10_bbmix_moi30	IBD	0.197544	0.0450473	1.15847e+09	3.47542e+09	1	206944645	C	T	0.271205	0.0451189	0.79099	184513	0.0535749	0.012217	0.7873	115848
rs1518111	t6_wba_il10_bbmix_moi30	UC	0.263247	0.0572803	4.31152e+08	1.72461e+09	1	206944645	C	T	0.271205	0.0451189	0.79099	184513	0.0713938	0.0155347	0.7873	431150
rs5743618	t6_wba_il10_bbmix_moi10	Allergic_disease	-0.0225412	0.00244931	3.47753e-06	1.73876e-05	4	38798648	A	C	0.263869	0.0468219	0.26693	1.74466e+06	-0.00594793	0.000646296	0.263482	2.3e-20
rs79635669	t6_pbmc_il6_bbmix_10_5	MS	0.0112507	0.00285738	8.23647e+09	8.23647e+09	6	107194632	C	G	0.605029	0.1107	0.0564	4.61628e+06	0.006807	0.0017288	0.052367	8.24138

## Sheet: Supplementary Data 7
nsnps	PP.H0.abf	PP.H1.abf	PP.H2.abf	PP.H3.abf	PP.H4.abf	gene
2249	4.41121e+08	9.7511e+07	0.511720229403947	0.112741635495562	0.375532748782599	t6_wba_il6_bbmix_moi10
2249	5.15408e+08	1.18304e+08	0.597896422952727	0.136973211858031	0.265124028069347	t0_wba_il10_bbmix_moi10
2249	1.80438e+08	4.70685e+07	0.209315844348417	0.0538648369051047	0.73681704368492	C6_t6_INT
2249	1.43206e+07	1.4459e+07	0.0166125043656797	0.0158055431406325	0.967581664697835	t0_wba_il6_il10_bbmix_moi10
2249	2.16836e+07	4.19734e+07	0.251539882084102	0.0479905315415075	0.70046699827872	t6_wba_il6_il10_bbmix_moi10

## Sheet: Supplementary Data 8
snp	pvalues,df1	MAF,df1	N,df1	V,df1	z,df1	r,df1	lABF,df1	pvalues,df2	MAF,df2	N,df2	V,df2	z,df2	r,df2	lABF,df2	internal,sum,lABF	SNP,PP,H4	gene
rs2232950	0.0064001	0.41763	1063	0.00193395	2.72655	0.92085	2.15462	1.93108e-11	0.400924	309154	0.00121388	6.71114	0.970547	20.094	22.2486	0.539937	t6_wba_il6_bbmix_moi10
rs2232950	0.00148117	0.41763	1063	0.00193395	3.17835	0.92085	3.38296	1.93108e-11	0.400924	309154	0.00121388	6.71114	0.970547	20.094	23.4769	0.486004	t6_wba_il6_il10_bbmix_moi10
rs2232950	0.0161809	0.41763	1063	0.00193395	2.40481	0.92085	1.39449	1.93108e-11	0.400924	309154	0.00121388	6.71114	0.970547	20.094	21.4884	0.417843	t0_wba_il10_bbmix_moi10
rs2232950	6.2711e-05	0.41763	1063	0.00193395	4.00237	0.92085	6.10733	1.93108e-11	0.400924	309154	0.00121388	6.71114	0.970547	20.094	26.2013	0.354279	t0_wba_il6_il10_bbmix_moi10
rs2232950	0.00362886	0.41763	1063	0.00193395	2.90874	0.92085	2.62735	1.93108e-11	0.400924	309154	0.00121388	6.71114	0.970547	20.094	22.7213	0.180595	C6_t6_INT
rs3915313	0.000557443	0.41717	1063	0.00193456	3.45152	0.920827	4.21683	1.04133e-10	0.40216	309154	0.00121265	6.46083	0.970576	18.4941	22.7109	0.178723	C6_t6_INT
rs4110197	2.38645e-05	0.41681	1063	0.00193503	4.22528	0.920809	6.95165	1.09784e-10	0.402149	309154	0.00121266	6.45283	0.970576	18.4439	25.3956	0.158279	t0_wba_il6_il10_bbmix_moi10
rs10792333	2.43966e-05	0.41699	1063	0.0019348	4.22031	0.920818	6.93235	1.12642e-10	0.402129	309154	0.00121268	6.44893	0.970575	18.4195	25.3519	0.151514	t0_wba_il6_il10_bbmix_moi10
rs10459035	0.000764916	0.4181	1063	0.00193334	3.36519	0.920873	3.94586	9.482e-11	0.402301	309154	0.00121251	6.47499	0.970579	18.583	22.5288	0.148974	C6_t6_INT
rs4110197	0.000660229	0.41681	1063	0.00193503	3.40558	0.920809	4.07182	1.09784e-10	0.402149	309154	0.00121266	6.45283	0.970576	18.4439	22.5157	0.147037	C6_t6_INT
rs4110197	0.0100593	0.41681	1063	0.00193503	2.57378	0.920809	1.78194	1.09784e-10	0.402149	309154	0.00121266	6.45283	0.970576	18.4439	20.2259	0.118216	t0_wba_il10_bbmix_moi10
rs10459035	0.00655075	0.4181	1063	0.00193334	2.71886	0.920873	2.13529	9.482e-11	0.402301	309154	0.00121251	6.47499	0.970579	18.583	20.7182	0.116877	t6_wba_il6_bbmix_moi10
rs10792333	0.000873498	0.41699	1063	0.0019348	3.32839	0.920818	3.83249	1.12642e-10	0.402129	309154	0.00121268	6.44893	0.970575	18.4195	22.252	0.112952	C6_t6_INT
rs10459035	0.00150017	0.4181	1063	0.00193334	3.17465	0.920873	3.37212	9.482e-11	0.402301	309154	0.00121251	6.47499	0.970579	18.583	21.9551	0.1061	t6_wba_il6_il10_bbmix_moi10
rs10459035	0.0140862	0.4181	1063	0.00193334	2.45506	0.920873	1.50684	9.482e-11	0.402301	309154	0.00121251	6.47499	0.970579	18.583	20.0898	0.10318	t0_wba_il10_bbmix_moi10
rs3915313	0.0131282	0.41717	1063	0.00193456	2.48027	0.920827	1.56429	1.04133e-10	0.40216	309154	0.00121265	6.46083	0.970576	18.4941	20.0583	0.0999834	t0_wba_il10_bbmix_moi10
rs4122107	0.000908266	0.42464	1063	0.0019252	3.3175	0.92118	3.79887	1.26616e-10	0.405761	309154	0.00120917	6.43118	0.970658	18.3089	22.1078	0.0977787	C6_t6_INT
rs10792333	0.0127862	0.41699	1063	0.0019348	2.48967	0.920818	1.58582	1.12642e-10	0.402129	309154	0.00121268	6.44893	0.970575	18.4195	20.0053	0.0948228	t0_wba_il10_bbmix_moi10
rs3915313	0.00158856	0.41717	1063	0.00193456	3.158	0.920827	3.32362	1.04133e-10	0.40216	309154	0.00121265	6.46083	0.970576	18.4941	21.8177	0.0924782	t6_wba_il6_il10_bbmix_moi10
rs4110197	0.00154427	0.41681	1063	0.00193503	3.16623	0.920809	3.34762	1.09784e-10	0.402149	309154	0.00121266	6.45283	0.970576	18.4439	21.7915	0.0900919	t6_wba_il6_il10_bbmix_moi10
rs10792333	0.00162304	0.41699	1063	0.0019348	3.15173	0.920818	3.30544	1.12642e-10	0.402129	309154	0.00121268	6.44893	0.970575	18.4195	21.725	0.0842897	t6_wba_il6_il10_bbmix_moi10
rs3915313	0.00877506	0.41717	1063	0.00193456	2.6207	0.920827	1.89408	1.04133e-10	0.40216	309154	0.00121265	6.46083	0.970576	18.4941	20.3881	0.0840161	t6_wba_il6_bbmix_moi10
rs4122107	4.312e-05	0.42464	1063	0.0019252	4.09009	0.92118	6.43485	1.26616e-10	0.405761	309154	0.00120917	6.43118	0.970658	18.3089	24.7437	0.0824785	t0_wba_il6_il10_bbmix_moi10
rs7926481	0.00104094	0.42464	1063	0.0019252	3.27922	0.92118	3.68257	1.34949e-10	0.40595	309154	0.00120899	6.42149	0.970662	18.2484	21.931	0.0819369	C6_t6_INT
rs7926481	4.22979e-05	0.42464	1063	0.0019252	4.09456	0.92118	6.45167	1.34949e-10	0.40595	309154	0.00120899	6.42149	0.970662	18.2484	24.7001	0.0789572	t0_wba_il6_il10_bbmix_moi10
rs4122107	0.0155342	0.42464	1063	0.0019252	2.41968	0.92118	1.42639	1.26616e-10	0.405761	309154	0.00120917	6.43118	0.970658	18.3089	19.7353	0.0723807	t0_wba_il10_bbmix_moi10
rs10459035	7.27886e-05	0.4181	1063	0.00193334	3.96698	0.920873	5.97751	9.482e-11	0.402301	309154	0.00121251	6.47499	0.970579	18.583	24.5605	0.0686674	t0_wba_il6_il10_bbmix_moi10
rs4110197	0.0111882	0.41681	1063	0.00193503	2.53676	0.920809	1.69484	1.09784e-10	0.402149	309154	0.00121266	6.45283	0.970576	18.4439	20.1387	0.0654721	t6_wba_il6_bbmix_moi10
rs3915313	6.98429e-05	0.41717	1063	0.00193456	3.97682	0.920827	6.01343	1.04133e-10	0.40216	309154	0.00121265	6.46083	0.970576	18.4941	24.5075	0.065123	t0_wba_il6_il10_bbmix_moi10
rs7926481	0.0172002	0.42464	1063	0.0019252	2.3824	0.92118	1.34394	1.34949e-10	0.40595	309154	0.00120899	6.42149	0.970662	18.2484	19.5924	0.0627421	t0_wba_il10_bbmix_moi10
rs10792333	0.0115674	0.41699	1063	0.0019348	2.52507	0.920818	1.66756	1.12642e-10	0.402129	309154	0.00121268	6.44893	0.970575	18.4195	20.0871	0.0621757	t6_wba_il6_bbmix_moi10
rs4122107	0.00204653	0.42464	1063	0.0019252	3.0834	0.92118	3.10869	1.26616e-10	0.405761	309154	0.00120917	6.43118	0.970658	18.3089	21.4176	0.0619835	t6_wba_il6_il10_bbmix_moi10
rs4122107	0.0104065	0.42464	1063	0.0019252	2.56202	0.92118	1.753	1.26616e-10	0.405761	309154	0.00120917	6.43118	0.970658	18.3089	20.0619	0.060628	t6_wba_il6_bbmix_moi10
rs7926481	0.00207574	0.42464	1063	0.0019252	3.07918	0.92118	3.09671	1.34949e-10	0.40595	309154	0.00120899	6.42149	0.970662	18.2484	21.3451	0.0576528	t6_wba_il6_il10_bbmix_moi10
rs7926481	0.0108357	0.42464	1063	0.0019252	2.54795	0.92118	1.71989	1.34949e-10	0.40595	309154	0.00120899	6.42149	0.970662	18.2484	19.9683	0.0552129	t6_wba_il6_bbmix_moi10
rs10736719	0.000440569	0.41637	1063	0.00193562	3.51451	0.920787	4.41887	4.74821e-10	0.405843	309154	0.00120909	6.22721	0.97066	17.0558	21.4746	0.0519145	C6_t6_INT
rs10736719	2.30744e-05	0.41637	1063	0.00193562	4.23285	0.920787	6.98109	4.74821e-10	0.405843	309154	0.00120909	6.22721	0.97066	17.0558	24.0369	0.0406773	t0_wba_il6_il10_bbmix_moi10
rs10736719	0.00956838	0.41637	1063	0.00193562	2.59105	0.920787	1.82306	4.74821e-10	0.405843	309154	0.00120909	6.22721	0.97066	17.0558	18.8788	0.0307382	t0_wba_il10_bbmix_moi10
rs10736719	0.0016395	0.41637	1063	0.00193562	3.14879	0.920787	3.29693	4.74821e-10	0.405843	309154	0.00120909	6.22721	0.97066	17.0558	20.3527	0.0213704	t6_wba_il6_il10_bbmix_moi10
rs10736719	0.0123626	0.41637	1063	0.00193562	2.50162	0.920787	1.61339	4.74821e-10	0.405843	309154	0.00120909	6.22721	0.97066	17.0558	18.6692	0.01506	t6_wba_il6_bbmix_moi10
rs3915314	0.00168932	0.17178	1063	0.00330612	3.14003	0.871886	3.27088	1.89767e-07	0.227672	309154	0.00165809	5.20909	0.960198	11.4154	14.6863	0.000280594	t6_wba_il6_bbmix_moi10
rs1729388	0.00194081	0.40139	1063	0.00195761	3.09914	0.919959	3.15535	1.13967e-06	0.464619	309154	0.00117209	4.86585	0.971532	9.72174	12.8771	4.59579e-05	t6_wba_il6_bbmix_moi10
rs3972384	0.0024013	0.4103	1063	0.00194404	3.03551	0.92047	2.97494	1.23027e-06	0.464787	309154	0.00117203	4.8507	0.971533	9.65023	12.6252	3.57233e-05	t6_wba_il6_bbmix_moi10
rs1729392	0.00221678	0.40249	1063	0.00195585	3.05954	0.920025	3.04305	1.43833e-06	0.464676	309154	0.00117207	4.81962	0.971532	9.50423	12.5473	3.30466e-05	t6_wba_il6_bbmix_moi10
rs61893733	0.00216617	0.4024	1063	0.001956	3.06645	0.92002	3.06254	1.47119e-06	0.461053	309154	0.00117334	4.81511	0.971503	9.48331	12.5458	3.29991e-05	t6_wba_il6_bbmix_moi10
rs1729387	0.00250637	0.40234	1063	0.00195609	3.02257	0.920016	2.93964	1.30725e-06	0.464696	309154	0.00117206	4.83865	0.971533	9.59351	12.5332	3.25829e-05	t6_wba_il6_bbmix_moi10
rs3972375	0.00215759	0.40232	1063	0.00195612	3.06764	0.920015	3.06589	1.50245e-06	0.460888	309154	0.0011734	4.81091	0.971501	9.46368	12.5296	3.24664e-05	t6_wba_il6_bbmix_moi10
rs12284381	0.00217089	0.40241	1063	0.00195598	3.0658	0.92002	3.0607	1.62017e-06	0.461049	309154	0.00117334	4.79581	0.971502	9.39322	12.4539	3.01008e-05	t6_wba_il6_bbmix_moi10
rs3908343	0.00240235	0.4056	1063	0.00195101	3.03538	0.920207	2.97501	1.57116e-06	0.461033	309154	0.00117334	4.80197	0.971502	9.42191	12.3969	2.84329e-05	t6_wba_il6_bbmix_moi10
rs3915314	0.261052	0.17178	1063	0.00330612	1.12391	0.871886	-0.476749	1.89767e-07	0.227672	309154	0.00165809	5.20909	0.960198	11.4154	10.9386	1.0947e-05	t0_wba_il10_bbmix_moi10
rs3915314	0.0146288	0.17178	1063	0.00330612	2.44144	0.871886	1.57108	1.89767e-07	0.227672	309154	0.00165809	5.20909	0.960198	11.4154	12.9865	1.06886e-05	C6_t6_INT
rs3972384	0.00161468	0.4103	1063	0.00194404	3.15324	0.92047	3.31028	1.23027e-06	0.464787	309154	0.00117203	4.8507	0.971533	9.65023	12.9605	1.04146e-05	C6_t6_INT
rs3908344	0.0214831	0.48898	1063	0.00188238	2.29939	0.922797	1.15883	1.47462e-06	0.485987	309154	0.00116713	4.81464	0.971649	9.48026	10.6391	8.11334e-06	t0_wba_il10_bbmix_moi10
rs3915314	0.029915	0.17178	1063	0.00330612	2.17121	0.871886	1.02769	1.89767e-07	0.227672	309154	0.00165809	5.20909	0.960198	11.4154	12.4431	7.84707e-06	t6_wba_il6_il10_bbmix_moi10
rs4122117	0.023384	0.48969	1063	0.00188227	2.2671	0.922802	1.0908	1.47438e-06	0.485987	309154	0.00116713	4.81468	0.971649	9.48041	10.5712	7.58084e-06	t0_wba_il10_bbmix_moi10
rs1729392	0.00204232	0.40249	1063	0.00195585	3.08401	0.920025	3.11221	1.43833e-06	0.464676	309154	0.00117207	4.81962	0.971532	9.50423	12.6164	7.38274e-06	C6_t6_INT
rs61893733	0.00203307	0.4024	1063	0.001956	3.08536	0.92002	3.11605	1.47119e-06	0.461053	309154	0.00117334	4.81511	0.971503	9.48331	12.5994	7.25768e-06	C6_t6_INT
rs3972375	0.00200563	0.40232	1063	0.00195612	3.0894	0.920015	3.12753	1.50245e-06	0.460888	309154	0.0011734	4.81091	0.971501	9.46368	12.5912	7.19878e-06	C6_t6_INT
rs3908343	0.00192288	0.4056	1063	0.00195101	3.10189	0.920207	3.16283	1.57116e-06	0.461033	309154	0.00117334	4.80197	0.971502	9.42191	12.5847	7.15237e-06	C6_t6_INT
rs12284381	0.00202893	0.40241	1063	0.00195598	3.08596	0.92002	3.11777	1.62017e-06	0.461049	309154	0.00117334	4.79581	0.971502	9.39322	12.511	6.64384e-06	C6_t6_INT
rs1729388	0.00308575	0.40139	1063	0.00195761	2.95906	0.919959	2.765	1.13967e-06	0.464619	309154	0.00117209	4.86585	0.971532	9.72174	12.4867	6.4847e-06	C6_t6_INT
rs1729387	0.00281384	0.40234	1063	0.00195609	2.98738	0.920016	2.84234	1.30725e-06	0.464696	309154	0.00117206	4.83865	0.971533	9.59351	12.4359	6.16296e-06	C6_t6_INT
rs10501333	0.0351333	0.48944	1063	0.00188231	2.10682	0.9228	0.767331	1.39069e-06	0.487303	309154	0.00116697	4.82633	0.971653	9.53499	10.3023	5.7935e-06	t0_wba_il10_bbmix_moi10
rs7107304	0.0347382	0.48939	1063	0.00188232	2.1114	0.9228	0.776242	1.4169e-06	0.487015	309154	0.001167	4.82261	0.971652	9.51754	10.2938	5.74429e-06	t0_wba_il10_bbmix_moi10
rs4963293	0.0348974	0.48947	1063	0.0018823	2.10955	0.9228	0.772637	1.53292e-06	0.487159	309154	0.00116699	4.8069	0.971652	9.44401	10.2167	5.31786e-06	t0_wba_il10_bbmix_moi10
rs10792334	0.0346924	0.48943	1063	0.00188231	2.11193	0.9228	0.777281	1.54301e-06	0.487162	309154	0.00116699	4.80558	0.971652	9.43788	10.2152	5.30996e-06	t0_wba_il10_bbmix_moi10
rs10736720	0.0347444	0.48938	1063	0.00188232	2.11132	0.9228	0.776101	1.54764e-06	0.490658	309154	0.00116662	4.80498	0.971661	9.43503	10.2111	5.28861e-06	t0_wba_il10_bbmix_moi10
rs10750971	0.0363519	0.48988	1063	0.00188224	2.09297	0.922803	0.740482	1.53815e-06	0.487163	309154	0.00116699	4.80621	0.971652	9.44083	10.1813	5.13322e-06	t0_wba_il10_bbmix_moi10
rs1528727	0.0442519	0.49371	1063	0.00188177	2.0117	0.922821	0.58648	1.67055e-06	0.490799	309154	0.00116661	4.78967	0.971661	9.36365	9.95013	4.07371e-06	t0_wba_il10_bbmix_moi10
rs1528728	0.0477352	0.49737	1063	0.00188152	1.97972	0.92283	0.527544	1.7166e-06	0.490843	309154	0.00116661	4.78421	0.971661	9.33826	9.8658	3.74425e-06	t0_wba_il10_bbmix_moi10
rs3908344	0.000191949	0.48898	1063	0.00188238	3.72938	0.922797	5.13661	1.47462e-06	0.485987	309154	0.00116713	4.81464	0.971649	9.48026	14.6169	3.29836e-06	t0_wba_il6_il10_bbmix_moi10
rs4122117	0.000201269	0.48969	1063	0.00188227	3.71742	0.922802	5.0955	1.47438e-06	0.485987	309154	0.00116713	4.81468	0.971649	9.48041	14.5759	3.16599e-06	t0_wba_il6_il10_bbmix_moi10
rs10501389	0.0154191	0.08253	1063	0.00621202	2.42238	0.783644	1.53377	4.13514e-06	0.206407	309154	0.00177991	4.60447	0.957398	8.57105	10.1048	2.87327e-06	t6_wba_il6_bbmix_moi10
rs78980804	0.0160981	0.08265	1063	0.00620381	2.40668	0.783868	1.5042	4.24414e-06	0.206252	309154	0.0017809	4.59905	0.957375	8.5472	10.0514	2.72382e-06	t6_wba_il6_bbmix_moi10
rs11230974	0.0160823	0.08267	1063	0.00620245	2.40704	0.783905	1.5049	4.41611e-06	0.206445	309154	0.00177966	4.59077	0.957404	8.51073	10.0156	2.62811e-06	t6_wba_il6_bbmix_moi10
rs12293403	0.0162049	0.08282	1063	0.00619223	2.40427	0.784184	1.49983	4.48528e-06	0.206344	309154	0.00178031	4.58753	0.957389	8.4965	9.99632	2.57785e-06	t6_wba_il6_bbmix_moi10
rs10501333	0.00030356	0.48944	1063	0.00188231	3.61224	0.9228	4.73981	1.39069e-06	0.487303	309154	0.00116697	4.82633	0.971653	9.53499	14.2748	2.3428e-06	t0_wba_il6_il10_bbmix_moi10
rs7107304	0.000305955	0.48939	1063	0.00188232	3.61021	0.9228	4.73302	1.4169e-06	0.487015	309154	0.001167	4.82261	0.971652	9.51754	14.2506	2.28672e-06	t0_wba_il6_il10_bbmix_moi10
rs4963293	0.000301189	0.48947	1063	0.0018823	3.61428	0.9228	4.74658	1.53292e-06	0.487159	309154	0.00116699	4.8069	0.971652	9.44401	14.1906	2.15363e-06	t0_wba_il6_il10_bbmix_moi10
rs10792334	0.000301339	0.48943	1063	0.00188231	3.61415	0.9228	4.74615	1.54301e-06	0.487162	309154	0.00116699	4.80558	0.971652	9.43788	14.184	2.13954e-06	t0_wba_il6_il10_bbmix_moi10
rs10736720	0.000305587	0.48938	1063	0.00188232	3.61052	0.9228	4.73406	1.54764e-06	0.490658	309154	0.00116662	4.80498	0.971661	9.43503	14.1691	2.1078e-06	t0_wba_il6_il10_bbmix_moi10
rs10750971	0.000309448	0.48988	1063	0.00188224	3.60726	0.922803	4.72321	1.53815e-06	0.487163	309154	0.00116699	4.80621	0.971652	9.44083	14.164	2.09719e-06	t0_wba_il6_il10_bbmix_moi10
rs3915314	0.00330397	0.17178	1063	0.00330612	2.93794	0.871886	2.73543	1.89767e-07	0.227672	309154	0.00165809	5.20909	0.960198	11.4154	14.1508	2.06965e-06	t0_wba_il6_il10_bbmix_moi10
rs2232949	0.00125695	0.36074	1063	0.00203969	3.22563	0.916882	3.52619	5.62937e-05	0.407967	309154	0.00120711	4.02783	0.970706	6.1089	9.63509	1.7963e-06	t6_wba_il6_bbmix_moi10
rs1675131	0.102356	0.38254	1063	0.00199137	1.63354	0.918691	-0.0290132	2.14585e-06	0.377423	309154	0.00124079	4.73918	0.969914	9.1402	9.11119	1.76052e-06	t0_wba_il10_bbmix_moi10
rs7107304	0.0118796	0.48939	1063	0.00188232	2.5157	0.9228	1.6394	1.4169e-06	0.487015	309154	0.001167	4.82261	0.971652	9.51754	11.1569	1.71541e-06	C6_t6_INT
rs10501333	0.0121427	0.48944	1063	0.00188231	2.50797	0.9228	1.62149	1.39069e-06	0.487303	309154	0.00116697	4.82633	0.971653	9.53499	11.1565	1.7146e-06	C6_t6_INT
rs1729369	0.0241467	0.08313	1063	0.00617122	2.25479	0.784759	1.22688	5.68225e-06	0.206765	309154	0.00177763	4.53788	0.95745	8.27954	9.50642	1.57942e-06	t6_wba_il6_bbmix_moi10
rs4963293	0.0120194	0.48947	1063	0.0018823	2.51157	0.9228	1.62983	1.53292e-06	0.487159	309154	0.00116699	4.8069	0.971652	9.44401	11.0738	1.57862e-06	C6_t6_INT
rs10736720	0.0118936	0.48938	1063	0.00188232	2.51528	0.9228	1.63844	1.54764e-06	0.490658	309154	0.00116662	4.80498	0.971661	9.43503	11.0735	1.57803e-06	C6_t6_INT
rs10792334	0.012003	0.48943	1063	0.00188231	2.51206	0.9228	1.63095	1.54301e-06	0.487162	309154	0.00116699	4.80558	0.971652	9.43788	11.0688	1.57073e-06	C6_t6_INT
rs2853012	0.0231912	0.08298	1063	0.00618137	2.27027	0.784481	1.25431	5.95169e-06	0.206888	309154	0.00177685	4.5281	0.957468	8.23706	9.49136	1.55581e-06	t6_wba_il6_bbmix_moi10
rs7933760	0.0233102	0.08298	1063	0.00618137	2.26831	0.784481	1.25082	5.96967e-06	0.206881	309154	0.00177689	4.52746	0.957467	8.23429	9.48511	1.54611e-06	t6_wba_il6_bbmix_moi10
rs1792870	0.0241467	0.08313	1063	0.00617122	2.25479	0.784759	1.22688	5.90895e-06	0.206745	309154	0.00177775	4.52962	0.957447	8.24369	9.47058	1.5238e-06	t6_wba_il6_bbmix_moi10
rs1792865	0.0241467	0.08313	1063	0.00617122	2.25479	0.784759	1.22688	5.97723e-06	0.206879	309154	0.0017769	4.52719	0.957467	8.23313	9.46002	1.5078e-06	t6_wba_il6_bbmix_moi10
rs2958339	0.0241467	0.08313	1063	0.00617122	2.25479	0.784759	1.22688	5.97778e-06	0.206879	309154	0.0017769	4.52717	0.957467	8.23305	9.45993	1.50767e-06	t6_wba_il6_bbmix_moi10
rs4122117	0.0183816	0.48969	1063	0.00188227	2.35784	0.922802	1.28443	1.47438e-06	0.485987	309154	0.00116713	4.81468	0.971649	9.48041	10.7648	1.46505e-06	t6_wba_il6_il10_bbmix_moi10
rs3908344	0.0187481	0.48898	1063	0.00188238	2.3505	0.922797	1.2685	1.47462e-06	0.485987	309154	0.00116713	4.81464	0.971649	9.48026	10.7488	1.44169e-06	t6_wba_il6_il10_bbmix_moi10
rs7938597	0.125692	0.38204	1063	0.00199236	1.53131	0.918654	-0.177439	2.30452e-06	0.399314	309154	0.00121551	4.7247	0.970509	9.07042	8.89298	1.41538e-06	t0_wba_il10_bbmix_moi10
rs4122117	0.108415	0.48969	1063	0.00188227	1.60536	0.922802	-0.0915795	1.47438e-06	0.485987	309154	0.00116713	4.81468	0.971649	9.48041	9.38883	1.40419e-06	t6_wba_il6_bbmix_moi10
rs3908344	0.014643	0.48898	1063	0.00188238	2.44109	0.922797	1.46878	1.47462e-06	0.485987	309154	0.00116713	4.81464	0.971649	9.48026	10.949	1.39339e-06	C6_t6_INT
rs1528727	0.00046749	0.49371	1063	0.00188177	3.49872	0.922821	4.36734	1.67055e-06	0.490799	309154	0.00116661	4.78967	0.971661	9.36365	13.731	1.36009e-06	t0_wba_il6_il10_bbmix_moi10
rs3972384	0.0263901	0.4103	1063	0.00194404	2.22042	0.92047	1.00328	1.23027e-06	0.464787	309154	0.00117203	4.8507	0.971533	9.65023	10.6535	1.3107e-06	t6_wba_il6_il10_bbmix_moi10
rs3908344	0.11965	0.48898	1063	0.00188238	1.55624	0.922797	-0.163204	1.47462e-06	0.485987	309154	0.00116713	4.81464	0.971649	9.48026	9.31705	1.30694e-06	t6_wba_il6_bbmix_moi10
rs1528728	0.000495011	0.49737	1063	0.00188152	3.48344	0.92283	4.31811	1.7166e-06	0.490843	309154	0.00116661	4.78421	0.971661	9.33826	13.6564	1.26228e-06	t0_wba_il6_il10_bbmix_moi10
rs10501333	0.137032	0.48944	1063	0.00188231	1.48694	0.9228	-0.260533	1.39069e-06	0.487303	309154	0.00116697	4.82633	0.971653	9.53499	9.27445	1.25243e-06	t6_wba_il6_bbmix_moi10
rs1528727	0.0145097	0.49371	1063	0.00188177	2.44439	0.922821	1.47614	1.67055e-06	0.490799	309154	0.00116661	4.78967	0.971661	9.36365	10.8398	1.24919e-06	C6_t6_INT
rs10501333	0.0239876	0.48944	1063	0.00188231	2.25733	0.9228	1.0704	1.39069e-06	0.487303	309154	0.00116697	4.82633	0.971653	9.53499	10.6054	1.24912e-06	t6_wba_il6_il10_bbmix_moi10
rs7107304	0.0235012	0.48939	1063	0.00188232	2.26519	0.9228	1.0868	1.4169e-06	0.487015	309154	0.001167	4.82261	0.971652	9.51754	10.6043	1.24782e-06	t6_wba_il6_il10_bbmix_moi10
rs10750971	0.0160646	0.48988	1063	0.00188224	2.40744	0.922803	1.39349	1.53815e-06	0.487163	309154	0.00116699	4.80621	0.971652	9.44083	10.8343	1.24237e-06	C6_t6_INT
rs12270597	0.00156291	0.36478	1063	0.00202993	3.16274	0.917247	3.34164	6.97429e-05	0.409708	309154	0.00120553	3.97716	0.970743	5.91169	9.25333	1.22625e-06	t6_wba_il6_bbmix_moi10
rs7107304	0.138064	0.48939	1063	0.00188232	1.48304	0.9228	-0.265871	1.4169e-06	0.487015	309154	0.001167	4.82261	0.971652	9.51754	9.25167	1.22422e-06	t6_wba_il6_bbmix_moi10
rs10750971	0.127137	0.48988	1063	0.00188224	1.52549	0.922803	-0.20696	1.53815e-06	0.487163	309154	0.00116699	4.80621	0.971652	9.44083	9.23387	1.20262e-06	t6_wba_il6_bbmix_moi10
rs56407035	0.00157467	0.36474	1063	0.00203003	3.16056	0.917243	3.3353	7.13099e-05	0.409703	309154	0.00120553	3.97187	0.970743	5.89129	9.22659	1.1939e-06	t6_wba_il6_bbmix_moi10
rs10750971	0.0226314	0.48988	1063	0.00188224	2.2796	0.922803	1.11701	1.53815e-06	0.487163	309154	0.00116699	4.80621	0.971652	9.44083	10.5578	1.19112e-06	t6_wba_il6_il10_bbmix_moi10
rs4963293	0.0236436	0.48947	1063	0.0018823	2.26287	0.9228	1.08196	1.53292e-06	0.487159	309154	0.00116699	4.8069	0.971652	9.44401	10.526	1.15376e-06	t6_wba_il6_il10_bbmix_moi10
rs10792334	0.023473	0.48943	1063	0.00188231	2.26565	0.9228	1.08776	1.54301e-06	0.487162	309154	0.00116699	4.80558	0.971652	9.43788	10.5256	1.15338e-06	t6_wba_il6_il10_bbmix_moi10
rs4963293	0.1361	0.48947	1063	0.0018823	1.49047	0.9228	-0.255675	1.53292e-06	0.487159	309154	0.00116699	4.8069	0.971652	9.44401	9.18834	1.14909e-06	t6_wba_il6_bbmix_moi10
rs10736720	0.0236207	0.48938	1063	0.00188232	2.26324	0.9228	1.08274	1.54764e-06	0.490658	309154	0.00116662	4.80498	0.971661	9.43503	10.5178	1.14434e-06	t6_wba_il6_il10_bbmix_moi10
rs1528728	0.0156723	0.49737	1063	0.00188152	2.41646	0.92283	1.41345	1.7166e-06	0.490843	309154	0.00116661	4.78421	0.971661	9.33826	10.7517	1.14387e-06	C6_t6_INT
rs10792334	0.13653	0.48943	1063	0.00188231	1.48884	0.9228	-0.25792	1.54301e-06	0.487162	309154	0.00116699	4.80558	0.971652	9.43788	9.17996	1.13951e-06	t6_wba_il6_bbmix_moi10
rs10736720	0.13821	0.48938	1063	0.00188232	1.48249	0.9228	-0.266626	1.54764e-06	0.490658	309154	0.00116662	4.80498	0.971661	9.43503	9.16841	1.12642e-06	t6_wba_il6_bbmix_moi10
rs4122117	0.0196575	0.48969	1063	0.00188227	2.33282	0.922802	1.23028	1.47438e-06	0.485987	309154	0.00116713	4.81468	0.971649	9.48041	10.7107	1.0979e-06	C6_t6_INT
rs1528727	0.138703	0.49371	1063	0.00188177	1.48064	0.922821	-0.269268	1.67055e-06	0.490799	309154	0.00116661	4.78967	0.971661	9.36365	9.09439	1.04605e-06	t6_wba_il6_bbmix_moi10
rs1528728	0.135893	0.49737	1063	0.00188152	1.49126	0.92283	-0.25475	1.7166e-06	0.490843	309154	0.00116661	4.78421	0.971661	9.33826	9.08351	1.03473e-06	t6_wba_il6_bbmix_moi10
rs1729388	0.0408711	0.40139	1063	0.00195761	2.04484	0.919959	0.660728	1.13967e-06	0.464619	309154	0.00117209	4.86585	0.971532	9.72174	10.3825	9.99523e-07	t6_wba_il6_il10_bbmix_moi10
rs1729392	0.0313353	0.40249	1063	0.00195585	2.15279	0.920025	0.868907	1.43833e-06	0.464676	309154	0.00117207	4.81962	0.971532	9.50423	10.3731	9.90243e-07	t6_wba_il6_il10_bbmix_moi10
rs61893733	0.0311839	0.4024	1063	0.001956	2.15472	0.92002	0.872751	1.47119e-06	0.461053	309154	0.00117334	4.81511	0.971503	9.48331	10.3561	9.73474e-07	t6_wba_il6_il10_bbmix_moi10
rs1792857	0.00174196	0.36465	1063	0.00203024	3.13103	0.917235	3.25011	8.1694e-05	0.413322	309154	0.00120235	3.93938	0.970818	5.7658	9.01591	9.67093e-07	t6_wba_il6_bbmix_moi10
rs3908343	0.0295229	0.4056	1063	0.00195101	2.17643	0.920207	0.915286	1.57116e-06	0.461033	309154	0.00117334	4.80197	0.971502	9.42191	10.3372	9.55278e-07	t6_wba_il6_il10_bbmix_moi10
rs1528727	0.027251	0.49371	1063	0.00188177	2.2079	0.922821	0.968487	1.67055e-06	0.490799	309154	0.00116661	4.78967	0.971661	9.36365	10.3321	9.50464e-07	t6_wba_il6_il10_bbmix_moi10
rs3972375	0.0315103	0.40232	1063	0.00195612	2.15057	0.920015	0.86455	1.50245e-06	0.460888	309154	0.0011734	4.81091	0.971501	9.46368	10.3282	9.46754e-07	t6_wba_il6_il10_bbmix_moi10
rs2232944	0.00148518	0.3648	1063	0.00202988	3.17756	0.917248	3.38473	9.72859e-05	0.409147	309154	0.00120604	3.89726	0.970732	5.60643	8.99117	9.43462e-07	t6_wba_il6_bbmix_moi10
rs12418282	0.00170916	0.36462	1063	0.00203031	3.13661	0.917233	3.26614	8.72991e-05	0.409683	309154	0.00120555	3.92342	0.970743	5.70563	8.97177	9.25341e-07	t6_wba_il6_bbmix_moi10
rs1729388	0.994824	0.40139	1063	0.00195761	0.00648772	0.919959	-1.26259	1.13967e-06	0.464619	309154	0.00117209	4.86585	0.971532	9.72174	8.45915	9.17201e-07	t0_wba_il10_bbmix_moi10
rs12284381	0.0311911	0.40241	1063	0.00195598	2.15463	0.92002	0.872567	1.62017e-06	0.461049	309154	0.00117334	4.79581	0.971502	9.39322	10.2658	8.89444e-07	t6_wba_il6_il10_bbmix_moi10
rs1528728	0.0288158	0.49737	1063	0.00188152	2.186	0.92283	0.924037	1.7166e-06	0.490843	309154	0.00116661	4.78421	0.971661	9.33826	10.2623	8.86344e-07	t6_wba_il6_il10_bbmix_moi10
rs3972384	0.775234	0.4103	1063	0.00194404	0.285536	0.92047	-1.22829	1.23027e-06	0.464787	309154	0.00117203	4.8507	0.971533	9.65023	8.42194	8.83701e-07	t0_wba_il10_bbmix_moi10
rs61411893	0.00185859	0.3648	1063	0.00202988	3.11194	0.917248	3.19545	8.56328e-05	0.409682	309154	0.00120555	3.92806	0.970743	5.72331	8.91876	8.77562e-07	t6_wba_il6_bbmix_moi10
rs1729387	0.0429125	0.40234	1063	0.00195609	2.02456	0.920016	0.622536	1.30725e-06	0.464696	309154	0.00117206	4.83865	0.971533	9.59351	10.2161	8.46289e-07	t6_wba_il6_il10_bbmix_moi10
rs4963291	0.00210501	0.37264	1063	0.00201201	3.075	0.917917	3.08973	8.16676e-05	0.413324	309154	0.00120235	3.93945	0.970818	5.7661	8.85583	8.24038e-07	t6_wba_il6_bbmix_moi10
rs17577961	0.00172335	0.36465	1063	0.00203024	3.13418	0.917235	3.25916	9.92613e-05	0.409144	309154	0.00120604	3.89239	0.970731	5.58801	8.84717	8.16937e-07	t6_wba_il6_bbmix_moi10
rs1729387	0.939101	0.40234	1063	0.00195609	0.0763993	0.920016	-1.26028	1.30725e-06	0.464696	309154	0.00117206	4.83865	0.971533	9.59351	8.33323	8.08685e-07	t0_wba_il10_bbmix_moi10
rs12223548	0.00869981	0.08916	1063	0.00579195	2.62363	0.795279	1.94407	2.70957e-05	0.214415	309154	0.0017309	4.1966	0.958522	6.84917	8.79324	7.74044e-07	t6_wba_il6_bbmix_moi10
rs1729392	0.878777	0.40249	1063	0.00195585	0.15252	0.920025	-1.25232	1.43833e-06	0.464676	309154	0.00117207	4.81962	0.971532	9.50423	8.25191	7.45525e-07	t0_wba_il10_bbmix_moi10
rs61893733	0.883666	0.4024	1063	0.001956	0.146323	0.92002	-1.25314	1.47119e-06	0.461053	309154	0.00117334	4.81511	0.971503	9.48331	8.23017	7.29491e-07	t0_wba_il10_bbmix_moi10
rs3972375	0.887767	0.40232	1063	0.00195612	0.141131	0.920015	-1.2538	1.50245e-06	0.460888	309154	0.0011734	4.81091	0.971501	9.46368	8.20988	7.1484e-07	t0_wba_il10_bbmix_moi10
rs4601791	0.00869187	0.08916	1063	0.00579195	2.62394	0.795279	1.94472	3.0633e-05	0.214397	309154	0.001731	4.16871	0.95852	6.73737	8.68209	6.92621e-07	t6_wba_il6_bbmix_moi10
rs3908343	0.846857	0.4056	1063	0.00195101	0.193131	0.920207	-1.247	1.57116e-06	0.461033	309154	0.00117334	4.80197	0.971502	9.42191	8.17491	6.90269e-07	t0_wba_il10_bbmix_moi10
rs11230970	0.0087211	0.08914	1063	0.00579312	2.6228	0.795246	1.9423	3.08014e-05	0.214389	309154	0.00173105	4.16746	0.958519	6.73238	8.67469	6.87508e-07	t6_wba_il6_bbmix_moi10
rs10897227	0.00871589	0.08915	1063	0.00579253	2.623	0.795263	1.94274	3.08766e-05	0.214387	309154	0.00173106	4.1669	0.958519	6.73016	8.67291	6.86286e-07	t6_wba_il6_bbmix_moi10
rs10897229	0.00871943	0.08914	1063	0.00579312	2.62286	0.795246	1.94244	3.08788e-05	0.214388	309154	0.00173105	4.16689	0.958519	6.7301	8.67254	6.86032e-07	t6_wba_il6_bbmix_moi10
rs10897228	0.00872164	0.08914	1063	0.00579312	2.62278	0.795246	1.94226	3.08788e-05	0.214388	309154	0.00173105	4.16689	0.958519	6.7301	8.67236	6.85908e-07	t6_wba_il6_bbmix_moi10
rs7119240	0.00872316	0.08914	1063	0.00579312	2.62272	0.795246	1.94214	3.09799e-05	0.214386	309154	0.00173107	4.16614	0.958519	6.72712	8.66926	6.83785e-07	t6_wba_il6_bbmix_moi10
rs12284573	0.00872316	0.08914	1063	0.00579312	2.62272	0.795246	1.94214	3.10099e-05	0.214385	309154	0.00173107	4.16592	0.958518	6.72624	8.66837	6.83183e-07	t6_wba_il6_bbmix_moi10
rs12286162	0.00872316	0.08914	1063	0.00579312	2.62272	0.795246	1.94214	3.10099e-05	0.214385	309154	0.00173107	4.16592	0.958518	6.72624	8.66837	6.83183e-07	t6_wba_il6_bbmix_moi10
rs2868770	0.00872316	0.08914	1063	0.00579312	2.62272	0.795246	1.94214	3.10099e-05	0.214385	309154	0.00173107	4.16592	0.958518	6.72624	8.66837	6.83183e-07	t6_wba_il6_bbmix_moi10
rs2868771	0.00872316	0.08914	1063	0.00579312	2.62272	0.795246	1.94214	3.10099e-05	0.214385	309154	0.00173107	4.16592	0.958518	6.72624	8.66837	6.83183e-07	t6_wba_il6_bbmix_moi10
rs7114408	0.00872316	0.08914	1063	0.00579312	2.62272	0.795246	1.94214	3.10106e-05	0.214385	309154	0.00173107	4.16592	0.958518	6.72622	8.66835	6.83169e-07	t6_wba_il6_bbmix_moi10
rs11230968	0.00872443	0.08914	1063	0.00579312	2.62267	0.795246	1.94203	3.10092e-05	0.214385	309154	0.00173107	4.16593	0.958518	6.72626	8.66829	6.83126e-07	t6_wba_il6_bbmix_moi10
rs11230960	0.00870599	0.08916	1063	0.00579195	2.62339	0.795279	1.94357	3.10649e-05	0.214385	309154	0.00173107	4.16552	0.958518	6.72463	8.66819	6.83059e-07	t6_wba_il6_bbmix_moi10
rs11230959	0.00870866	0.08915	1063	0.00579253	2.62328	0.795263	1.94333	3.10649e-05	0.214385	309154	0.00173107	4.16552	0.958518	6.72463	8.66796	6.82899e-07	t6_wba_il6_bbmix_moi10
rs12577278	0.00872316	0.08914	1063	0.00579312	2.62272	0.795246	1.94214	3.10606e-05	0.214385	309154	0.00173107	4.16555	0.958518	6.72475	8.66689	6.82167e-07	t6_wba_il6_bbmix_moi10
rs11230964	0.00872316	0.08914	1063	0.00579312	2.62272	0.795246	1.94214	3.1062e-05	0.214385	309154	0.00173107	4.16554	0.958518	6.72471	8.66685	6.82139e-07	t6_wba_il6_bbmix_moi10
rs2868769	0.00872316	0.08914	1063	0.00579312	2.62272	0.795246	1.94214	3.10628e-05	0.214385	309154	0.00173107	4.16553	0.958518	6.72469	8.66682	6.82123e-07	t6_wba_il6_bbmix_moi10
rs7342150	0.00870866	0.08915	1063	0.00579253	2.62328	0.795263	1.94333	3.11136e-05	0.214385	309154	0.00173107	4.16516	0.958518	6.7232	8.66653	6.81926e-07	t6_wba_il6_bbmix_moi10
rs10897226	0.00884714	0.08909	1063	0.00579605	2.61791	0.795164	1.93203	3.0982e-05	0.214386	309154	0.00173107	4.16613	0.958519	6.72706	8.65909	6.76866e-07	t6_wba_il6_bbmix_moi10
rs11230967	0.0088973	0.08918	1063	0.00579078	2.61598	0.795312	1.92816	3.10092e-05	0.214385	309154	0.00173107	4.16593	0.958518	6.72626	8.65442	6.73713e-07	t6_wba_il6_bbmix_moi10
rs7342148	0.00870866	0.08915	1063	0.00579253	2.62328	0.795263	1.94333	3.15908e-05	0.21442	309154	0.00173087	4.16168	0.958523	6.70932	8.65265	6.72527e-07	t6_wba_il6_bbmix_moi10
rs11230963	0.00870579	0.08915	1063	0.00579253	2.6234	0.795263	1.94357	3.16432e-05	0.214469	309154	0.00173058	4.16131	0.95853	6.70779	8.65136	6.71654e-07	t6_wba_il6_bbmix_moi10
rs12284381	0.883293	0.40241	1063	0.00195598	0.146797	0.92002	-1.25308	1.62017e-06	0.461049	309154	0.00117334	4.79581	0.971502	9.39322	8.14014	6.66684e-07	t0_wba_il10_bbmix_moi10
rs11230957	0.00902564	0.08942	1063	0.00577676	2.61108	0.795707	1.91836	3.10635e-05	0.214385	309154	0.00173107	4.16553	0.958518	6.72467	8.64303	6.66085e-07	t6_wba_il6_bbmix_moi10
rs6591697	0.00903954	0.08942	1063	0.00577676	2.61056	0.795707	1.91727	3.10663e-05	0.214385	309154	0.00173107	4.16551	0.958518	6.72458	8.64185	6.65303e-07	t6_wba_il6_bbmix_moi10
rs6591695	0.00904847	0.0894	1063	0.00577792	2.61022	0.795674	1.91654	3.10628e-05	0.214385	309154	0.00173107	4.16553	0.958518	6.72469	8.64122	6.64883e-07	t6_wba_il6_bbmix_moi10
rs12289855	0.0090484	0.0894	1063	0.00577792	2.61022	0.795674	1.91654	3.10635e-05	0.214385	309154	0.00173107	4.16553	0.958518	6.72467	8.64121	6.64874e-07	t6_wba_il6_bbmix_moi10
rs76580831	0.00905119	0.0894	1063	0.00577792	2.61011	0.795674	1.91632	3.10628e-05	0.214385	309154	0.00173107	4.16553	0.958518	6.72469	8.64101	6.64742e-07	t6_wba_il6_bbmix_moi10
rs12576454	0.00905995	0.0894	1063	0.00577792	2.60978	0.795674	1.91564	3.19514e-05	0.214438	309154	0.00173076	4.15909	0.958526	6.69897	8.61461	6.47422e-07	t6_wba_il6_bbmix_moi10
rs77670557	0.00902541	0.08942	1063	0.00577676	2.61109	0.795707	1.91838	3.21566e-05	0.214584	309154	0.00172991	4.15763	0.958545	6.69308	8.61146	6.45385e-07	t6_wba_il6_bbmix_moi10
rs6591696	0.00904847	0.0894	1063	0.00577792	2.61022	0.795674	1.91654	3.2722e-05	0.214461	309154	0.00173063	4.15365	0.958529	6.67726	8.5938	6.34087e-07	t6_wba_il6_bbmix_moi10
rs7929690	0.0104688	0.08983	1063	0.00575298	2.55995	0.796376	1.81372	3.10599e-05	0.214385	309154	0.00173107	4.16555	0.958518	6.72477	8.53849	5.9997e-07	t6_wba_il6_bbmix_moi10
rs7938597	0.240959	0.38204	1063	0.00199236	1.17259	0.918654	-0.622957	2.30452e-06	0.399314	309154	0.00121551	4.7247	0.970509	9.07042	8.44746	5.47765e-07	t6_wba_il6_bbmix_moi10
rs1675131	0.276945	0.38254	1063	0.00199137	1.08721	0.918691	-0.711793	2.14585e-06	0.377423	309154	0.00124079	4.73918	0.969914	9.1402	8.42841	5.3743e-07	t6_wba_il6_bbmix_moi10
rs1675131	0.0327132	0.38254	1063	0.00199137	2.13559	0.918691	0.840199	2.14585e-06	0.377423	309154	0.00124079	4.73918	0.969914	9.1402	9.9804	5.28934e-07	C6_t6_INT
rs1792939	0.112	0.38353	1063	0.00198942	1.58927	0.918764	-0.0949083	7.93268e-06	0.382846	309154	0.00123396	4.46699	0.970074	7.92393	7.82902	4.88428e-07	t0_wba_il10_bbmix_moi10
rs78980804	0.754954	0.08265	1063	0.00620381	0.312113	0.783868	-0.727753	4.24414e-06	0.206252	309154	0.0017809	4.59905	0.957375	8.5472	7.81945	4.83778e-07	t0_wba_il10_bbmix_moi10
rs10501389	0.856215	0.08253	1063	0.00621202	0.181195	0.783644	-0.752551	4.13514e-06	0.206407	309154	0.00177991	4.60447	0.957398	8.57105	7.8185	4.83317e-07	t0_wba_il10_bbmix_moi10
rs11230974	0.755495	0.08267	1063	0.00620245	0.311402	0.783905	-0.728011	4.41611e-06	0.206445	309154	0.00177966	4.59077	0.957404	8.51073	7.78272	4.66332e-07	t0_wba_il10_bbmix_moi10
rs12293403	0.752086	0.08282	1063	0.00619223	0.31589	0.784184	-0.72754	4.48528e-06	0.206344	309154	0.00178031	4.58753	0.957389	8.4965	7.76896	4.59957e-07	t0_wba_il10_bbmix_moi10
rs1675130	0.107199	0.3831	1063	0.00199026	1.61091	0.918733	-0.0629351	8.85503e-06	0.389377	309154	0.00122624	4.4434	0.970256	7.82069	7.75775	4.54832e-07	t0_wba_il10_bbmix_moi10
rs2446743	0.111701	0.38354	1063	0.0019894	1.59059	0.918765	-0.0929707	8.66124e-06	0.383455	309154	0.00123322	4.44815	0.970092	7.84233	7.74936	4.51032e-07	t0_wba_il10_bbmix_moi10
rs1792941	0.111713	0.38355	1063	0.00198938	1.59054	0.918766	-0.0930549	8.66124e-06	0.383455	309154	0.00123322	4.44815	0.970092	7.84233	7.74928	4.50994e-07	t0_wba_il10_bbmix_moi10
rs1675061	0.111775	0.38354	1063	0.0019894	1.59027	0.918765	-0.0934507	8.65785e-06	0.383454	309154	0.00123322	4.44824	0.970092	7.8427	7.74925	4.50979e-07	t0_wba_il10_bbmix_moi10
rs1792945	0.111322	0.38354	1063	0.0019894	1.59228	0.918765	-0.0905049	8.69561e-06	0.383457	309154	0.00123322	4.4473	0.970092	7.83866	7.74816	4.50488e-07	t0_wba_il10_bbmix_moi10
rs1792946	0.111489	0.38347	1063	0.00198953	1.59154	0.91876	-0.0915695	8.69781e-06	0.383459	309154	0.00123321	4.44725	0.970092	7.83843	7.74686	4.49903e-07	t0_wba_il10_bbmix_moi10
rs1675132	0.111635	0.38352	1063	0.00198943	1.59089	0.918764	-0.0925331	8.71305e-06	0.383457	309154	0.00123322	4.44687	0.970092	7.8368	7.74427	4.48741e-07	t0_wba_il10_bbmix_moi10
rs1792944	0.111622	0.38352	1063	0.00198943	1.59094	0.918764	-0.0924537	8.81475e-06	0.38357	309154	0.00123308	4.44438	0.970095	7.82602	7.73357	4.43965e-07	t0_wba_il10_bbmix_moi10
rs1675133	0.111645	0.38352	1063	0.00198943	1.59084	0.918764	-0.0926028	8.86727e-06	0.383517	309154	0.00123314	4.4431	0.970093	7.82053	7.72792	4.41466e-07	t0_wba_il10_bbmix_moi10
rs1675062	0.116669	0.38257	1063	0.00199131	1.56891	0.918693	-0.124093	8.66323e-06	0.383457	309154	0.00123322	4.4481	0.970092	7.84212	7.71803	4.37118e-07	t0_wba_il10_bbmix_moi10
rs1792940	0.12644	0.38399	1063	0.00198852	1.52829	0.918798	-0.182399	8.66104e-06	0.383455	309154	0.00123322	4.44816	0.970092	7.84236	7.65996	4.12457e-07	t0_wba_il10_bbmix_moi10
rs1792937	0.126764	0.38397	1063	0.00198855	1.52699	0.918797	-0.184224	8.67541e-06	0.383455	309154	0.00123322	4.4478	0.970092	7.84082	7.65659	4.11073e-07	t0_wba_il10_bbmix_moi10
rs1675063	0.126738	0.38397	1063	0.00198855	1.52709	0.918797	-0.184076	8.6866e-06	0.383456	309154	0.00123322	4.44752	0.970092	7.83962	7.65555	4.10642e-07	t0_wba_il10_bbmix_moi10
rs1792934	0.129297	0.38215	1063	0.00199214	1.51688	0.918662	-0.197685	8.64968e-06	0.383453	309154	0.00123322	4.44844	0.970092	7.84357	7.64589	4.06695e-07	t0_wba_il10_bbmix_moi10
rs922139	0.129355	0.3822	1063	0.00199204	1.51665	0.918666	-0.198024	8.65346e-06	0.383454	309154	0.00123322	4.44834	0.970092	7.84317	7.64514	4.06392e-07	t0_wba_il10_bbmix_moi10
rs7938597	0.0465321	0.38204	1063	0.00199236	1.99053	0.918654	0.565436	2.30452e-06	0.399314	309154	0.00121551	4.7247	0.970509	9.07042	9.63585	3.7477e-07	C6_t6_INT
rs922138	0.145771	0.38265	1063	0.00199115	1.45463	0.918699	-0.282837	8.65346e-06	0.383453	309154	0.00123322	4.44834	0.970092	7.84317	7.56033	3.73346e-07	t0_wba_il10_bbmix_moi10
rs1792936	0.145842	0.38265	1063	0.00199115	1.45437	0.918699	-0.283181	8.65685e-06	0.383454	309154	0.00123322	4.44826	0.970092	7.8428	7.55962	3.73082e-07	t0_wba_il10_bbmix_moi10
rs1729369	0.859405	0.08313	1063	0.00617122	0.177132	0.784759	-0.755687	5.68225e-06	0.206765	309154	0.00177763	4.53788	0.95745	8.27954	7.52385	3.59972e-07	t0_wba_il10_bbmix_moi10
rs1792870	0.859405	0.08313	1063	0.00617122	0.177132	0.784759	-0.755687	5.90895e-06	0.206745	309154	0.00177775	4.52962	0.957447	8.24369	7.488	3.47297e-07	t0_wba_il10_bbmix_moi10
rs1792865	0.859405	0.08313	1063	0.00617122	0.177132	0.784759	-0.755687	5.97723e-06	0.206879	309154	0.0017769	4.52719	0.957467	8.23313	7.47745	3.4365e-07	t0_wba_il10_bbmix_moi10
rs2958339	0.859405	0.08313	1063	0.00617122	0.177132	0.784759	-0.755687	5.97778e-06	0.206879	309154	0.0017769	4.52717	0.957467	8.23305	7.47736	3.43621e-07	t0_wba_il10_bbmix_moi10
rs2853012	0.961096	0.08298	1063	0.00618137	0.0487782	0.784481	-0.766421	5.95169e-06	0.206888	309154	0.00177685	4.5281	0.957468	8.23706	7.47064	3.41317e-07	t0_wba_il10_bbmix_moi10
rs7933760	0.961807	0.08298	1063	0.00618137	0.0478866	0.784481	-0.766455	5.96967e-06	0.206881	309154	0.00177689	4.52746	0.957467	8.23429	7.46784	3.40364e-07	t0_wba_il10_bbmix_moi10
rs1729404	0.00127565	0.21839	1063	0.00275559	3.2214	0.890892	3.51488	0.001079	0.1851	309154	0.0019329	3.26907	0.953905	3.55859	7.07347	2.29441e-07	t0_wba_il10_bbmix_moi10
rs4122115	0.00125921	0.21842	1063	0.00275531	3.22512	0.890902	3.52555	0.00108765	0.188732	309154	0.00190419	3.26681	0.954559	3.5479	7.07345	2.29436e-07	t0_wba_il10_bbmix_moi10
rs1675089	0.00699778	0.09775	1063	0.00533326	2.69695	0.808385	2.11378	0.00014475	0.2262	309154	0.0016657	3.79991	0.960022	5.32131	7.43508	1.99033e-07	t6_wba_il6_bbmix_moi10
rs1792939	0.245552	0.38353	1063	0.00198942	1.16122	0.918764	-0.635754	7.93268e-06	0.382846	309154	0.00123396	4.46699	0.970074	7.92393	7.28817	1.71839e-07	t6_wba_il6_bbmix_moi10
rs922139	0.218927	0.3822	1063	0.00199204	1.22939	0.918666	-0.560364	8.65346e-06	0.383454	309154	0.00123322	4.44834	0.970092	7.84317	7.2828	1.70919e-07	t6_wba_il6_bbmix_moi10
rs1792934	0.219131	0.38215	1063	0.00199214	1.22884	0.918662	-0.560958	8.64968e-06	0.383453	309154	0.00123322	4.44844	0.970092	7.84357	7.28261	1.70887e-07	t6_wba_il6_bbmix_moi10
rs1792908	0.010637	0.10636	1063	0.00494875	2.5544	0.819709	1.8177	0.000123515	0.226744	309154	0.00166288	3.83904	0.960087	5.46447	7.28217	1.70812e-07	t6_wba_il6_bbmix_moi10
rs1620118	0.00934789	0.09702	1063	0.00536905	2.59906	0.807347	1.90343	0.000136524	0.226199	309154	0.00166571	3.81438	0.960022	5.37421	7.27765	1.7004e-07	t6_wba_il6_bbmix_moi10
rs11230950	0.00943187	0.08915	1063	0.00579253	2.59599	0.795263	1.88669	0.000139997	0.226273	309154	0.00166532	3.80817	0.960031	5.35145	7.23814	1.63453e-07	t6_wba_il6_bbmix_moi10
rs1631096	0.00210178	0.30816	1063	0.00220625	3.07546	0.910701	3.09903	0.000921743	0.297125	309154	0.00139605	3.31338	0.966276	3.60937	6.7084	1.59266e-07	t0_wba_il10_bbmix_moi10
rs1675061	0.245517	0.38354	1063	0.0019894	1.16131	0.918765	-0.635665	8.65785e-06	0.383454	309154	0.00123322	4.44824	0.970092	7.8427	7.20703	1.58447e-07	t6_wba_il6_bbmix_moi10
rs1792941	0.24554	0.38355	1063	0.00198938	1.16125	0.918766	-0.635731	8.66124e-06	0.383455	309154	0.00123322	4.44815	0.970092	7.84233	7.2066	1.58379e-07	t6_wba_il6_bbmix_moi10
rs2446743	0.245566	0.38354	1063	0.0019894	1.16119	0.918765	-0.635794	8.66124e-06	0.383455	309154	0.00123322	4.44815	0.970092	7.84233	7.20654	1.58369e-07	t6_wba_il6_bbmix_moi10
rs1792939	0.0323546	0.38353	1063	0.00198942	2.14	0.918764	0.84859	7.93268e-06	0.382846	309154	0.00123396	4.46699	0.970074	7.92393	8.77252	1.5806e-07	C6_t6_INT
rs1792945	0.244937	0.38354	1063	0.0019894	1.16274	0.918765	-0.63414	8.69561e-06	0.383457	309154	0.00123322	4.4473	0.970092	7.83866	7.20452	1.5805e-07	t6_wba_il6_bbmix_moi10
rs1792946	0.245074	0.38347	1063	0.00198953	1.1624	0.91876	-0.634474	8.69781e-06	0.383459	309154	0.00123321	4.44725	0.970092	7.83843	7.20395	1.5796e-07	t6_wba_il6_bbmix_moi10
rs1675132	0.245148	0.38352	1063	0.00198943	1.16222	0.918764	-0.634688	8.71305e-06	0.383457	309154	0.00123322	4.44687	0.970092	7.8368	7.20212	1.5767e-07	t6_wba_il6_bbmix_moi10
rs922138	0.247911	0.38265	1063	0.00199115	1.15544	0.918699	-0.641551	8.65346e-06	0.383453	309154	0.00123322	4.44834	0.970092	7.84317	7.20162	1.57591e-07	t6_wba_il6_bbmix_moi10
rs1792936	0.247874	0.38265	1063	0.00199115	1.15553	0.918699	-0.641456	8.65685e-06	0.383454	309154	0.00123322	4.44826	0.970092	7.8428	7.20135	1.57549e-07	t6_wba_il6_bbmix_moi10
rs1792944	0.24523	0.38352	1063	0.00198943	1.16201	0.918764	-0.634904	8.81475e-06	0.38357	309154	0.00123308	4.44438	0.970095	7.82602	7.19112	1.55946e-07	t6_wba_il6_bbmix_moi10
rs1675133	0.245128	0.38352	1063	0.00198943	1.16226	0.918764	-0.634636	8.86727e-06	0.383517	309154	0.00123314	4.4431	0.970093	7.82053	7.18589	1.55133e-07	t6_wba_il6_bbmix_moi10
rs1675062	0.261943	0.38257	1063	0.00199131	1.12181	0.918693	-0.676695	8.66323e-06	0.383457	309154	0.00123322	4.4481	0.970092	7.84212	7.16543	1.5199e-07	t6_wba_il6_bbmix_moi10
rs1675130	0.255058	0.3831	1063	0.00199026	1.13815	0.918733	-0.659948	8.85503e-06	0.389377	309154	0.00122624	4.4434	0.970256	7.82069	7.16074	1.51279e-07	t6_wba_il6_bbmix_moi10
rs1675130	0.0300371	0.3831	1063	0.00199026	2.1696	0.918733	0.907309	8.85503e-06	0.389377	309154	0.00122624	4.4434	0.970256	7.82069	8.728	1.51178e-07	C6_t6_INT
rs10501389	0.125131	0.08253	1063	0.00621202	1.53359	0.783644	0.156109	4.13514e-06	0.206407	309154	0.00177991	4.60447	0.957398	8.57105	8.72716	1.51051e-07	C6_t6_INT
rs1675062	0.0310649	0.38257	1063	0.00199131	2.15624	0.918693	0.88091	8.66323e-06	0.383457	309154	0.00123322	4.4481	0.970092	7.84212	8.72303	1.50429e-07	C6_t6_INT
rs1729382	0.00209132	0.21088	1063	0.00282656	3.07695	0.888395	3.10909	0.00109658	0.188717	309154	0.0019043	3.2645	0.954556	3.54069	6.64979	1.50199e-07	t0_wba_il10_bbmix_moi10
rs7938597	0.231636	0.38204	1063	0.00199236	1.19615	0.918654	-0.597323	2.30452e-06	0.399314	309154	0.00121551	4.7247	0.970509	9.07042	8.47309	1.48102e-07	t6_wba_il6_il10_bbmix_moi10
rs1675061	0.0320751	0.38354	1063	0.0019894	2.14347	0.918765	0.855417	8.65785e-06	0.383454	309154	0.00123322	4.44824	0.970092	7.8427	8.69811	1.46727e-07	C6_t6_INT
rs1792940	0.276997	0.38399	1063	0.00198852	1.08709	0.918798	-0.712506	8.66104e-06	0.383455	309154	0.00123322	4.44816	0.970092	7.84236	7.12985	1.46678e-07	t6_wba_il6_bbmix_moi10
rs2446743	0.0320891	0.38354	1063	0.0019894	2.1433	0.918765	0.855074	8.66124e-06	0.383455	309154	0.00123322	4.44815	0.970092	7.84233	8.69741	1.46624e-07	C6_t6_INT
rs1792941	0.0321141	0.38355	1063	0.00198938	2.14299	0.918766	0.85446	8.66124e-06	0.383455	309154	0.00123322	4.44815	0.970092	7.84233	8.69679	1.46533e-07	C6_t6_INT
rs1792937	0.276976	0.38397	1063	0.00198855	1.08714	0.918797	-0.712451	8.67541e-06	0.383455	309154	0.00123322	4.4478	0.970092	7.84082	7.12837	1.4646e-07	t6_wba_il6_bbmix_moi10
rs1675063	0.277012	0.38397	1063	0.00198855	1.08706	0.918797	-0.712533	8.6866e-06	0.383456	309154	0.00123322	4.44752	0.970092	7.83962	7.12709	1.46273e-07	t6_wba_il6_bbmix_moi10
rs1792946	0.0320338	0.38347	1063	0.00198953	2.14399	0.91876	0.856453	8.69781e-06	0.383459	309154	0.00123321	4.44725	0.970092	7.83843	8.69488	1.46253e-07	C6_t6_INT
rs1792945	0.0321321	0.38354	1063	0.0019894	2.14276	0.918765	0.854021	8.69561e-06	0.383457	309154	0.00123322	4.4473	0.970092	7.83866	8.69268	1.45932e-07	C6_t6_INT
rs1675132	0.0321841	0.38352	1063	0.00198943	2.14212	0.918764	0.852754	8.71305e-06	0.383457	309154	0.00123322	4.44687	0.970092	7.8368	8.68956	1.45477e-07	C6_t6_INT
rs1792944	0.0321713	0.38352	1063	0.00198943	2.14228	0.918764	0.853067	8.81475e-06	0.38357	309154	0.00123308	4.44438	0.970095	7.82602	8.67909	1.43962e-07	C6_t6_INT
rs1675133	0.0321898	0.38352	1063	0.00198943	2.14205	0.918764	0.852615	8.86727e-06	0.383517	309154	0.00123314	4.4431	0.970093	7.82053	8.67314	1.43108e-07	C6_t6_INT
rs1792934	0.0368563	0.38215	1063	0.00199214	2.08735	0.918662	0.746753	8.64968e-06	0.383453	309154	0.00123322	4.44844	0.970092	7.84357	8.59032	1.31734e-07	C6_t6_INT
rs922139	0.0369055	0.3822	1063	0.00199204	2.08681	0.918666	0.745693	8.65346e-06	0.383454	309154	0.00123322	4.44834	0.970092	7.84317	8.58886	1.31541e-07	C6_t6_INT
rs78980804	0.152309	0.08265	1063	0.00620381	1.43142	0.783868	0.0371296	4.24414e-06	0.206252	309154	0.0017809	4.59905	0.957375	8.5472	8.58433	1.30947e-07	C6_t6_INT
rs1792940	0.0377744	0.38399	1063	0.00198852	2.07729	0.918798	0.726969	8.66104e-06	0.383455	309154	0.00123322	4.44816	0.970092	7.84236	8.56932	1.28996e-07	C6_t6_INT
rs1792937	0.0380922	0.38397	1063	0.00198855	2.07386	0.918797	0.720428	8.67541e-06	0.383455	309154	0.00123322	4.4478	0.970092	7.84082	8.56125	1.27959e-07	C6_t6_INT
rs1675063	0.0380847	0.38397	1063	0.00198855	2.07394	0.918797	0.720581	8.6866e-06	0.383456	309154	0.00123322	4.44752	0.970092	7.83962	8.5602	1.27825e-07	C6_t6_INT
rs12788625	0.00228181	0.21073	1063	0.00282803	3.05087	0.888344	3.0381	0.00122834	0.184553	309154	0.00193733	3.23222	0.953804	3.44487	6.48296	1.27121e-07	t0_wba_il10_bbmix_moi10
rs11230974	0.152647	0.08267	1063	0.00620245	1.43024	0.783905	0.035758	4.41611e-06	0.206445	309154	0.00177966	4.59077	0.957404	8.51073	8.54649	1.26085e-07	C6_t6_INT
rs12293403	0.153353	0.08282	1063	0.00619223	1.42779	0.784184	0.0326428	4.48528e-06	0.206344	309154	0.00178031	4.58753	0.957389	8.4965	8.52914	1.23916e-07	C6_t6_INT
rs3972384	0.011406	0.4103	1063	0.00194404	2.53001	0.92047	1.68013	1.23027e-06	0.464787	309154	0.00117203	4.8507	0.971533	9.65023	11.3304	1.23306e-07	t0_wba_il6_il10_bbmix_moi10
rs11602604	0.00240714	0.21056	1063	0.00282971	3.03478	0.888285	2.99459	0.00123942	0.184598	309154	0.00193696	3.22965	0.953813	3.43691	6.43151	1.20745e-07	t0_wba_il10_bbmix_moi10
rs118108980	0.00888201	0.07186	1063	0.00705239	2.61656	0.76136	1.88989	0.000210083	0.188682	309154	0.00190457	3.70657	0.95455	5.01156	6.90145	1.16727e-07	t6_wba_il6_bbmix_moi10
rs4963291	0.00334495	0.37264	1063	0.00201201	2.93412	0.917917	2.70119	8.16676e-05	0.413324	309154	0.00120235	3.93945	0.970818	5.7661	8.46729	1.16483e-07	C6_t6_INT
rs922138	0.0432603	0.38265	1063	0.00199115	2.02119	0.918699	0.621736	8.65346e-06	0.383453	309154	0.00123322	4.44834	0.970092	7.84317	8.4649	1.16206e-07	C6_t6_INT
rs1792936	0.0432768	0.38265	1063	0.00199115	2.02103	0.918699	0.621439	8.65685e-06	0.383454	309154	0.00123322	4.44826	0.970092	7.8428	8.46424	1.16129e-07	C6_t6_INT
rs2853012	0.125355	0.08298	1063	0.00618137	1.53268	0.784481	0.154059	5.95169e-06	0.206888	309154	0.00177685	4.5281	0.957468	8.23706	8.39112	1.0794e-07	C6_t6_INT
rs7933760	0.126159	0.08298	1063	0.00618137	1.52942	0.784481	0.150151	5.96967e-06	0.206881	309154	0.00177689	4.52746	0.957467	8.23429	8.38445	1.07222e-07	C6_t6_INT
rs1675131	0.49867	0.38254	1063	0.00199137	0.676584	0.918691	-1.04448	2.14585e-06	0.377423	309154	0.00124079	4.73918	0.969914	9.1402	8.09573	1.01549e-07	t6_wba_il6_il10_bbmix_moi10
rs11608139	0.00347148	0.29925	1063	0.00224305	2.92258	0.909346	2.68322	0.000973106	0.293457	309154	0.00140617	3.29819	0.96604	3.56303	6.24625	1.00326e-07	t0_wba_il10_bbmix_moi10
rs1729369	0.153338	0.08313	1063	0.00617122	1.42784	0.784759	0.0319562	5.68225e-06	0.206765	309154	0.00177763	4.53788	0.95745	8.27954	8.31149	9.9679e-08	C6_t6_INT
rs12270597	0.00484416	0.36478	1063	0.00202993	2.81722	0.917247	2.39402	6.97429e-05	0.409708	309154	0.00120553	3.97716	0.970743	5.91169	8.30571	9.9104e-08	C6_t6_INT
rs56407035	0.00478439	0.36474	1063	0.00203003	2.8212	0.917243	2.40433	7.13099e-05	0.409703	309154	0.00120553	3.97187	0.970743	5.89129	8.29562	9.81089e-08	C6_t6_INT
rs1792870	0.153338	0.08313	1063	0.00617122	1.42784	0.784759	0.0319562	5.90895e-06	0.206745	309154	0.00177775	4.52962	0.957447	8.24369	8.27565	9.61691e-08	C6_t6_INT
rs1792865	0.153338	0.08313	1063	0.00617122	1.42784	0.784759	0.0319562	5.97723e-06	0.206879	309154	0.0017769	4.52719	0.957467	8.23313	8.26509	9.51592e-08	C6_t6_INT
rs2958339	0.153338	0.08313	1063	0.00617122	1.42784	0.784759	0.0319562	5.97778e-06	0.206879	309154	0.0017769	4.52717	0.957467	8.23305	8.26501	9.51512e-08	C6_t6_INT
rs1792857	0.00429119	0.36465	1063	0.00203024	2.85592	0.917235	2.49475	8.1694e-05	0.413322	309154	0.00120235	3.93938	0.970818	5.7658	8.26055	9.47277e-08	C6_t6_INT
rs2232949	0.00669507	0.36074	1063	0.00203969	2.71164	0.916882	2.12717	5.62937e-05	0.407967	309154	0.00120711	4.02783	0.970706	6.1089	8.23607	9.24376e-08	C6_t6_INT
rs10501389	0.49649	0.08253	1063	0.00621202	0.680023	0.783644	-0.584224	4.13514e-06	0.206407	309154	0.00177991	4.60447	0.957398	8.57105	7.98682	9.10705e-08	t6_wba_il6_il10_bbmix_moi10
rs61411893	0.00428489	0.3648	1063	0.00202988	2.85639	0.917248	2.49594	8.56328e-05	0.409682	309154	0.00120555	3.92806	0.970743	5.72331	8.21925	9.08955e-08	C6_t6_INT
rs12418282	0.00429135	0.36462	1063	0.00203031	2.85591	0.917233	2.49472	8.72991e-05	0.409683	309154	0.00120555	3.92342	0.970743	5.70563	8.20035	8.91937e-08	C6_t6_INT
rs1729388	0.0190268	0.40139	1063	0.00195761	2.34501	0.919959	1.26684	1.13967e-06	0.464619	309154	0.00117209	4.86585	0.971532	9.72174	10.9886	8.761e-08	t0_wba_il6_il10_bbmix_moi10
rs12223548	0.757108	0.08916	1063	0.00579195	0.30928	0.795279	-0.755018	2.70957e-05	0.214415	309154	0.0017309	4.1966	0.958522	6.84917	6.09415	8.61702e-08	t0_wba_il10_bbmix_moi10
rs11601657	0.00198579	0.29313	1063	0.00227006	3.09235	0.908355	3.14821	0.00197879	0.291101	309154	0.00141283	3.0934	0.965884	2.93233	6.08054	8.50056e-08	t0_wba_il10_bbmix_moi10
rs78980804	0.610385	0.08265	1063	0.00620381	0.509524	0.783868	-0.664181	4.24414e-06	0.206252	309154	0.0017809	4.59905	0.957375	8.5472	7.88302	8.20914e-08	t6_wba_il6_il10_bbmix_moi10
rs1729392	0.0159394	0.40249	1063	0.00195585	2.4103	0.920025	1.40945	1.43833e-06	0.464676	309154	0.00117207	4.81962	0.971532	9.50423	10.9137	8.12873e-08	t0_wba_il6_il10_bbmix_moi10
rs61893733	0.0156901	0.4024	1063	0.001956	2.41605	0.92002	1.42222	1.47119e-06	0.461053	309154	0.00117334	4.81511	0.971503	9.48331	10.9055	8.06274e-08	t0_wba_il6_il10_bbmix_moi10
rs1729387	0.0180342	0.40234	1063	0.00195609	2.36492	0.920016	1.30978	1.30725e-06	0.464696	309154	0.00117206	4.83865	0.971533	9.59351	10.9033	8.04476e-08	t0_wba_il6_il10_bbmix_moi10
rs3908343	0.0147505	0.4056	1063	0.00195101	2.43845	0.920207	1.47163	1.57116e-06	0.461033	309154	0.00117334	4.80197	0.971502	9.42191	10.8935	7.9666e-08	t0_wba_il6_il10_bbmix_moi10
rs17577961	0.00428327	0.36465	1063	0.00203024	2.85651	0.917235	2.49628	9.92613e-05	0.409144	309154	0.00120604	3.89239	0.970731	5.58801	8.08429	7.94203e-08	C6_t6_INT
rs11230974	0.611174	0.08267	1063	0.00620245	0.508398	0.783905	-0.664712	4.41611e-06	0.206445	309154	0.00177966	4.59077	0.957404	8.51073	7.84602	7.91095e-08	t6_wba_il6_il10_bbmix_moi10
rs12293403	0.613307	0.08282	1063	0.00619223	0.505358	0.784184	-0.66653	4.48528e-06	0.206344	309154	0.00178031	4.58753	0.957389	8.4965	7.82997	7.78494e-08	t6_wba_il6_il10_bbmix_moi10
rs3972375	0.0161582	0.40232	1063	0.00195612	2.40532	0.920015	1.39845	1.50245e-06	0.460888	309154	0.0011734	4.81091	0.971501	9.46368	10.8621	7.72031e-08	t0_wba_il6_il10_bbmix_moi10
rs4601791	0.756652	0.08916	1063	0.00579195	0.30988	0.795279	-0.754871	3.0633e-05	0.214397	309154	0.001731	4.16871	0.95852	6.73737	5.9825	7.70671e-08	t0_wba_il10_bbmix_moi10
rs11230970	0.757855	0.08914	1063	0.00579312	0.308299	0.795246	-0.75518	3.08014e-05	0.214389	309154	0.00173105	4.16746	0.958519	6.73238	5.9772	7.66598e-08	t0_wba_il10_bbmix_moi10
rs10897227	0.7566	0.08915	1063	0.00579253	0.309948	0.795263	-0.754814	3.08766e-05	0.214387	309154	0.00173106	4.1669	0.958519	6.73016	5.97535	7.65178e-08	t0_wba_il10_bbmix_moi10
rs10897229	0.757575	0.08914	1063	0.00579312	0.308666	0.795246	-0.75509	3.08788e-05	0.214388	309154	0.00173105	4.16689	0.958519	6.7301	5.97501	7.64917e-08	t0_wba_il10_bbmix_moi10
rs10897228	0.757908	0.08914	1063	0.00579312	0.30823	0.795246	-0.755197	3.08788e-05	0.214388	309154	0.00173105	4.16689	0.958519	6.7301	5.9749	7.64835e-08	t0_wba_il10_bbmix_moi10
rs2232944	0.00458394	0.3648	1063	0.00202988	2.8349	0.917248	2.43986	9.72859e-05	0.409147	309154	0.00120604	3.89726	0.970732	5.60643	8.0463	7.64591e-08	C6_t6_INT
rs7119240	0.75776	0.08914	1063	0.00579312	0.308424	0.795246	-0.75515	3.09799e-05	0.214386	309154	0.00173107	4.16614	0.958519	6.72712	5.97197	7.62598e-08	t0_wba_il10_bbmix_moi10
rs11230957	0.747762	0.08942	1063	0.00577676	0.321592	0.795707	-0.752953	3.10635e-05	0.214385	309154	0.00173107	4.16553	0.958518	6.72467	5.97171	7.62402e-08	t0_wba_il10_bbmix_moi10
rs10897226	0.759329	0.08909	1063	0.00579605	0.306362	0.795164	-0.755457	3.0982e-05	0.214386	309154	0.00173107	4.16613	0.958519	6.72706	5.9716	7.62317e-08	t0_wba_il10_bbmix_moi10
rs6591695	0.74908	0.0894	1063	0.00577792	0.319853	0.795674	-0.753318	3.10628e-05	0.214385	309154	0.00173107	4.16553	0.958518	6.72469	5.97137	7.62139e-08	t0_wba_il10_bbmix_moi10
rs12289855	0.749073	0.0894	1063	0.00577792	0.319862	0.795674	-0.753315	3.10635e-05	0.214385	309154	0.00173107	4.16553	0.958518	6.72467	5.97135	7.62126e-08	t0_wba_il10_bbmix_moi10
rs6591697	0.748667	0.08942	1063	0.00577676	0.320397	0.795707	-0.753258	3.10663e-05	0.214385	309154	0.00173107	4.16551	0.958518	6.72458	5.97133	7.62107e-08	t0_wba_il10_bbmix_moi10
rs76580831	0.749297	0.0894	1063	0.00577792	0.319566	0.795674	-0.753391	3.10628e-05	0.214385	309154	0.00173107	4.16553	0.958518	6.72469	5.9713	7.62084e-08	t0_wba_il10_bbmix_moi10
rs11230968	0.757823	0.08914	1063	0.00579312	0.308341	0.795246	-0.75517	3.10092e-05	0.214385	309154	0.00173107	4.16593	0.958518	6.72626	5.97109	7.61927e-08	t0_wba_il10_bbmix_moi10
rs12284573	0.75776	0.08914	1063	0.00579312	0.308424	0.795246	-0.75515	3.10099e-05	0.214385	309154	0.00173107	4.16592	0.958518	6.72624	5.97109	7.61926e-08	t0_wba_il10_bbmix_moi10
rs12286162	0.75776	0.08914	1063	0.00579312	0.308424	0.795246	-0.75515	3.10099e-05	0.214385	309154	0.00173107	4.16592	0.958518	6.72624	5.97109	7.61926e-08	t0_wba_il10_bbmix_moi10
rs2868770	0.75776	0.08914	1063	0.00579312	0.308424	0.795246	-0.75515	3.10099e-05	0.214385	309154	0.00173107	4.16592	0.958518	6.72624	5.97109	7.61926e-08	t0_wba_il10_bbmix_moi10
rs2868771	0.75776	0.08914	1063	0.00579312	0.308424	0.795246	-0.75515	3.10099e-05	0.214385	309154	0.00173107	4.16592	0.958518	6.72624	5.97109	7.61926e-08	t0_wba_il10_bbmix_moi10
rs7114408	0.75776	0.08914	1063	0.00579312	0.308424	0.795246	-0.75515	3.10106e-05	0.214385	309154	0.00173107	4.16592	0.958518	6.72622	5.97107	7.61911e-08	t0_wba_il10_bbmix_moi10
rs12577278	0.75776	0.08914	1063	0.00579312	0.308424	0.795246	-0.75515	3.10606e-05	0.214385	309154	0.00173107	4.16555	0.958518	6.72475	5.9696	7.60793e-08	t0_wba_il10_bbmix_moi10
rs11230964	0.75776	0.08914	1063	0.00579312	0.308424	0.795246	-0.75515	3.1062e-05	0.214385	309154	0.00173107	4.16554	0.958518	6.72471	5.96956	7.60762e-08	t0_wba_il10_bbmix_moi10
rs2868769	0.75776	0.08914	1063	0.00579312	0.308424	0.795246	-0.75515	3.10628e-05	0.214385	309154	0.00173107	4.16553	0.958518	6.72469	5.96954	7.60744e-08	t0_wba_il10_bbmix_moi10
rs11230959	0.758847	0.08915	1063	0.00579253	0.306996	0.795263	-0.755539	3.10649e-05	0.214385	309154	0.00173107	4.16552	0.958518	6.72463	5.96909	7.60402e-08	t0_wba_il10_bbmix_moi10
rs11230960	0.758992	0.08916	1063	0.00579195	0.306805	0.795279	-0.755625	3.10649e-05	0.214385	309154	0.00173107	4.16552	0.958518	6.72463	5.969	7.60336e-08	t0_wba_il10_bbmix_moi10
rs11230967	0.76414	0.08918	1063	0.00579078	0.300049	0.795312	-0.757334	3.10092e-05	0.214385	309154	0.00173107	4.16593	0.958518	6.72626	5.96893	7.6028e-08	t0_wba_il10_bbmix_moi10
rs7929690	0.754307	0.08983	1063	0.00575298	0.312965	0.796376	-0.756739	3.10599e-05	0.214385	309154	0.00173107	4.16555	0.958518	6.72477	5.96803	7.59601e-08	t0_wba_il10_bbmix_moi10
rs7342150	0.758847	0.08915	1063	0.00579253	0.306996	0.795263	-0.755539	3.11136e-05	0.214385	309154	0.00173107	4.16516	0.958518	6.7232	5.96766	7.59318e-08	t0_wba_il10_bbmix_moi10
rs7342148	0.758847	0.08915	1063	0.00579253	0.306996	0.795263	-0.755539	3.15908e-05	0.21442	309154	0.00173087	4.16168	0.958523	6.70932	5.95378	7.48852e-08	t0_wba_il10_bbmix_moi10
rs11230963	0.75877	0.08915	1063	0.00579253	0.307097	0.795263	-0.755514	3.16432e-05	0.214469	309154	0.00173058	4.16131	0.95853	6.70779	5.95227	7.47724e-08	t0_wba_il10_bbmix_moi10
rs12576454	0.749065	0.0894	1063	0.00577792	0.319872	0.795674	-0.753313	3.19514e-05	0.214438	309154	0.00173076	4.15909	0.958526	6.69897	5.94566	7.42796e-08	t0_wba_il10_bbmix_moi10
rs77670557	0.747818	0.08942	1063	0.00577676	0.321518	0.795707	-0.752971	3.21566e-05	0.214584	309154	0.00172991	4.15763	0.958545	6.69308	5.94011	7.38681e-08	t0_wba_il10_bbmix_moi10
rs12284381	0.0156914	0.40241	1063	0.00195598	2.41602	0.92002	1.42215	1.62017e-06	0.461049	309154	0.00117334	4.79581	0.971502	9.39322	10.8154	7.36762e-08	t0_wba_il6_il10_bbmix_moi10
rs6591696	0.74908	0.0894	1063	0.00577792	0.319853	0.795674	-0.753318	3.2722e-05	0.214461	309154	0.00173063	4.15365	0.958529	6.67726	5.92394	7.26839e-08	t0_wba_il10_bbmix_moi10
rs10792352	0.0067402	0.27802	1063	0.00234334	2.70942	0.905675	2.14374	0.000808537	0.259953	309154	0.00151553	3.34986	0.963495	3.75079	5.89454	7.05776e-08	t0_wba_il10_bbmix_moi10
rs4963506	0.14427	0.22384	1063	0.00270737	1.46007	0.892596	-0.164153	7.15418e-05	0.223373	309154	0.00168065	3.9711	0.959678	5.96145	5.7973	6.40379e-08	t0_wba_il10_bbmix_moi10
rs2853012	0.538271	0.08298	1063	0.00618137	0.61543	0.784481	-0.618791	5.95169e-06	0.206888	309154	0.00177685	4.5281	0.957468	8.23706	7.61827	6.29962e-08	t6_wba_il6_il10_bbmix_moi10
rs7933760	0.537908	0.08298	1063	0.00618137	0.615979	0.784481	-0.618526	5.96967e-06	0.206881	309154	0.00177689	4.52746	0.957467	8.23429	7.61577	6.28391e-08	t6_wba_il6_il10_bbmix_moi10
rs1729369	0.654868	0.08313	1063	0.00617122	0.44701	0.784759	-0.689594	5.68225e-06	0.206765	309154	0.00177763	4.53788	0.95745	8.27954	7.58994	6.12371e-08	t6_wba_il6_il10_bbmix_moi10
rs12270961	0.156391	0.22432	1063	0.00270325	1.41731	0.892742	-0.219598	7.15501e-05	0.223381	309154	0.0016806	3.97107	0.959679	5.96134	5.74175	6.05774e-08	t0_wba_il10_bbmix_moi10
rs1792870	0.654868	0.08313	1063	0.00617122	0.44701	0.784759	-0.689594	5.90895e-06	0.206745	309154	0.00177775	4.52962	0.957447	8.24369	7.5541	5.90809e-08	t6_wba_il6_il10_bbmix_moi10
rs1792865	0.654868	0.08313	1063	0.00617122	0.44701	0.784759	-0.689594	5.97723e-06	0.206879	309154	0.0017769	4.52719	0.957467	8.23313	7.54354	5.84604e-08	t6_wba_il6_il10_bbmix_moi10
rs2958339	0.654868	0.08313	1063	0.00617122	0.44701	0.784759	-0.689594	5.97778e-06	0.206879	309154	0.0017769	4.52717	0.957467	8.23305	7.54346	5.84555e-08	t6_wba_il6_il10_bbmix_moi10
rs11230921	0.0130172	0.08548	1063	0.00601699	2.4833	0.789003	1.65484	0.000385603	0.220787	309154	0.00169469	3.54975	0.959355	4.44283	6.09768	5.22512e-08	t6_wba_il6_bbmix_moi10
rs2232955	0.127256	0.02881	1063	0.0168108	1.52501	0.572361	0.24082	8.95159e-05	0.0832949	309154	0.00381831	3.91738	0.91286	5.7842	6.02502	4.85896e-08	t6_wba_il6_bbmix_moi10
rs2232955	0.576873	0.02881	1063	0.0168108	0.557959	0.572361	-0.335645	8.95159e-05	0.0832949	309154	0.00381831	3.91738	0.91286	5.7842	5.44856	4.51835e-08	t0_wba_il10_bbmix_moi10
rs4963506	0.0148178	0.22384	1063	0.00270737	2.4368	0.892596	1.53454	7.15418e-05	0.223373	309154	0.00168065	3.9711	0.959678	5.96145	7.49599	4.40998e-08	C6_t6_INT
rs12270961	0.0165817	0.22432	1063	0.00270325	2.39585	0.892742	1.44596	7.15501e-05	0.223381	309154	0.0016806	3.97107	0.959679	5.96134	7.40731	4.03571e-08	C6_t6_INT
rs7938597	0.026709	0.38204	1063	0.00199236	2.21574	0.918654	1.00056	2.30452e-06	0.399314	309154	0.00121551	4.7247	0.970509	9.07042	10.071	3.49977e-08	t0_wba_il6_il10_bbmix_moi10
rs1792939	0.460363	0.38353	1063	0.00198942	0.73825	0.918764	-1.00483	7.93268e-06	0.382846	309154	0.00123396	4.46699	0.970074	7.92393	6.91909	3.1309e-08	t6_wba_il6_il10_bbmix_moi10
rs11600383	0.142801	0.14831	1063	0.00372379	1.46544	0.858	-0.0546818	0.000195907	0.136293	309154	0.00247673	3.72424	0.941692	5.1096	5.05492	3.04806e-08	t0_wba_il10_bbmix_moi10
rs1675131	0.0350839	0.38254	1063	0.00199137	2.10739	0.918691	0.785243	2.14585e-06	0.377423	309154	0.00124079	4.73918	0.969914	9.1402	9.92545	3.02579e-08	t0_wba_il6_il10_bbmix_moi10
rs1675061	0.459645	0.38354	1063	0.0019894	0.739432	0.918765	-1.00403	8.65785e-06	0.383454	309154	0.00123322	4.44824	0.970092	7.8427	6.83866	2.88894e-08	t6_wba_il6_il10_bbmix_moi10
rs2446743	0.459501	0.38354	1063	0.0019894	0.73967	0.918765	-1.00387	8.66124e-06	0.383455	309154	0.00123322	4.44815	0.970092	7.84233	6.83846	2.88835e-08	t6_wba_il6_il10_bbmix_moi10
rs1792941	0.459592	0.38355	1063	0.00198938	0.739519	0.918766	-1.00398	8.66124e-06	0.383455	309154	0.00123322	4.44815	0.970092	7.84233	6.83836	2.88805e-08	t6_wba_il6_il10_bbmix_moi10
rs1792945	0.458487	0.38354	1063	0.0019894	0.74134	0.918765	-1.00273	8.69561e-06	0.383457	309154	0.00123322	4.4473	0.970092	7.83866	6.83593	2.88104e-08	t6_wba_il6_il10_bbmix_moi10
rs1792946	0.459182	0.38347	1063	0.00198953	0.740195	0.91876	-1.00348	8.69781e-06	0.383459	309154	0.00123321	4.44725	0.970092	7.83843	6.83494	2.87821e-08	t6_wba_il6_il10_bbmix_moi10
rs1675132	0.459119	0.38352	1063	0.00198943	0.740298	0.918764	-1.00344	8.71305e-06	0.383457	309154	0.00123322	4.44687	0.970092	7.8368	6.83337	2.87368e-08	t6_wba_il6_il10_bbmix_moi10
rs1792934	0.468243	0.38215	1063	0.00199214	0.725341	0.918662	-1.01291	8.64968e-06	0.383453	309154	0.00123322	4.44844	0.970092	7.84357	6.83066	2.86592e-08	t6_wba_il6_il10_bbmix_moi10
rs922139	0.468443	0.3822	1063	0.00199204	0.725015	0.918666	-1.01315	8.65346e-06	0.383454	309154	0.00123322	4.44834	0.970092	7.84317	6.83002	2.86407e-08	t6_wba_il6_il10_bbmix_moi10
rs1792944	0.459199	0.38352	1063	0.00198943	0.740167	0.918764	-1.00352	8.81475e-06	0.38357	309154	0.00123308	4.44438	0.970095	7.82602	6.8225	2.84261e-08	t6_wba_il6_il10_bbmix_moi10
rs1675133	0.459115	0.38352	1063	0.00198943	0.740305	0.918764	-1.00343	8.86727e-06	0.383517	309154	0.00123314	4.4431	0.970093	7.82053	6.8171	2.8273e-08	t6_wba_il6_il10_bbmix_moi10
rs1792940	0.479579	0.38399	1063	0.00198852	0.70698	0.918798	-1.02579	8.66104e-06	0.383455	309154	0.00123322	4.44816	0.970092	7.84236	6.81656	2.82579e-08	t6_wba_il6_il10_bbmix_moi10
rs1792937	0.48035	0.38397	1063	0.00198855	0.70574	0.918797	-1.02659	8.67541e-06	0.383455	309154	0.00123322	4.4478	0.970092	7.84082	6.81423	2.81921e-08	t6_wba_il6_il10_bbmix_moi10
rs1675063	0.480381	0.38397	1063	0.00198855	0.70569	0.918797	-1.02662	8.6866e-06	0.383456	309154	0.00123322	4.44752	0.970092	7.83962	6.813	2.81575e-08	t6_wba_il6_il10_bbmix_moi10
rs922138	0.488668	0.38265	1063	0.00199115	0.692428	0.918699	-1.03456	8.65346e-06	0.383453	309154	0.00123322	4.44834	0.970092	7.84317	6.80861	2.80339e-08	t6_wba_il6_il10_bbmix_moi10
rs1675062	0.487916	0.38257	1063	0.00199131	0.693628	0.918693	-1.03376	8.66323e-06	0.383457	309154	0.00123322	4.4481	0.970092	7.84212	6.80836	2.8027e-08	t6_wba_il6_il10_bbmix_moi10
rs1792936	0.488675	0.38265	1063	0.00199115	0.692417	0.918699	-1.03457	8.65685e-06	0.383454	309154	0.00123322	4.44826	0.970092	7.8428	6.80823	2.80235e-08	t6_wba_il6_il10_bbmix_moi10
rs1675130	0.470874	0.3831	1063	0.00199026	0.721058	0.918733	-1.01617	8.85503e-06	0.389377	309154	0.00122624	4.4434	0.970256	7.82069	6.80452	2.79196e-08	t6_wba_il6_il10_bbmix_moi10
rs2232949	0.872021	0.36074	1063	0.00203969	0.161092	0.916882	-1.23185	5.62937e-05	0.407967	309154	0.00120711	4.02783	0.970706	6.1089	4.87705	2.5514e-08	t0_wba_il10_bbmix_moi10
rs79772518	0.262077	0.03017	1063	0.0160755	1.1215	0.583271	-0.0708538	0.000245059	0.0921446	309154	0.00348524	3.66737	0.919852	4.92388	4.85302	2.49083e-08	t0_wba_il10_bbmix_moi10
rs112201321	0.332572	0.02907	1063	0.0166649	0.968946	0.574493	-0.157554	0.000224554	0.0926086	309154	0.00346955	3.68966	0.920184	4.99949	4.84193	2.46336e-08	t0_wba_il10_bbmix_moi10
rs2611759	0.024384	0.09483	1063	0.00547975	2.25102	0.804153	1.22215	0.000550643	0.221462	309154	0.00169099	3.45483	0.95944	4.12337	5.34553	2.46288e-08	t6_wba_il6_bbmix_moi10
rs2085746	0.0130917	0.10246	1063	0.0051148	2.48127	0.814781	1.66506	0.00090492	0.236947	309154	0.00161255	3.31853	0.961248	3.66766	5.33272	2.43153e-08	t6_wba_il6_bbmix_moi10
rs2232955	0.0204769	0.02881	1063	0.0168108	2.31749	0.572361	1.11227	8.95159e-05	0.0832949	309154	0.00381831	3.91738	0.91286	5.7842	6.89647	2.42141e-08	C6_t6_INT
rs2232949	0.0479002	0.36074	1063	0.00203969	1.97825	0.916882	0.550356	5.62937e-05	0.407967	309154	0.00120711	4.02783	0.970706	6.1089	6.65926	2.41447e-08	t6_wba_il6_il10_bbmix_moi10
rs79772518	0.0911246	0.03017	1063	0.0160755	1.6895	0.583271	0.394783	0.000245059	0.0921446	309154	0.00348524	3.66737	0.919852	4.92388	5.31866	2.39759e-08	t6_wba_il6_bbmix_moi10
rs1792948	0.0828207	0.40287	1063	0.00195525	1.73455	0.920048	0.120893	0.00027062	0.42209	309154	0.00119524	3.64191	0.970986	4.66936	4.79025	2.33928e-08	t0_wba_il10_bbmix_moi10
rs12270597	0.0401953	0.36478	1063	0.00202993	2.05174	0.917247	0.684684	6.97429e-05	0.409708	309154	0.00120553	3.97716	0.970743	5.91169	6.59638	2.26733e-08	t6_wba_il6_il10_bbmix_moi10
rs74744349	0.0628141	0.02987	1063	0.016232	1.86051	0.580915	0.570572	0.000320767	0.0909916	309154	0.00352493	3.59792	0.919014	4.69161	5.26218	2.26592e-08	t6_wba_il6_bbmix_moi10
rs12223548	0.167508	0.08916	1063	0.00579195	1.38026	0.795279	-0.0355083	2.70957e-05	0.214415	309154	0.0017309	4.1966	0.958522	6.84917	6.81366	2.22896e-08	C6_t6_INT
rs1792922	0.0147477	0.10298	1063	0.00509192	2.43852	0.815456	1.57957	0.000908636	0.236923	309154	0.00161266	3.31739	0.961246	3.66402	5.24359	2.22419e-08	t6_wba_il6_bbmix_moi10
rs1629983	0.0146499	0.10297	1063	0.00509236	2.44092	0.815443	1.58434	0.000916727	0.236878	309154	0.00161287	3.31491	0.961241	3.65616	5.24051	2.21735e-08	t6_wba_il6_bbmix_moi10
rs1792888	0.0147133	0.10299	1063	0.00509148	2.43936	0.815469	1.58125	0.000915335	0.236881	309154	0.00161286	3.31533	0.961241	3.65751	5.23876	2.21348e-08	t6_wba_il6_bbmix_moi10
rs76382649	0.609929	0.03524	1063	0.0138351	0.510175	0.619236	-0.402201	0.000191025	0.0828637	309154	0.00383638	3.7306	0.912484	5.13172	4.72952	2.20144e-08	t0_wba_il10_bbmix_moi10
rs56407035	0.040877	0.36474	1063	0.00203003	2.04478	0.917243	0.671622	7.13099e-05	0.409703	309154	0.00120553	3.97187	0.970743	5.89129	6.56291	2.1927e-08	t6_wba_il6_il10_bbmix_moi10
rs112201321	0.135668	0.02907	1063	0.0166649	1.49212	0.574493	0.212293	0.000224554	0.0926086	309154	0.00346955	3.68966	0.920184	4.99949	5.21178	2.15455e-08	t6_wba_il6_bbmix_moi10
rs7929690	0.144162	0.08983	1063	0.00575298	1.46047	0.796376	0.0535801	3.10599e-05	0.214385	309154	0.00173107	4.16555	0.958518	6.72477	6.77835	2.15163e-08	C6_t6_INT
rs74744349	0.216342	0.02987	1063	0.016232	1.23631	0.580915	0.00911547	0.000320767	0.0909916	309154	0.00352493	3.59792	0.919014	4.69161	4.70072	2.13894e-08	t0_wba_il10_bbmix_moi10
rs1620118	0.571495	0.09702	1063	0.00536905	0.56585	0.807347	-0.694182	0.000136524	0.226199	309154	0.00166571	3.81438	0.960022	5.37421	4.68003	2.09514e-08	t0_wba_il10_bbmix_moi10
rs12270597	0.875103	0.36478	1063	0.00202993	0.15718	0.917247	-1.23462	6.97429e-05	0.409708	309154	0.00120553	3.97716	0.970743	5.91169	4.67708	2.08896e-08	t0_wba_il10_bbmix_moi10
rs4963291	0.0369737	0.37264	1063	0.00201201	2.08605	0.917917	0.7472	8.16676e-05	0.413324	309154	0.00120235	3.93945	0.970818	5.7661	6.5133	2.08657e-08	t6_wba_il6_il10_bbmix_moi10
rs76580831	0.155593	0.0894	1063	0.00577792	1.42005	0.795674	0.00823736	3.10628e-05	0.214385	309154	0.00173107	4.16553	0.958518	6.72469	6.73292	2.05608e-08	C6_t6_INT
rs6591697	0.155556	0.08942	1063	0.00577676	1.42018	0.795707	0.00833179	3.10663e-05	0.214385	309154	0.00173107	4.16551	0.958518	6.72458	6.73292	2.05606e-08	C6_t6_INT
rs6591695	0.155745	0.0894	1063	0.00577792	1.41953	0.795674	0.00764609	3.10628e-05	0.214385	309154	0.00173107	4.16553	0.958518	6.72469	6.73233	2.05486e-08	C6_t6_INT
rs12289855	0.155761	0.0894	1063	0.00577792	1.41947	0.795674	0.00758376	3.10635e-05	0.214385	309154	0.00173107	4.16553	0.958518	6.72467	6.73225	2.05469e-08	C6_t6_INT
rs11230957	0.156333	0.08942	1063	0.00577676	1.41751	0.795707	0.00532423	3.10635e-05	0.214385	309154	0.00173107	4.16553	0.958518	6.72467	6.72999	2.05005e-08	C6_t6_INT
rs56407035	0.881001	0.36474	1063	0.00203003	0.1497	0.917243	-1.23565	7.13099e-05	0.409703	309154	0.00120553	3.97187	0.970743	5.89129	4.65564	2.04466e-08	t0_wba_il10_bbmix_moi10
rs11230950	0.660648	0.08915	1063	0.00579253	0.439019	0.795263	-0.716376	0.000139997	0.226273	309154	0.00166532	3.80817	0.960031	5.35145	4.63507	2.00304e-08	t0_wba_il10_bbmix_moi10
rs12576454	0.155946	0.0894	1063	0.00577792	1.41884	0.795674	0.00686787	3.19514e-05	0.214438	309154	0.00173076	4.15909	0.958526	6.69897	6.70584	2.00114e-08	C6_t6_INT
rs4601791	0.167513	0.08916	1063	0.00579195	1.38024	0.795279	-0.0355282	3.0633e-05	0.214397	309154	0.001731	4.16871	0.95852	6.73737	6.70184	1.99316e-08	C6_t6_INT
rs77670557	0.156319	0.08942	1063	0.00577676	1.41756	0.795707	0.00537715	3.21566e-05	0.214584	309154	0.00172991	4.15763	0.958545	6.69308	6.69845	1.98641e-08	C6_t6_INT
rs11230970	0.167162	0.08914	1063	0.00579312	1.38138	0.795246	-0.0342254	3.08014e-05	0.214389	309154	0.00173105	4.16746	0.958519	6.73238	6.69816	1.98582e-08	C6_t6_INT
rs10897228	0.167189	0.08914	1063	0.00579312	1.38129	0.795246	-0.0343202	3.08788e-05	0.214388	309154	0.00173105	4.16689	0.958519	6.7301	6.69578	1.9811e-08	C6_t6_INT
rs10897227	0.167236	0.08915	1063	0.00579253	1.38114	0.795263	-0.0345129	3.08766e-05	0.214387	309154	0.00173106	4.1669	0.958519	6.73016	6.69565	1.98085e-08	C6_t6_INT
rs10897229	0.167228	0.08914	1063	0.00579312	1.38116	0.795246	-0.034462	3.08788e-05	0.214388	309154	0.00173105	4.16689	0.958519	6.7301	6.69563	1.98082e-08	C6_t6_INT
rs7119240	0.167166	0.08914	1063	0.00579312	1.38137	0.795246	-0.0342386	3.09799e-05	0.214386	309154	0.00173107	4.16614	0.958519	6.72712	6.69288	1.97537e-08	C6_t6_INT
rs11230968	0.167153	0.08914	1063	0.00579312	1.38141	0.795246	-0.0341938	3.10092e-05	0.214385	309154	0.00173107	4.16593	0.958518	6.72626	6.69207	1.97376e-08	C6_t6_INT
rs12284573	0.167166	0.08914	1063	0.00579312	1.38137	0.795246	-0.0342386	3.10099e-05	0.214385	309154	0.00173107	4.16592	0.958518	6.72624	6.692	1.97363e-08	C6_t6_INT
rs12286162	0.167166	0.08914	1063	0.00579312	1.38137	0.795246	-0.0342386	3.10099e-05	0.214385	309154	0.00173107	4.16592	0.958518	6.72624	6.692	1.97363e-08	C6_t6_INT
rs2868770	0.167166	0.08914	1063	0.00579312	1.38137	0.795246	-0.0342386	3.10099e-05	0.214385	309154	0.00173107	4.16592	0.958518	6.72624	6.692	1.97363e-08	C6_t6_INT
rs2868771	0.167166	0.08914	1063	0.00579312	1.38137	0.795246	-0.0342386	3.10099e-05	0.214385	309154	0.00173107	4.16592	0.958518	6.72624	6.692	1.97363e-08	C6_t6_INT
rs7114408	0.167166	0.08914	1063	0.00579312	1.38137	0.795246	-0.0342386	3.10106e-05	0.214385	309154	0.00173107	4.16592	0.958518	6.72622	6.69198	1.97359e-08	C6_t6_INT
rs11230959	0.166976	0.08915	1063	0.00579253	1.38199	0.795263	-0.0335846	3.10649e-05	0.214385	309154	0.00173107	4.16552	0.958518	6.72463	6.69104	1.97174e-08	C6_t6_INT
rs11230960	0.167006	0.08916	1063	0.00579195	1.38189	0.795279	-0.0337149	3.10649e-05	0.214385	309154	0.00173107	4.16552	0.958518	6.72463	6.69091	1.97148e-08	C6_t6_INT
rs12577278	0.167166	0.08914	1063	0.00579312	1.38137	0.795246	-0.0342386	3.10606e-05	0.214385	309154	0.00173107	4.16555	0.958518	6.72475	6.69051	1.9707e-08	C6_t6_INT
rs11230964	0.167166	0.08914	1063	0.00579312	1.38137	0.795246	-0.0342386	3.1062e-05	0.214385	309154	0.00173107	4.16554	0.958518	6.72471	6.69047	1.97062e-08	C6_t6_INT
rs2868769	0.167166	0.08914	1063	0.00579312	1.38137	0.795246	-0.0342386	3.10628e-05	0.214385	309154	0.00173107	4.16553	0.958518	6.72469	6.69045	1.97057e-08	C6_t6_INT
rs7342150	0.166976	0.08915	1063	0.00579253	1.38199	0.795263	-0.0335846	3.11136e-05	0.214385	309154	0.00173107	4.16516	0.958518	6.7232	6.68961	1.96893e-08	C6_t6_INT
rs10897237	0.183137	0.41983	1063	0.00193111	1.33116	0.920957	-0.452922	0.00017354	0.450993	309154	0.00117753	3.75471	0.971404	5.07012	4.6172	1.96756e-08	t0_wba_il10_bbmix_moi10
rs11230967	0.168044	0.08918	1063	0.00579078	1.37852	0.795312	-0.0374672	3.10092e-05	0.214385	309154	0.00173107	4.16593	0.958518	6.72626	6.68879	1.96731e-08	C6_t6_INT
rs10897226	0.168582	0.08909	1063	0.00579605	1.37678	0.795164	-0.0391522	3.0982e-05	0.214386	309154	0.00173107	4.16613	0.958519	6.72706	6.68791	1.96557e-08	C6_t6_INT
rs1792908	0.888466	0.10636	1063	0.00494875	0.140245	0.819709	-0.848531	0.000123515	0.226744	309154	0.00166288	3.83904	0.960087	5.46447	4.61594	1.96508e-08	t0_wba_il10_bbmix_moi10
rs6591696	0.155745	0.0894	1063	0.00577792	1.41953	0.795674	0.00764609	3.2722e-05	0.214461	309154	0.00173063	4.15365	0.958529	6.67726	6.68491	1.95968e-08	C6_t6_INT
rs56184507	0.272301	0.20005	1063	0.00293924	1.09778	0.88446	-0.546131	0.000175473	0.211104	309154	0.00175067	3.75194	0.958069	5.15752	4.61139	1.95616e-08	t0_wba_il10_bbmix_moi10
rs7342148	0.166976	0.08915	1063	0.00579253	1.38199	0.795263	-0.0335846	3.15908e-05	0.21442	309154	0.00173087	4.16168	0.958523	6.70932	6.67573	1.94179e-08	C6_t6_INT
rs11230963	0.166966	0.08915	1063	0.00579253	1.38202	0.795263	-0.0335489	3.16432e-05	0.214469	309154	0.00173058	4.16131	0.95853	6.70779	6.67424	1.93889e-08	C6_t6_INT
rs1675089	0.614266	0.09775	1063	0.00533326	0.503993	0.808385	-0.723465	0.00014475	0.2262	309154	0.0016657	3.79991	0.960022	5.32131	4.59784	1.92983e-08	t0_wba_il10_bbmix_moi10
rs1792902	0.183504	0.41987	1063	0.00193106	1.33004	0.920959	-0.454299	0.00017916	0.450986	309154	0.00117753	3.74672	0.971404	5.04101	4.58671	1.90847e-08	t0_wba_il10_bbmix_moi10
rs1792857	0.0425797	0.36465	1063	0.00203024	2.02781	0.917235	0.639964	8.1694e-05	0.413322	309154	0.00120235	3.93938	0.970818	5.7658	6.40577	1.87384e-08	t6_wba_il6_il10_bbmix_moi10
rs116873148	0.0195968	0.09312	1063	0.00556986	2.33398	0.801572	1.3746	0.000895035	0.236557	309154	0.00161438	3.3216	0.961206	3.67775	5.05236	1.83705e-08	t6_wba_il6_bbmix_moi10
rs1792857	0.876019	0.36465	1063	0.00203024	0.156017	0.917235	-1.23471	8.1694e-05	0.413322	309154	0.00120235	3.93938	0.970818	5.7658	4.53109	1.80521e-08	t0_wba_il10_bbmix_moi10
rs4963291	0.962351	0.37264	1063	0.00201201	0.0472042	0.917917	-1.24899	8.16676e-05	0.413324	309154	0.00120235	3.93945	0.970818	5.7661	4.51711	1.78015e-08	t0_wba_il10_bbmix_moi10
rs12418282	0.0422208	0.36462	1063	0.00203031	2.03134	0.917233	0.646542	8.72991e-05	0.409683	309154	0.00120555	3.92342	0.970743	5.70563	6.35217	1.77606e-08	t6_wba_il6_il10_bbmix_moi10
rs10897242	0.013889	0.19265	1063	0.00302417	2.46012	0.881517	1.60106	0.00227892	0.174956	309154	0.00201982	3.05125	0.951932	2.91373	4.51479	1.77604e-08	t0_wba_il10_bbmix_moi10
rs75927264	0.0385859	0.0267	1063	0.0181	2.06858	0.554187	0.781757	0.00099106	0.0715907	309154	0.00438655	3.29305	0.901174	3.72906	4.51081	1.76898e-08	t0_wba_il10_bbmix_moi10
rs113394924	0.627851	0.03567	1063	0.0136744	0.484753	0.621987	-0.413334	0.000245646	0.0831424	309154	0.00382468	3.66676	0.912728	4.9165	4.50317	1.7555e-08	t0_wba_il10_bbmix_moi10
rs61411893	0.0443847	0.3648	1063	0.00202988	2.01044	0.917248	0.607742	8.56328e-05	0.409682	309154	0.00120555	3.92806	0.970743	5.72331	6.33105	1.73894e-08	t6_wba_il6_il10_bbmix_moi10
rs61411893	0.914661	0.3648	1063	0.00202988	0.107161	0.917248	-1.24069	8.56328e-05	0.409682	309154	0.00120555	3.92806	0.970743	5.72331	4.48262	1.7198e-08	t0_wba_il10_bbmix_moi10
rs12418282	0.87257	0.36462	1063	0.00203031	0.160395	0.917233	-1.23406	8.72991e-05	0.409683	309154	0.00120555	3.92342	0.970743	5.70563	4.47157	1.70091e-08	t0_wba_il10_bbmix_moi10
rs1792916	0.0230978	0.10105	1063	0.00517803	2.27181	0.812919	1.25969	0.000885992	0.237074	309154	0.00161196	3.32443	0.961262	3.68639	4.94607	1.65182e-08	t6_wba_il6_bbmix_moi10
rs12223548	0.454095	0.08916	1063	0.00579195	0.748606	0.795279	-0.570213	2.70957e-05	0.214415	309154	0.0017309	4.1966	0.958522	6.84917	6.27895	1.65067e-08	t6_wba_il6_il10_bbmix_moi10
rs2511345	0.020504	0.18613	1063	0.00310503	2.31699	0.878734	1.30384	0.0017885	0.171196	309154	0.00205482	3.12328	0.951139	3.12972	4.43356	1.63747e-08	t0_wba_il10_bbmix_moi10
rs1792917	0.0231412	0.10106	1063	0.00517758	2.2711	0.812932	1.25836	0.000894623	0.236996	309154	0.00161232	3.32173	0.961254	3.67781	4.93617	1.63554e-08	t6_wba_il6_bbmix_moi10
rs1792920	0.0230948	0.10106	1063	0.00517758	2.27186	0.812932	1.25978	0.00090417	0.236931	309154	0.00161263	3.31876	0.961247	3.66841	4.92818	1.62253e-08	t6_wba_il6_bbmix_moi10
rs1729364	0.0209599	0.18511	1063	0.00311823	2.30871	0.878281	1.28765	0.00178	0.171203	309154	0.00205475	3.12468	0.951141	3.13388	4.42153	1.61788e-08	t0_wba_il10_bbmix_moi10
rs1792956	0.0209577	0.18511	1063	0.00311823	2.30875	0.878281	1.28774	0.0017809	0.171202	309154	0.00205476	3.12453	0.951141	3.13344	4.42117	1.61731e-08	t0_wba_il10_bbmix_moi10
rs1675122	0.0200041	0.10104	1063	0.00517849	2.32627	0.812906	1.36146	0.00103286	0.235936	309154	0.00161732	3.28142	0.961138	3.55076	4.91222	1.59683e-08	t6_wba_il6_bbmix_moi10
rs1675126	0.0138145	0.09304	1063	0.00557415	2.46205	0.801449	1.62071	0.00139194	0.232764	309154	0.00163258	3.19632	0.960786	3.28855	4.90926	1.59212e-08	t6_wba_il6_bbmix_moi10
rs2232944	0.04298	0.3648	1063	0.00202988	2.0239	0.917248	0.632655	9.72859e-05	0.409147	309154	0.00120604	3.89726	0.970732	5.60643	6.23909	1.58616e-08	t6_wba_il6_il10_bbmix_moi10
rs3900954	0.21794	0.42297	1063	0.00192721	1.23203	0.921104	-0.570747	0.00019391	0.454566	309154	0.00117593	3.72682	0.971441	4.96837	4.39762	1.57967e-08	t0_wba_il10_bbmix_moi10
rs2232944	0.792244	0.3648	1063	0.00202988	0.263397	0.917248	-1.21414	9.72859e-05	0.409147	309154	0.00120604	3.89726	0.970732	5.60643	4.3923	1.57127e-08	t0_wba_il10_bbmix_moi10
rs17577961	0.04249	0.36465	1063	0.00203024	2.02869	0.917235	0.6416	9.92613e-05	0.409144	309154	0.00120604	3.89239	0.970731	5.58801	6.22961	1.57119e-08	t6_wba_il6_il10_bbmix_moi10
rs1528726	0.0218265	0.1847	1063	0.00312358	2.29337	0.878097	1.25694	0.00178673	0.171198	309154	0.0020548	3.12357	0.95114	3.13058	4.38752	1.56379e-08	t0_wba_il10_bbmix_moi10
rs1792958	0.0217204	0.18472	1063	0.00312332	2.29522	0.878106	1.26065	0.00179846	0.171191	309154	0.00205487	3.12164	0.951138	3.12487	4.38552	1.56066e-08	t0_wba_il10_bbmix_moi10
rs12270961	0.783942	0.22432	1063	0.00270325	0.274186	0.892742	-1.0827	7.15501e-05	0.223381	309154	0.0016806	3.97107	0.959679	5.96134	4.87864	1.54411e-08	t6_wba_il6_bbmix_moi10
rs4963506	0.828944	0.22384	1063	0.00270737	0.216056	0.892596	-1.09475	7.15418e-05	0.223373	309154	0.00168065	3.9711	0.959678	5.96145	4.86671	1.52579e-08	t6_wba_il6_bbmix_moi10
rs17577961	0.873741	0.36465	1063	0.00203024	0.158908	0.917235	-1.2343	9.92613e-05	0.409144	309154	0.00120604	3.89239	0.970731	5.58801	4.35372	1.51181e-08	t0_wba_il10_bbmix_moi10
rs76382649	0.415534	0.03524	1063	0.0138351	0.814194	0.619236	-0.277539	0.000191025	0.0828637	309154	0.00383638	3.7306	0.912484	5.13172	4.85418	1.5068e-08	t6_wba_il6_bbmix_moi10
rs1729377	0.206852	0.41832	1063	0.00193305	1.26227	0.920884	-0.534784	0.000215412	0.454775	309154	0.00117584	3.70022	0.971444	4.87239	4.3376	1.48765e-08	t0_wba_il10_bbmix_moi10
rs1792886	0.0257939	0.1016	1063	0.00515316	2.2293	0.81365	1.18177	0.000914787	0.23688	309154	0.00161287	3.3155	0.961241	3.65805	4.83982	1.4853e-08	t6_wba_il6_bbmix_moi10
rs11602726	0.0218153	0.18463	1063	0.00312449	2.29357	0.878066	1.25738	0.00190889	0.171153	309154	0.00205523	3.10405	0.95113	3.07284	4.33022	1.4767e-08	t0_wba_il10_bbmix_moi10
rs4601791	0.453993	0.08916	1063	0.00579195	0.748775	0.795279	-0.570112	3.0633e-05	0.214397	309154	0.001731	4.16871	0.95852	6.73737	6.16726	1.47622e-08	t6_wba_il6_il10_bbmix_moi10
rs11230970	0.452371	0.08914	1063	0.00579312	0.751468	0.795246	-0.568434	3.08014e-05	0.214389	309154	0.00173105	4.16746	0.958519	6.73238	6.16395	1.47134e-08	t6_wba_il6_il10_bbmix_moi10
rs10897229	0.45235	0.08914	1063	0.00579312	0.751503	0.795246	-0.568414	3.08788e-05	0.214388	309154	0.00173105	4.16689	0.958519	6.7301	6.16168	1.46801e-08	t6_wba_il6_il10_bbmix_moi10
rs10897228	0.4524	0.08914	1063	0.00579312	0.751421	0.795246	-0.568463	3.08788e-05	0.214388	309154	0.00173105	4.16689	0.958519	6.7301	6.16163	1.46794e-08	t6_wba_il6_il10_bbmix_moi10
rs10897227	0.452592	0.08915	1063	0.00579253	0.751101	0.795263	-0.568689	3.08766e-05	0.214387	309154	0.00173106	4.1669	0.958519	6.73016	6.16147	1.4677e-08	t6_wba_il6_il10_bbmix_moi10
rs10897226	0.451193	0.08909	1063	0.00579605	0.753428	0.795164	-0.567084	3.0982e-05	0.214386	309154	0.00173107	4.16613	0.958519	6.72706	6.15997	1.4655e-08	t6_wba_il6_il10_bbmix_moi10
rs7119240	0.452403	0.08914	1063	0.00579312	0.751415	0.795246	-0.568466	3.09799e-05	0.214386	309154	0.00173107	4.16614	0.958519	6.72712	6.15865	1.46357e-08	t6_wba_il6_il10_bbmix_moi10
rs11230968	0.452394	0.08914	1063	0.00579312	0.751429	0.795246	-0.568458	3.10092e-05	0.214385	309154	0.00173107	4.16593	0.958518	6.72626	6.1578	1.46232e-08	t6_wba_il6_il10_bbmix_moi10
rs12284573	0.452403	0.08914	1063	0.00579312	0.751415	0.795246	-0.568466	3.10099e-05	0.214385	309154	0.00173107	4.16592	0.958518	6.72624	6.15777	1.46228e-08	t6_wba_il6_il10_bbmix_moi10
rs12286162	0.452403	0.08914	1063	0.00579312	0.751415	0.795246	-0.568466	3.10099e-05	0.214385	309154	0.00173107	4.16592	0.958518	6.72624	6.15777	1.46228e-08	t6_wba_il6_il10_bbmix_moi10
rs2868770	0.452403	0.08914	1063	0.00579312	0.751415	0.795246	-0.568466	3.10099e-05	0.214385	309154	0.00173107	4.16592	0.958518	6.72624	6.15777	1.46228e-08	t6_wba_il6_il10_bbmix_moi10
rs2868771	0.452403	0.08914	1063	0.00579312	0.751415	0.795246	-0.568466	3.10099e-05	0.214385	309154	0.00173107	4.16592	0.958518	6.72624	6.15777	1.46228e-08	t6_wba_il6_il10_bbmix_moi10
rs7114408	0.452403	0.08914	1063	0.00579312	0.751415	0.795246	-0.568466	3.10106e-05	0.214385	309154	0.00173107	4.16592	0.958518	6.72622	6.15775	1.46225e-08	t6_wba_il6_il10_bbmix_moi10
rs11230960	0.450887	0.08916	1063	0.00579195	0.753937	0.795279	-0.567027	3.10649e-05	0.214385	309154	0.00173107	4.16552	0.958518	6.72463	6.1576	1.46203e-08	t6_wba_il6_il10_bbmix_moi10
rs11230959	0.451038	0.08915	1063	0.00579253	0.753686	0.795263	-0.567142	3.10649e-05	0.214385	309154	0.00173107	4.16552	0.958518	6.72463	6.15748	1.46186e-08	t6_wba_il6_il10_bbmix_moi10
rs3781971	0.013818	0.08546	1063	0.00601826	2.46196	0.788968	1.61319	0.00152163	0.232667	309154	0.00163305	3.17053	0.960775	3.20975	4.82294	1.46045e-08	t6_wba_il6_bbmix_moi10
rs12577278	0.452403	0.08914	1063	0.00579312	0.751415	0.795246	-0.568466	3.10606e-05	0.214385	309154	0.00173107	4.16555	0.958518	6.72475	6.15628	1.46011e-08	t6_wba_il6_il10_bbmix_moi10
rs11230964	0.452403	0.08914	1063	0.00579312	0.751415	0.795246	-0.568466	3.1062e-05	0.214385	309154	0.00173107	4.16554	0.958518	6.72471	6.15624	1.46005e-08	t6_wba_il6_il10_bbmix_moi10
rs2868769	0.452403	0.08914	1063	0.00579312	0.751415	0.795246	-0.568466	3.10628e-05	0.214385	309154	0.00173107	4.16553	0.958518	6.72469	6.15622	1.46001e-08	t6_wba_il6_il10_bbmix_moi10
rs7342150	0.451038	0.08915	1063	0.00579253	0.753686	0.795263	-0.567142	3.11136e-05	0.214385	309154	0.00173107	4.16516	0.958518	6.7232	6.15606	1.45977e-08	t6_wba_il6_il10_bbmix_moi10
rs11230967	0.45584	0.08918	1063	0.00579078	0.745714	0.795312	-0.572002	3.10092e-05	0.214385	309154	0.00173107	4.16593	0.958518	6.72626	6.15426	1.45715e-08	t6_wba_il6_il10_bbmix_moi10
rs76580831	0.457267	0.0894	1063	0.00577792	0.743355	0.795674	-0.574183	3.10628e-05	0.214385	309154	0.00173107	4.16553	0.958518	6.72469	6.1505	1.45169e-08	t6_wba_il6_il10_bbmix_moi10
rs6591695	0.457478	0.0894	1063	0.00577792	0.743006	0.795674	-0.57439	3.10628e-05	0.214385	309154	0.00173107	4.16553	0.958518	6.72469	6.1503	1.45139e-08	t6_wba_il6_il10_bbmix_moi10
rs12289855	0.457499	0.0894	1063	0.00577792	0.742972	0.795674	-0.57441	3.10635e-05	0.214385	309154	0.00173107	4.16553	0.958518	6.72467	6.15026	1.45133e-08	t6_wba_il6_il10_bbmix_moi10
rs6591697	0.457763	0.08942	1063	0.00577676	0.742536	0.795707	-0.574739	3.10663e-05	0.214385	309154	0.00173107	4.16551	0.958518	6.72458	6.14985	1.45073e-08	t6_wba_il6_il10_bbmix_moi10
rs11230957	0.459523	0.08942	1063	0.00577676	0.739633	0.795707	-0.576451	3.10635e-05	0.214385	309154	0.00173107	4.16553	0.958518	6.72467	6.14822	1.44837e-08	t6_wba_il6_il10_bbmix_moi10
rs7118122	0.24225	0.13696	1063	0.00397935	1.16938	0.849719	-0.366649	0.000321129	0.138161	309154	0.00244854	3.59763	0.942317	4.67178	4.30513	1.44012e-08	t0_wba_il10_bbmix_moi10
rs7342148	0.451038	0.08915	1063	0.00579253	0.753686	0.795263	-0.567142	3.15908e-05	0.21442	309154	0.00173087	4.16168	0.958523	6.70932	6.14218	1.43965e-08	t6_wba_il6_il10_bbmix_moi10
rs11230963	0.451029	0.08915	1063	0.00579253	0.7537	0.795263	-0.567134	3.16432e-05	0.214469	309154	0.00173058	4.16131	0.95853	6.70779	6.14065	1.43746e-08	t6_wba_il6_il10_bbmix_moi10
rs118108980	0.915131	0.07186	1063	0.00705239	0.106568	0.76136	-0.712076	0.000210083	0.188682	309154	0.00190457	3.70657	0.95455	5.01156	4.29948	1.432e-08	t0_wba_il10_bbmix_moi10
rs12576454	0.457773	0.0894	1063	0.00577792	0.742519	0.795674	-0.574677	3.19514e-05	0.214438	309154	0.00173076	4.15909	0.958526	6.69897	6.1243	1.41414e-08	t6_wba_il6_il10_bbmix_moi10
rs77670557	0.459499	0.08942	1063	0.00577676	0.739673	0.795707	-0.576427	3.21566e-05	0.214584	309154	0.00172991	4.15763	0.958545	6.69308	6.11665	1.40337e-08	t6_wba_il6_il10_bbmix_moi10
rs6591696	0.457478	0.0894	1063	0.00577792	0.743006	0.795674	-0.57439	3.2722e-05	0.214461	309154	0.00173063	4.15365	0.958529	6.67726	6.10287	1.38416e-08	t6_wba_il6_il10_bbmix_moi10
rs7936094	0.306682	0.14141	1063	0.0038741	1.02221	0.85311	-0.513322	0.000284138	0.14096	309154	0.00240774	3.62935	0.943224	4.77783	4.26451	1.38279e-08	t0_wba_il10_bbmix_moi10
rs3915609	0.0273771	0.10149	1063	0.00515811	2.2061	0.813505	1.13994	0.000955652	0.236832	309154	0.00161309	3.30327	0.961236	3.61917	4.7591	1.37013e-08	t6_wba_il6_bbmix_moi10
rs112201321	0.0137347	0.02907	1063	0.0166649	2.46413	0.574493	1.3169	0.000224554	0.0926086	309154	0.00346955	3.68966	0.920184	4.99949	6.31639	1.35563e-08	C6_t6_INT
rs2235093	0.118221	0.47132	1063	0.00188768	1.56228	0.922597	-0.153458	0.000213413	0.404722	309154	0.00121016	3.70259	0.970634	4.88932	4.73586	1.33865e-08	t6_wba_il6_bbmix_moi10
rs7929690	0.568466	0.08983	1063	0.00575298	0.570312	0.796376	-0.666228	3.10599e-05	0.214385	309154	0.00173107	4.16555	0.958518	6.72477	6.05854	1.32415e-08	t6_wba_il6_il10_bbmix_moi10
rs79772518	0.0132908	0.03017	1063	0.0160755	2.47588	0.583271	1.35006	0.000245059	0.0921446	309154	0.00348524	3.66737	0.919852	4.92388	6.27394	1.29929e-08	C6_t6_INT
rs2958532	0.100135	0.33286	1063	0.00211816	1.6442	0.91396	0.0089237	0.000476321	0.32756	309154	0.00132366	3.49373	0.967969	4.18707	4.19599	1.29121e-08	t0_wba_il10_bbmix_moi10
rs1540185	0.0287885	0.10014	1063	0.0052198	2.18637	0.811694	1.10519	0.00100547	0.235965	309154	0.00161718	3.28899	0.961142	3.57464	4.67984	1.26572e-08	t6_wba_il6_bbmix_moi10
rs56184507	0.0270206	0.20005	1063	0.00293924	2.21122	0.88446	1.08321	0.000175473	0.211104	309154	0.00175067	3.75194	0.958069	5.15752	6.24074	1.25685e-08	C6_t6_INT
rs2235093	0.273928	0.47132	1063	0.00188768	1.09406	0.922597	-0.727205	0.000213413	0.404722	309154	0.00121016	3.70259	0.970634	4.88932	4.16211	1.2482e-08	t0_wba_il10_bbmix_moi10
rs12270961	0.11142	0.22432	1063	0.00270325	1.59184	0.892742	0.0148318	7.15501e-05	0.223381	309154	0.0016806	3.97107	0.959679	5.96134	5.97618	1.21945e-08	t6_wba_il6_il10_bbmix_moi10
rs113394924	0.414115	0.03567	1063	0.0136744	0.816673	0.621987	-0.278995	0.000245646	0.0831424	309154	0.00382468	3.66676	0.912728	4.9165	4.6375	1.21326e-08	t6_wba_il6_bbmix_moi10
rs4963506	0.115117	0.22384	1063	0.00270737	1.5756	0.892596	-0.00763092	7.15418e-05	0.223373	309154	0.00168065	3.9711	0.959678	5.96145	5.95382	1.19249e-08	t6_wba_il6_il10_bbmix_moi10
rs2232955	0.174361	0.02881	1063	0.0168108	1.35832	0.572361	0.103278	8.95159e-05	0.0832949	309154	0.00381831	3.91738	0.91286	5.7842	5.88748	1.11595e-08	t6_wba_il6_il10_bbmix_moi10
rs111825210	0.172473	0.02376	1063	0.0202784	1.3643	0.525966	0.116256	0.000808146	0.0891077	309154	0.00359201	3.34999	0.917599	3.90077	4.01702	1.07962e-08	t0_wba_il10_bbmix_moi10
rs61893747	0.00278032	0.17299	1063	0.0032878	2.99104	0.872506	2.87301	0.0201057	0.133014	309154	0.00252819	2.32437	0.940553	1.12943	4.00243	1.06399e-08	t0_wba_il10_bbmix_moi10
rs1675124	0.020326	0.09337	1063	0.00555647	2.32027	0.801954	1.3491	0.00166752	0.233114	309154	0.00163087	3.14383	0.960825	3.12838	4.47748	1.03384e-08	t6_wba_il6_bbmix_moi10
rs73491505	0.088136	0.32312	1063	0.00215061	1.70531	0.912756	0.107665	0.000688747	0.309018	309154	0.00136543	3.39402	0.966991	3.86408	3.97174	1.03183e-08	t0_wba_il10_bbmix_moi10
rs11231030	0.0882345	0.32318	1063	0.0021504	1.70479	0.912764	0.10681	0.000688747	0.309018	309154	0.00136543	3.39402	0.966991	3.86408	3.97089	1.03094e-08	t0_wba_il10_bbmix_moi10
rs66465638	0.0882364	0.32318	1063	0.0021504	1.70478	0.912764	0.106794	0.000688747	0.309018	309154	0.00136543	3.39402	0.966991	3.86408	3.97087	1.03093e-08	t0_wba_il10_bbmix_moi10
rs11231029	0.0882374	0.32317	1063	0.00215043	1.70477	0.912763	0.106791	0.000688747	0.309018	309154	0.00136543	3.39402	0.966991	3.86408	3.97087	1.03093e-08	t0_wba_il10_bbmix_moi10
rs55973182	0.0882788	0.32317	1063	0.00215043	1.70455	0.912763	0.106446	0.000688747	0.309018	309154	0.00136543	3.39402	0.966991	3.86408	3.97052	1.03057e-08	t0_wba_il10_bbmix_moi10
rs67561433	0.0882981	0.32317	1063	0.00215043	1.70444	0.912763	0.106286	0.000688747	0.309018	309154	0.00136543	3.39402	0.966991	3.86408	3.97036	1.0304e-08	t0_wba_il10_bbmix_moi10
rs12275541	0.0883047	0.32319	1063	0.00215036	1.70441	0.912765	0.106219	0.000688747	0.309018	309154	0.00136543	3.39402	0.966991	3.86408	3.97029	1.03034e-08	t0_wba_il10_bbmix_moi10
rs12274244	0.0882635	0.32317	1063	0.00215043	1.70463	0.912763	0.106574	0.000689763	0.309018	309154	0.00136543	3.39362	0.966991	3.86275	3.96932	1.02934e-08	t0_wba_il10_bbmix_moi10
rs113046166	0.209309	0.14591	1063	0.0037744	1.25547	0.856347	-0.29529	0.000516488	0.1399	309154	0.002423	3.47206	0.942885	4.25198	3.95669	1.01641e-08	t0_wba_il10_bbmix_moi10
rs1792949	0.170417	0.38338	1063	0.00198971	1.37087	0.918753	-0.391838	0.00038765	0.416913	309154	0.00119934	3.54835	0.970889	4.34381	3.95197	1.01163e-08	t0_wba_il10_bbmix_moi10
rs74810260	0.342193	0.02269	1063	0.0212114	0.949841	0.51474	-0.129336	0.000669684	0.0785247	309154	0.0040293	3.4017	0.908486	4.06067	3.93133	9.90961e-09	t0_wba_il10_bbmix_moi10
rs111980715	0.125975	0.02151	1063	0.0223481	1.53017	0.501694	0.239068	0.000569915	0.0728742	309154	0.00431526	3.44554	0.902624	4.19328	4.43235	9.88221e-09	t6_wba_il6_bbmix_moi10
rs1792943	0.121619	0.4258	1063	0.00192384	1.54802	0.921231	-0.166822	0.000292334	0.448822	309154	0.00117856	3.622	0.971379	4.5949	4.42807	9.84006e-09	t6_wba_il6_bbmix_moi10
rs7932927	0.279301	0.41039	1063	0.00194391	1.08189	0.920475	-0.727139	0.000275157	0.447612	309154	0.00117916	3.63763	0.971365	4.65016	3.92302	9.82764e-09	t0_wba_il10_bbmix_moi10
rs1792942	0.121235	0.42578	1063	0.00192386	1.54961	0.92123	-0.164542	0.000295223	0.448876	309154	0.00117854	3.61946	0.97138	4.58594	4.4214	9.7746e-09	t6_wba_il6_bbmix_moi10
rs55906750	0.109474	0.32314	1063	0.00215054	1.60056	0.912759	-0.0503877	0.000618358	0.309428	309154	0.00136443	3.42343	0.967014	3.96081	3.91042	9.70454e-09	t0_wba_il10_bbmix_moi10
rs74744349	0.014968	0.02987	1063	0.016232	2.43315	0.580915	1.28473	0.000320767	0.0909916	309154	0.00352493	3.59792	0.919014	4.69161	5.97634	9.64848e-09	C6_t6_INT
rs1614060	0.0208719	0.09349	1063	0.00555008	2.31029	0.802137	1.33059	0.00177726	0.233235	309154	0.00163028	3.12513	0.960839	3.07195	4.40255	9.59206e-09	t6_wba_il6_bbmix_moi10
rs12799149	0.00434626	0.26116	1063	0.0024377	2.85187	0.902249	2.50641	0.0121801	0.241406	309154	0.00159207	2.50688	0.961722	1.39051	3.89692	9.57446e-09	t0_wba_il10_bbmix_moi10
rs1792943	0.271885	0.4258	1063	0.00192384	1.09873	0.921231	-0.714559	0.000292334	0.448822	309154	0.00117856	3.622	0.971379	4.5949	3.88034	9.41696e-09	t0_wba_il10_bbmix_moi10
rs2250661	0.13137	0.42578	1063	0.00192386	1.50872	0.92123	-0.222145	0.000289508	0.448823	309154	0.00117856	3.62451	0.971379	4.60373	4.38159	9.39312e-09	t6_wba_il6_bbmix_moi10
rs1792942	0.271226	0.42578	1063	0.00192386	1.10024	0.92123	-0.713023	0.000295223	0.448876	309154	0.00117854	3.61946	0.97138	4.58594	3.87292	9.34735e-09	t0_wba_il10_bbmix_moi10
rs11230972	0.269763	0.4138	1063	0.0019391	1.10361	0.920656	-0.706324	0.000297907	0.447611	309154	0.00117916	3.61711	0.971365	4.57787	3.87154	9.33452e-09	t0_wba_il10_bbmix_moi10
rs1792939	0.0336161	0.38353	1063	0.00198942	2.12465	0.918764	0.818507	7.93268e-06	0.382846	309154	0.00123396	4.46699	0.970074	7.92393	8.74243	9.26963e-09	t0_wba_il6_il10_bbmix_moi10
rs1675125	0.0218131	0.09345	1063	0.00555221	2.29361	0.802076	1.29978	0.00178892	0.233242	309154	0.00163025	3.12321	0.96084	3.06617	4.36595	9.24734e-09	t6_wba_il6_bbmix_moi10
rs111980715	0.88429	0.02151	1063	0.0223481	0.145533	0.501694	-0.342957	0.000569915	0.0728742	309154	0.00431526	3.44554	0.902624	4.19328	3.85032	9.13852e-09	t0_wba_il10_bbmix_moi10
rs3018620	0.141549	0.3308	1063	0.00212479	1.47005	0.913714	-0.237758	0.000537081	0.326262	309154	0.00132636	3.46155	0.967905	4.07934	3.84158	9.05896e-09	t0_wba_il10_bbmix_moi10
rs56184507	0.448612	0.20005	1063	0.00293924	0.757731	0.88446	-0.825161	0.000175473	0.211104	309154	0.00175067	3.75194	0.958069	5.15752	4.33236	8.94192e-09	t6_wba_il6_bbmix_moi10
rs10897237	0.284638	0.41983	1063	0.00193111	1.06996	0.920957	-0.741719	0.00017354	0.450993	309154	0.00117753	3.75471	0.971404	5.07012	4.32841	8.90661e-09	t6_wba_il6_bbmix_moi10
rs12282256	0.0920996	0.32389	1063	0.00214794	1.68442	0.912855	0.074924	0.000784115	0.308761	309154	0.00136606	3.35834	0.966976	3.74774	3.82266	8.88919e-09	t0_wba_il10_bbmix_moi10
rs1675130	0.0316142	0.3831	1063	0.00199026	2.14925	0.918733	0.866944	8.85503e-06	0.389377	309154	0.00122624	4.4434	0.970256	7.82069	8.68763	8.77533e-09	t0_wba_il6_il10_bbmix_moi10
rs9705307	0.0937467	0.32366	1063	0.00214873	1.67596	0.912826	0.0620632	0.000785778	0.308755	309154	0.00136607	3.35776	0.966976	3.74584	3.8079	8.75896e-09	t0_wba_il10_bbmix_moi10
rs4246216	0.0937523	0.32366	1063	0.00214873	1.67593	0.912826	0.0620193	0.000789169	0.308756	309154	0.00136607	3.35657	0.966976	3.74197	3.80399	8.72479e-09	t0_wba_il10_bbmix_moi10
rs1792902	0.283509	0.41987	1063	0.00193106	1.07247	0.920959	-0.739253	0.00017916	0.450986	309154	0.00117753	3.74672	0.971404	5.04101	4.30176	8.67241e-09	t6_wba_il6_bbmix_moi10
rs1792943	0.0187604	0.4258	1063	0.00192384	2.35026	0.921231	1.27369	0.000292334	0.448822	309154	0.00117856	3.622	0.971379	4.5949	5.86858	8.66284e-09	C6_t6_INT
rs1792942	0.0187143	0.42578	1063	0.00192386	2.35117	0.92123	1.27568	0.000295223	0.448876	309154	0.00117854	3.61946	0.97138	4.58594	5.86162	8.6027e-09	C6_t6_INT
rs111286273	0.105054	0.32209	1063	0.00215421	1.62083	0.912623	-0.0199908	0.000733686	0.308794	309154	0.00136598	3.37667	0.966978	3.80741	3.78741	8.58134e-09	t0_wba_il10_bbmix_moi10
rs12285226	0.0935707	0.32369	1063	0.00214863	1.67686	0.91283	0.0634227	0.000805879	0.30876	309154	0.00136606	3.35077	0.966976	3.72317	3.78659	8.57427e-09	t0_wba_il10_bbmix_moi10
rs1675061	0.0335612	0.38354	1063	0.0019894	2.1253	0.918765	0.819789	8.65785e-06	0.383454	309154	0.00123322	4.44824	0.970092	7.8427	8.66249	8.55741e-09	t0_wba_il6_il10_bbmix_moi10
rs2446743	0.0335915	0.38354	1063	0.0019894	2.12494	0.918765	0.819081	8.66124e-06	0.383455	309154	0.00123322	4.44815	0.970092	7.84233	8.66141	8.54825e-09	t0_wba_il6_il10_bbmix_moi10
rs1792941	0.0335961	0.38355	1063	0.00198938	2.12489	0.918766	0.81897	8.66124e-06	0.383455	309154	0.00123322	4.44815	0.970092	7.84233	8.6613	8.54729e-09	t0_wba_il6_il10_bbmix_moi10
rs1792945	0.0335331	0.38354	1063	0.0019894	2.12564	0.918765	0.820449	8.69561e-06	0.383457	309154	0.00123322	4.4473	0.970092	7.83866	8.65911	8.52857e-09	t0_wba_il6_il10_bbmix_moi10
rs1675132	0.0335898	0.38352	1063	0.00198943	2.12496	0.918764	0.819126	8.71305e-06	0.383457	309154	0.00123322	4.44687	0.970092	7.8368	8.65593	8.50149e-09	t0_wba_il6_il10_bbmix_moi10
rs1792946	0.0337588	0.38347	1063	0.00198953	2.12294	0.91876	0.815197	8.69781e-06	0.383459	309154	0.00123321	4.44725	0.970092	7.83843	8.65362	8.48191e-09	t0_wba_il6_il10_bbmix_moi10
rs12418159	0.105033	0.32223	1063	0.00215372	1.62093	0.912641	-0.0199253	0.000748307	0.308799	309154	0.00136596	3.37124	0.966979	3.78968	3.76976	8.43113e-09	t0_wba_il10_bbmix_moi10
rs1792944	0.0335941	0.38352	1063	0.00198943	2.12491	0.918764	0.819026	8.81475e-06	0.38357	309154	0.00123308	4.44438	0.970095	7.82602	8.64505	8.4095e-09	t0_wba_il6_il10_bbmix_moi10
rs67697269	0.0937428	0.32366	1063	0.00214873	1.67598	0.912826	0.0620934	0.000823948	0.308978	309154	0.00136553	3.34462	0.966989	3.70315	3.76525	8.39321e-09	t0_wba_il10_bbmix_moi10
rs1675133	0.0335892	0.38352	1063	0.00198943	2.12497	0.918764	0.819139	8.86727e-06	0.383517	309154	0.00123314	4.4431	0.970093	7.82053	8.63967	8.36435e-09	t0_wba_il6_il10_bbmix_moi10
rs1675062	0.0351592	0.38257	1063	0.00199131	2.10652	0.918693	0.783554	8.66323e-06	0.383457	309154	0.00123322	4.4481	0.970092	7.84212	8.62567	8.24812e-09	t0_wba_il6_il10_bbmix_moi10
rs2250661	0.342748	0.42578	1063	0.00192386	0.948749	0.92123	-0.856002	0.000289508	0.448823	309154	0.00117856	3.62451	0.971379	4.60373	3.74773	8.24748e-09	t0_wba_il10_bbmix_moi10
rs1292934	0.0134676	0.25664	1063	0.00246555	2.47116	0.901242	1.59423	0.00061823	0.264159	309154	0.00149993	3.42349	0.963857	3.98819	5.58243	8.2255e-09	t6_wba_il6_il10_bbmix_moi10
rs2232935	0.371282	0.42056	1063	0.00193019	0.894075	0.920992	-0.900994	0.00027716	0.447628	309154	0.00117915	3.63576	0.971365	4.64356	3.74256	8.20497e-09	t0_wba_il10_bbmix_moi10
rs3781966	0.377462	0.42095	1063	0.0019297	0.882582	0.92101	-0.910507	0.00027472	0.447637	309154	0.00117915	3.63804	0.971365	4.65161	3.7411	8.19296e-09	t0_wba_il10_bbmix_moi10
rs398853	0.0137513	0.25663	1063	0.00246561	2.4637	0.90124	1.57764	0.000618301	0.264419	309154	0.00149898	3.42346	0.963879	3.98792	5.56556	8.08789e-09	t6_wba_il6_il10_bbmix_moi10
rs3900954	0.284263	0.42297	1063	0.00192721	1.07079	0.921104	-0.741745	0.00019391	0.454566	309154	0.00117593	3.72682	0.971441	4.96837	4.22663	8.0447e-09	t6_wba_il6_bbmix_moi10
rs1792940	0.037135	0.38399	1063	0.00198852	2.08428	0.918798	0.740318	8.66104e-06	0.383455	309154	0.00123322	4.44816	0.970092	7.84236	8.58267	7.90097e-09	t0_wba_il6_il10_bbmix_moi10
rs1792934	0.0372712	0.38215	1063	0.00199214	2.08278	0.918662	0.737997	8.64968e-06	0.383453	309154	0.00123322	4.44844	0.970092	7.84357	8.58157	7.89224e-09	t0_wba_il6_il10_bbmix_moi10
rs922139	0.0372663	0.3822	1063	0.00199204	2.08283	0.918666	0.738083	8.65346e-06	0.383454	309154	0.00123322	4.44834	0.970092	7.84317	8.58125	7.88973e-09	t0_wba_il6_il10_bbmix_moi10
rs1792937	0.0371475	0.38397	1063	0.00198855	2.08414	0.918797	0.740061	8.67541e-06	0.383455	309154	0.00123322	4.4478	0.970092	7.84082	8.58088	7.8868e-09	t0_wba_il6_il10_bbmix_moi10
rs1675063	0.0371486	0.38397	1063	0.00198855	2.08413	0.918797	0.740038	8.6866e-06	0.383456	309154	0.00123322	4.44752	0.970092	7.83962	8.57966	7.8772e-09	t0_wba_il6_il10_bbmix_moi10
rs11600383	0.718073	0.14831	1063	0.00372379	0.361036	0.858	-0.920044	0.000195907	0.136293	309154	0.00247673	3.72424	0.941692	5.1096	4.18955	7.75193e-09	t6_wba_il6_bbmix_moi10
rs56189303	0.0920328	0.32388	1063	0.00214797	1.68477	0.912854	0.0754617	0.00092794	0.309246	309154	0.00136487	3.31151	0.967004	3.59644	3.67191	7.64523e-09	t0_wba_il10_bbmix_moi10
rs11230921	0.957942	0.08548	1063	0.00601699	0.0527363	0.789003	-0.77686	0.000385603	0.220787	309154	0.00169469	3.54975	0.959355	4.44283	3.66597	7.6e-09	t0_wba_il10_bbmix_moi10
rs2232935	0.188998	0.42056	1063	0.00193019	1.31355	0.920992	-0.474555	0.00027716	0.447628	309154	0.00117915	3.63576	0.971365	4.64356	4.169	7.59424e-09	t6_wba_il6_bbmix_moi10
rs922138	0.0411174	0.38265	1063	0.00199115	2.04234	0.918699	0.661225	8.65346e-06	0.383453	309154	0.00123322	4.44834	0.970092	7.84317	8.50439	7.30605e-09	t0_wba_il6_il10_bbmix_moi10
rs1792936	0.041137	0.38265	1063	0.00199115	2.04215	0.918699	0.660854	8.65685e-06	0.383454	309154	0.00123322	4.44826	0.970092	7.8428	8.50366	7.30069e-09	t0_wba_il6_il10_bbmix_moi10
rs7932927	0.203323	0.41039	1063	0.00194391	1.27214	0.920475	-0.521019	0.000275157	0.447612	309154	0.00117916	3.63763	0.971365	4.65016	4.12914	7.29749e-09	t6_wba_il6_bbmix_moi10
rs1534589	0.101534	0.32289	1063	0.00215141	1.63746	0.912727	0.00428133	0.000904649	0.309076	309154	0.00136529	3.31862	0.966994	3.61932	3.6236	7.28468e-09	t0_wba_il10_bbmix_moi10
rs149698	0.0791218	0.29747	1063	0.00225076	1.7558	0.909063	0.202457	0.000653582	0.291046	309154	0.00141299	3.40835	0.96588	3.92129	4.12374	7.25819e-09	t6_wba_il6_bbmix_moi10
rs12281053	0.0675619	0.32011	1063	0.00216122	1.82792	0.912364	0.306954	0.00128283	0.305096	309154	0.00137518	3.21979	0.966763	3.3092	3.61615	7.23066e-09	t0_wba_il10_bbmix_moi10
rs12284476	0.0675619	0.32011	1063	0.00216122	1.82792	0.912364	0.306954	0.00128283	0.305096	309154	0.00137518	3.21979	0.966763	3.3092	3.61615	7.23066e-09	t0_wba_il10_bbmix_moi10
rs12278088	0.067584	0.32011	1063	0.00216122	1.82777	0.912364	0.306707	0.00128283	0.305096	309154	0.00137518	3.21979	0.966763	3.3092	3.61591	7.22888e-09	t0_wba_il10_bbmix_moi10
rs17157147	0.121307	0.321	1063	0.00215805	1.54931	0.912481	-0.122803	0.00079827	0.309222	309154	0.00136493	3.35339	0.967003	3.73143	3.60863	7.17643e-09	t0_wba_il10_bbmix_moi10
rs4963296	0.0711492	0.32022	1063	0.00216083	1.80452	0.912378	0.268129	0.00124753	0.304718	309154	0.00137613	3.22778	0.966741	3.33433	3.60246	7.13228e-09	t0_wba_il10_bbmix_moi10
rs2277281	0.0712145	0.32023	1063	0.00216079	1.80411	0.912379	0.267437	0.00125907	0.30506	309154	0.00137527	3.22515	0.966761	3.32591	3.59334	7.06759e-09	t0_wba_il10_bbmix_moi10
rs1792908	0.109244	0.10636	1063	0.00494875	1.6016	0.819709	0.194733	0.000123515	0.226744	309154	0.00166288	3.83904	0.960087	5.46447	5.6592	7.02633e-09	C6_t6_INT
rs3741245	0.0711501	0.32022	1063	0.00216083	1.80452	0.912378	0.26812	0.00127397	0.305078	309154	0.00137522	3.22178	0.966762	3.3154	3.58352	6.99847e-09	t0_wba_il10_bbmix_moi10
rs414633	0.0169487	0.25677	1063	0.00246473	2.38782	0.901272	1.41169	0.000605132	0.264684	309154	0.00149802	3.4293	0.963901	4.00705	5.41874	6.98348e-09	t6_wba_il6_il10_bbmix_moi10
rs10501332	0.0711596	0.32023	1063	0.00216079	1.80446	0.912379	0.268014	0.00128056	0.305092	309154	0.00137519	3.2203	0.966763	3.31078	3.5788	6.96553e-09	t0_wba_il10_bbmix_moi10
rs7130122	0.0712331	0.32024	1063	0.00216076	1.80399	0.912381	0.267237	0.00127997	0.305091	309154	0.00137519	3.22043	0.966763	3.3112	3.57843	6.96299e-09	t0_wba_il10_bbmix_moi10
rs56142004	0.0712034	0.32023	1063	0.00216079	1.80418	0.912379	0.267554	0.00128056	0.305092	309154	0.00137519	3.2203	0.966763	3.31078	3.57834	6.96233e-09	t0_wba_il10_bbmix_moi10
rs12283977	0.0712076	0.32022	1063	0.00216083	1.80415	0.912378	0.267516	0.00128056	0.305092	309154	0.00137519	3.2203	0.966763	3.31078	3.5783	6.96206e-09	t0_wba_il10_bbmix_moi10
rs35015521	0.0712076	0.32022	1063	0.00216083	1.80415	0.912378	0.267516	0.00128056	0.305092	309154	0.00137519	3.2203	0.966763	3.31078	3.5783	6.96206e-09	t0_wba_il10_bbmix_moi10
rs7118241	0.0712076	0.32022	1063	0.00216083	1.80415	0.912378	0.267516	0.00128056	0.305092	309154	0.00137519	3.2203	0.966763	3.31078	3.5783	6.96206e-09	t0_wba_il10_bbmix_moi10
rs4963295	0.0711464	0.32023	1063	0.00216079	1.80454	0.912379	0.268153	0.00128283	0.305096	309154	0.00137518	3.21979	0.966763	3.3092	3.57735	6.95548e-09	t0_wba_il10_bbmix_moi10
rs4963499	0.0711492	0.32022	1063	0.00216083	1.80452	0.912378	0.268129	0.00128283	0.305096	309154	0.00137518	3.21979	0.966763	3.3092	3.57733	6.95531e-09	t0_wba_il10_bbmix_moi10
rs7128883	0.0713339	0.32024	1063	0.00216076	1.80335	0.912381	0.26618	0.00128056	0.305092	309154	0.00137519	3.2203	0.966763	3.31078	3.57696	6.95276e-09	t0_wba_il10_bbmix_moi10
rs4963502	0.0711971	0.32022	1063	0.00216083	1.80422	0.912378	0.267625	0.00128283	0.305096	309154	0.00137518	3.21979	0.966763	3.3092	3.57683	6.95181e-09	t0_wba_il10_bbmix_moi10
rs17585235	0.0711911	0.32022	1063	0.00216083	1.80426	0.912378	0.267689	0.00128455	0.305067	309154	0.00137525	3.21941	0.966762	3.30802	3.57571	6.94406e-09	t0_wba_il10_bbmix_moi10
rs1792948	0.228881	0.40287	1063	0.00195525	1.20325	0.920048	-0.597139	0.00027062	0.42209	309154	0.00119524	3.64191	0.970986	4.66936	4.07222	6.89371e-09	t6_wba_il6_bbmix_moi10
rs3781966	0.22137	0.42095	1063	0.0019297	1.22289	0.92101	-0.580545	0.00027472	0.447637	309154	0.00117915	3.63804	0.971365	4.65161	4.07106	6.88571e-09	t6_wba_il6_bbmix_moi10
rs972355	0.216909	0.34718	1063	0.00207534	1.23479	0.915552	-0.537837	0.000292759	0.439731	309154	0.00118341	3.62162	0.971265	4.59482	4.05698	6.78944e-09	t6_wba_il6_bbmix_moi10
rs10501389	0.206931	0.08253	1063	0.00621202	1.26205	0.783644	-0.141334	4.13514e-06	0.206407	309154	0.00177991	4.60447	0.957398	8.57105	8.42971	6.78033e-09	t0_wba_il6_il10_bbmix_moi10
rs12284539	0.0738535	0.31979	1063	0.00216236	1.78752	0.912321	0.240499	0.00128283	0.305096	309154	0.00137518	3.21979	0.966763	3.3092	3.5497	6.76577e-09	t0_wba_il10_bbmix_moi10
rs12420825	0.0712076	0.32023	1063	0.00216079	1.80415	0.912379	0.26751	0.00132987	0.305202	309154	0.00137491	3.20945	0.96677	3.27701	3.54452	6.7308e-09	t0_wba_il10_bbmix_moi10
rs4963297	0.0744416	0.31975	1063	0.00216251	1.78389	0.912316	0.234607	0.00128283	0.305096	309154	0.00137518	3.21979	0.966763	3.3092	3.54381	6.72602e-09	t0_wba_il10_bbmix_moi10
rs972353	0.203052	0.34843	1063	0.00207186	1.2729	0.915682	-0.494745	0.000311329	0.439865	309154	0.00118333	3.60569	0.971267	4.53886	4.04411	6.70263e-09	t6_wba_il6_bbmix_moi10
rs1292934	0.102281	0.25664	1063	0.00246555	1.6339	0.901242	0.045443	0.00061823	0.264159	309154	0.00149993	3.42349	0.963857	3.98819	4.03364	6.63279e-09	t6_wba_il6_bbmix_moi10
rs61747222	0.0580409	0.02746	1063	0.0176128	1.89539	0.560918	0.596014	0.00251936	0.0939674	309154	0.00342451	3.02101	0.921139	2.93334	3.52936	6.62953e-09	t0_wba_il10_bbmix_moi10
rs11230972	0.211921	0.4138	1063	0.0019391	1.2483	0.920656	-0.549671	0.000297907	0.447611	309154	0.00117916	3.61711	0.971365	4.57787	4.0282	6.5968e-09	t6_wba_il6_bbmix_moi10
rs1729377	0.338185	0.41832	1063	0.00193305	0.957758	0.920884	-0.846054	0.000215412	0.454775	309154	0.00117584	3.70022	0.971444	4.87239	4.02633	6.58453e-09	t6_wba_il6_bbmix_moi10
rs7111902	0.0695037	0.32037	1063	0.00216029	1.81513	0.912398	0.285565	0.00138944	0.308637	309154	0.00136636	3.19684	0.966969	3.23594	3.5215	6.57765e-09	t0_wba_il10_bbmix_moi10
rs398853	0.103505	0.25663	1063	0.00246561	1.6281	0.90124	0.0369267	0.000618301	0.264419	309154	0.00149898	3.42346	0.963879	3.98792	4.02484	6.57472e-09	t6_wba_il6_bbmix_moi10
rs2178259	0.121447	0.32102	1063	0.00215798	1.54873	0.912483	-0.123641	0.00088424	0.309207	309154	0.00136497	3.32498	0.967002	3.6397	3.51606	6.54193e-09	t0_wba_il10_bbmix_moi10
rs11602047	0.00696406	0.26403	1063	0.0024206	2.69856	0.902867	2.1216	0.0121495	0.241993	309154	0.00158944	2.50777	0.961783	1.39205	3.51365	6.52622e-09	t0_wba_il10_bbmix_moi10
rs4309171	0.121106	0.32104	1063	0.00215791	1.55015	0.912486	-0.121647	0.000891169	0.309208	309154	0.00136496	3.32281	0.967002	3.6327	3.51105	6.50928e-09	t0_wba_il10_bbmix_moi10
rs17636284	0.00688847	0.26167	1063	0.00243463	2.70219	0.90236	2.1312	0.0123387	0.241926	309154	0.00158974	2.50231	0.961776	1.37896	3.51016	6.50346e-09	t0_wba_il10_bbmix_moi10
rs12419894	0.0785931	0.3208	1063	0.00215876	1.75891	0.912455	0.193658	0.0012728	0.305081	309154	0.00137521	3.22204	0.966762	3.31622	3.50987	6.5016e-09	t0_wba_il10_bbmix_moi10
rs118108980	0.0668471	0.07186	1063	0.00705239	1.8327	0.76136	0.562225	0.000210083	0.188682	309154	0.00190457	3.70657	0.95455	5.01156	5.57378	6.45106e-09	C6_t6_INT
rs17157081	0.00716688	0.2618	1063	0.00243385	2.68899	0.902388	2.09905	0.011984	0.245571	309154	0.00157371	2.51262	0.962147	1.40011	3.49917	6.43236e-09	t0_wba_il10_bbmix_moi10
rs35737806	0.0715038	0.32022	1063	0.00216083	1.80226	0.912378	0.264411	0.00139239	0.308662	309154	0.0013663	3.19622	0.966971	3.23403	3.49844	6.42771e-09	t0_wba_il10_bbmix_moi10
rs1800007	0.236684	0.34782	1063	0.00207355	1.18332	0.915619	-0.595163	0.000291998	0.439994	309154	0.00118326	3.6223	0.971268	4.59715	4.00198	6.42612e-09	t6_wba_il6_bbmix_moi10
rs7125138	0.00415811	0.25569	1063	0.00247155	2.86591	0.901025	2.54382	0.0205603	0.239401	309154	0.00160117	2.31596	0.961511	0.949925	3.49374	6.39756e-09	t0_wba_il10_bbmix_moi10
rs11603383	0.00415904	0.2557	1063	0.00247149	2.86584	0.901028	2.54363	0.0206001	0.239395	309154	0.0016012	2.31523	0.961511	0.94831	3.49194	6.38605e-09	t0_wba_il10_bbmix_moi10
rs1792950	0.228879	0.38815	1063	0.00198058	1.20325	0.919096	-0.591906	0.000517297	0.417826	309154	0.00119859	3.47164	0.970907	4.08218	3.49028	6.37543e-09	t0_wba_il10_bbmix_moi10
rs61896564	0.00716632	0.26179	1063	0.00243391	2.68901	0.902386	2.09912	0.012337	0.241926	309154	0.00158974	2.50236	0.961776	1.37907	3.47819	6.29886e-09	t0_wba_il10_bbmix_moi10
rs111825210	0.189181	0.02376	1063	0.0202784	1.31301	0.525966	0.0801408	0.000808146	0.0891077	309154	0.00359201	3.34999	0.917599	3.90077	3.98091	6.2921e-09	t6_wba_il6_bbmix_moi10
rs12798056	0.00415398	0.25569	1063	0.00247155	2.86623	0.901025	2.54463	0.0209889	0.239735	309154	0.00159964	2.30818	0.961547	0.932267	3.4769	6.2907e-09	t0_wba_il10_bbmix_moi10
rs4122119	0.00361811	0.16668	1063	0.00338642	2.90967	0.869181	2.66235	0.0298325	0.131974	309154	0.00254506	2.17231	0.94018	0.810111	3.47246	6.26286e-09	t0_wba_il10_bbmix_moi10
rs12285902	0.0712381	0.32021	1063	0.00216086	1.80396	0.912377	0.2672	0.00143877	0.308805	309154	0.00136595	3.18676	0.966979	3.20474	3.47194	6.25958e-09	t0_wba_il10_bbmix_moi10
rs972355	0.622001	0.34718	1063	0.00207534	0.493017	0.915552	-1.12454	0.000292759	0.439731	309154	0.00118341	3.62162	0.971265	4.59482	3.47028	6.24919e-09	t0_wba_il10_bbmix_moi10
rs12282346	0.0072703	0.26165	1063	0.00243475	2.6842	0.902355	2.0875	0.0123305	0.241928	309154	0.00158973	2.50254	0.961776	1.37952	3.46702	6.22887e-09	t0_wba_il10_bbmix_moi10
rs414633	0.116502	0.25677	1063	0.00246473	1.56963	0.901272	-0.047446	0.000605132	0.264684	309154	0.00149802	3.4293	0.963901	4.00705	3.9596	6.15947e-09	t6_wba_il6_bbmix_moi10
rs11599984	0.00408895	0.25586	1063	0.00247047	2.87122	0.901064	2.55749	0.0218716	0.239616	309154	0.00160019	2.29259	0.961534	0.897905	3.4554	6.15691e-09	t0_wba_il10_bbmix_moi10
rs11606637	0.00409698	0.25629	1063	0.00246775	2.8706	0.901162	2.5558	0.0218499	0.239618	309154	0.00160018	2.29297	0.961534	0.898734	3.45453	6.15157e-09	t0_wba_il10_bbmix_moi10
rs7115702	0.00409599	0.25629	1063	0.00246775	2.87067	0.901162	2.55599	0.0218635	0.239617	309154	0.00160018	2.29273	0.961534	0.898214	3.45421	6.14958e-09	t0_wba_il10_bbmix_moi10
rs17636176	0.00409599	0.25629	1063	0.00246775	2.87067	0.901162	2.55599	0.0218665	0.239617	309154	0.00160018	2.29268	0.961534	0.898099	3.45409	6.14887e-09	t0_wba_il10_bbmix_moi10
rs1800007	0.662295	0.34782	1063	0.00207355	0.436747	0.915619	-1.14888	0.000291998	0.439994	309154	0.00118326	3.6223	0.971268	4.59715	3.44827	6.11316e-09	t0_wba_il10_bbmix_moi10
rs2736597	0.233213	0.34661	1063	0.00207694	1.19212	0.915492	-0.584928	0.000313206	0.439871	309154	0.00118333	3.60413	0.971267	4.53339	3.94846	6.09123e-09	t6_wba_il6_bbmix_moi10
rs35448365	0.00415379	0.25568	1063	0.00247161	2.86624	0.901023	2.54467	0.021857	0.239619	309154	0.00160017	2.29284	0.961534	0.898461	3.44313	6.08182e-09	t0_wba_il10_bbmix_moi10
rs17584872	0.00415512	0.25569	1063	0.00247155	2.86614	0.901025	2.5444	0.0218595	0.239618	309154	0.00160018	2.2928	0.961534	0.898366	3.44277	6.07963e-09	t0_wba_il10_bbmix_moi10
rs61896565	0.00415512	0.25569	1063	0.00247155	2.86614	0.901025	2.5444	0.02186	0.239618	309154	0.00160018	2.29279	0.961534	0.898347	3.44275	6.07952e-09	t0_wba_il10_bbmix_moi10
rs12799905	0.00415718	0.25569	1063	0.00247155	2.86598	0.901025	2.544	0.021867	0.239617	309154	0.00160018	2.29267	0.961534	0.89808	3.44208	6.07543e-09	t0_wba_il10_bbmix_moi10
rs17585270	0.0711911	0.32022	1063	0.00216083	1.80426	0.912378	0.267689	0.00150172	0.304937	309154	0.00137558	3.17435	0.966754	3.16884	3.43653	6.04182e-09	t0_wba_il10_bbmix_moi10
rs72919445	0.209746	0.1064	1063	0.00494711	1.25427	0.819758	-0.211914	0.00109653	0.0712893	309154	0.00440367	3.26451	0.900826	3.64463	3.43271	6.01881e-09	t0_wba_il10_bbmix_moi10
rs34302104	0.00421758	0.25554	1063	0.0024725	2.86141	0.900991	2.53224	0.021859	0.239618	309154	0.00160018	2.29281	0.961534	0.898385	3.43063	6.00626e-09	t0_wba_il10_bbmix_moi10
rs60892987	0.00505349	0.17277	1063	0.00329111	2.8036	0.872394	2.39919	0.0231329	0.132191	309154	0.00254152	2.27123	0.940258	1.0163	3.41549	5.91603e-09	t0_wba_il10_bbmix_moi10
rs11607261	0.00409599	0.2563	1063	0.00246769	2.87067	0.901165	2.55599	0.0229752	0.239578	309154	0.00160036	2.27385	0.96153	0.856798	3.41279	5.90007e-09	t0_wba_il10_bbmix_moi10
rs144771444	0.473247	0.02012	1063	0.0238581	0.717206	0.485352	-0.207307	0.00114014	0.0723831	309154	0.00434224	3.25345	0.902074	3.61242	3.40511	5.85494e-09	t0_wba_il10_bbmix_moi10
rs10897261	0.0787014	0.32081	1063	0.00215873	1.75827	0.912456	0.19263	0.00142699	0.308769	309154	0.00136604	3.18914	0.966977	3.21209	3.40472	5.85264e-09	t0_wba_il10_bbmix_moi10
rs1792951	0.251452	0.38958	1063	0.00197793	1.14683	0.919195	-0.653389	0.000537811	0.41832	309154	0.00119819	3.46118	0.970916	4.04689	3.3935	5.78736e-09	t0_wba_il10_bbmix_moi10
rs2250661	0.0314902	0.42578	1063	0.00192386	2.15082	0.92123	0.86021	0.000289508	0.448823	309154	0.00117856	3.62451	0.971379	4.60373	5.46394	5.78001e-09	C6_t6_INT
rs7102794	0.00607242	0.17166	1063	0.00330795	2.74384	0.871824	2.25467	0.0200078	0.133284	309154	0.00252386	2.3262	0.940648	1.13289	3.38755	5.75305e-09	t0_wba_il10_bbmix_moi10
rs2736597	0.659599	0.34661	1063	0.00207694	0.440467	0.915492	-1.14665	0.000313206	0.439871	309154	0.00118333	3.60413	0.971267	4.53339	3.38674	5.74837e-09	t0_wba_il10_bbmix_moi10
rs972353	0.674331	0.34843	1063	0.00207186	0.420212	0.915682	-1.15573	0.000311329	0.439865	309154	0.00118333	3.60569	0.971267	4.53886	3.38312	5.72762e-09	t0_wba_il10_bbmix_moi10
rs1792952	0.249513	0.38948	1063	0.00197812	1.15153	0.919188	-0.648382	0.000553095	0.418391	309154	0.00119814	3.45363	0.970918	4.02153	3.37315	5.67075e-09	t0_wba_il10_bbmix_moi10
rs1630011	0.251583	0.38954	1063	0.00197801	1.14651	0.919193	-0.653709	0.000552586	0.418269	309154	0.00119823	3.45388	0.970915	4.02239	3.36868	5.64547e-09	t0_wba_il10_bbmix_moi10
rs2975556	0.0197533	0.25891	1063	0.00245142	2.331	0.901752	1.28973	0.000687132	0.264551	309154	0.0014985	3.39466	0.96389	3.89321	5.18295	5.51656e-09	t6_wba_il6_il10_bbmix_moi10
rs74810260	0.449784	0.02269	1063	0.0212114	0.755775	0.51474	-0.214526	0.000669684	0.0785247	309154	0.0040293	3.4017	0.908486	4.06067	3.84614	5.49879e-09	t6_wba_il6_bbmix_moi10
rs7927359	0.245375	0.38954	1063	0.00197801	1.16166	0.919193	-0.637642	0.000580403	0.41848	309154	0.00119806	3.44061	0.970919	3.97793	3.34029	5.48747e-09	t0_wba_il10_bbmix_moi10
rs1792949	0.20155	0.38338	1063	0.00198971	1.27715	0.918753	-0.505841	0.00038765	0.416913	309154	0.00119934	3.54835	0.970889	4.34381	3.83797	5.45405e-09	t6_wba_il6_bbmix_moi10
rs7952545	0.245226	0.38955	1063	0.00197799	1.16202	0.919193	-0.637255	0.000588423	0.418502	309154	0.00119805	3.4369	0.97092	3.96552	3.32827	5.42189e-09	t0_wba_il10_bbmix_moi10
rs7924462	0.143999	0.39182	1063	0.00197387	1.46106	0.919348	-0.277542	0.000501996	0.419167	309154	0.00119752	3.47969	0.970932	4.10907	3.83153	5.41905e-09	t6_wba_il6_bbmix_moi10
rs78980804	0.300622	0.08265	1063	0.00620381	1.0351	0.783868	-0.346002	4.24414e-06	0.206252	309154	0.0017809	4.59905	0.957375	8.5472	8.2012	5.39522e-09	t0_wba_il6_il10_bbmix_moi10
rs7933913	0.0213316	0.28173	1063	0.00232443	2.30206	0.906365	1.21746	0.00539225	0.228137	309154	0.00165571	2.78262	0.960253	2.10499	3.32245	5.39046e-09	t0_wba_il10_bbmix_moi10
rs12576538	0.00348614	0.47923	1063	0.00188472	2.92126	0.922709	2.65701	0.0029847	0.482336	309154	0.00116767	2.96931	0.971636	2.50204	5.15905	5.38631e-09	t6_wba_il6_il10_bbmix_moi10
rs3758966	0.245149	0.38954	1063	0.00197801	1.16221	0.919193	-0.637049	0.000593198	0.418523	309154	0.00119803	3.43471	0.97092	3.95821	3.32117	5.38351e-09	t0_wba_il10_bbmix_moi10
rs2524294	0.661324	0.34611	1063	0.00207835	0.438086	0.91544	-1.1473	0.000336481	0.440062	309154	0.00118322	3.58546	0.971269	4.4682	3.3209	5.38209e-09	t0_wba_il10_bbmix_moi10
rs2611759	0.865414	0.09483	1063	0.00547975	0.169486	0.804153	-0.803661	0.000550643	0.221462	309154	0.00169099	3.45483	0.95944	4.12337	3.31971	5.3757e-09	t0_wba_il10_bbmix_moi10
rs7936094	0.97748	0.14141	1063	0.0038741	0.0282282	0.85311	-0.958695	0.000284138	0.14096	309154	0.00240774	3.62935	0.943224	4.77783	3.81914	5.35229e-09	t6_wba_il6_bbmix_moi10
rs11230950	0.151349	0.08915	1063	0.00579253	1.43478	0.795263	0.0255522	0.000139997	0.226273	309154	0.00166532	3.80817	0.960031	5.35145	5.377	5.2987e-09	C6_t6_INT
rs3758967	0.245365	0.38952	1063	0.00197804	1.16168	0.919191	-0.63761	0.000606192	0.418554	309154	0.001198	3.42883	0.970921	3.93863	3.30102	5.27613e-09	t0_wba_il10_bbmix_moi10
rs3758968	0.24541	0.38952	1063	0.00197804	1.16157	0.919191	-0.637728	0.000606192	0.41856	309154	0.001198	3.42883	0.970921	3.93863	3.3009	5.2755e-09	t0_wba_il10_bbmix_moi10
rs11230974	0.300087	0.08267	1063	0.00620245	1.03625	0.783905	-0.345138	4.41611e-06	0.206445	309154	0.00177966	4.59077	0.957404	8.51073	8.1656	5.2065e-09	t0_wba_il6_il10_bbmix_moi10
rs11230921	0.0386461	0.08548	1063	0.00601699	2.06794	0.789003	0.909074	0.000385603	0.220787	309154	0.00169469	3.54975	0.959355	4.44283	5.35191	5.16738e-09	C6_t6_INT
rs112686551	0.748014	0.02013	1063	0.0238465	0.321259	0.485474	-0.307202	0.00117758	0.0724151	309154	0.00434047	3.24426	0.90211	3.58549	3.27828	5.15754e-09	t0_wba_il10_bbmix_moi10
rs1620118	0.161081	0.09702	1063	0.00536905	1.40144	0.807347	-0.0305999	0.000136524	0.226199	309154	0.00166571	3.81438	0.960022	5.37421	5.34361	5.12471e-09	C6_t6_INT
rs12293403	0.301577	0.08282	1063	0.00619223	1.03306	0.784184	-0.348221	4.48528e-06	0.206344	309154	0.00178031	4.58753	0.957389	8.4965	8.14828	5.1171e-09	t0_wba_il6_il10_bbmix_moi10
rs79772518	0.145284	0.03017	1063	0.0160755	1.45639	0.583271	0.180924	0.000245059	0.0921446	309154	0.00348524	3.66737	0.919852	4.92388	5.1048	5.1019e-09	t6_wba_il6_il10_bbmix_moi10
rs112201321	0.18293	0.02907	1063	0.0166649	1.33179	0.574493	0.0822407	0.000224554	0.0926086	309154	0.00346955	3.68966	0.920184	4.99949	5.08173	4.98553e-09	t6_wba_il6_il10_bbmix_moi10
rs76382649	0.142353	0.03524	1063	0.0138351	1.46709	0.619236	0.183616	0.000191025	0.0828637	309154	0.00383638	3.7306	0.912484	5.13172	5.31534	4.98183e-09	C6_t6_INT
rs4488202	0.331023	0.25778	1063	0.00245841	0.972055	0.9015	-0.732938	0.000641756	0.252382	309154	0.00154519	3.41332	0.962807	3.96291	3.22997	4.91428e-09	t0_wba_il10_bbmix_moi10
rs195446	0.0843458	0.31658	1063	0.00217403	1.72601	0.91189	0.143725	0.000936742	0.30569	309154	0.00137368	3.30887	0.966798	3.58997	3.73369	4.91397e-09	t6_wba_il6_bbmix_moi10
rs2975556	0.137232	0.25891	1063	0.00245142	1.48618	0.901752	-0.16427	0.000687132	0.264551	309154	0.0014985	3.39466	0.96389	3.89321	3.72894	4.89068e-09	t6_wba_il6_bbmix_moi10
rs7118122	0.920372	0.13696	1063	0.00397935	0.0999654	0.849719	-0.943378	0.000321129	0.138161	309154	0.00244854	3.59763	0.942317	4.67178	3.7284	4.88805e-09	t6_wba_il6_bbmix_moi10
rs1675128	0.245406	0.38946	1063	0.00197815	1.16158	0.919187	-0.637695	0.000661043	0.418727	309154	0.00119787	3.40525	0.970924	3.86035	3.22266	4.87848e-09	t0_wba_il10_bbmix_moi10
rs57066953	0.0694564	0.3204	1063	0.00216018	1.81544	0.912402	0.286059	0.00195767	0.303446	309154	0.00137938	3.09658	0.966665	2.93401	3.22007	4.86585e-09	t0_wba_il10_bbmix_moi10
rs67821209	0.0694738	0.3204	1063	0.00216018	1.81533	0.912402	0.28587	0.00195767	0.303446	309154	0.00137938	3.09658	0.966665	2.93401	3.21988	4.86494e-09	t0_wba_il10_bbmix_moi10
rs74744349	0.0969708	0.02987	1063	0.016232	1.65972	0.580915	0.365274	0.000320767	0.0909916	309154	0.00352493	3.59792	0.919014	4.69161	5.05688	4.86317e-09	t6_wba_il6_il10_bbmix_moi10
rs11230915	0.293972	0.38967	1063	0.00197777	1.04945	0.919202	-0.751721	0.000588966	0.418525	309154	0.00119803	3.43665	0.97092	3.96469	3.21296	4.83142e-09	t0_wba_il10_bbmix_moi10
rs12361901	0.293947	0.38968	1063	0.00197775	1.0495	0.919202	-0.751672	0.000589332	0.418524	309154	0.00119803	3.43648	0.97092	3.96412	3.21245	4.82894e-09	t0_wba_il10_bbmix_moi10
rs626828	0.322821	0.04697	1063	0.0105077	0.988678	0.681658	-0.23916	0.00136578	0.10132	309154	0.00320198	3.20179	0.925883	3.44476	3.2056	4.79597e-09	t0_wba_il10_bbmix_moi10
rs1675129	0.244174	0.38944	1063	0.00197819	1.16462	0.919186	-0.634439	0.000676285	0.418723	309154	0.00119787	3.39902	0.970924	3.83978	3.20534	4.7947e-09	t0_wba_il10_bbmix_moi10
rs7122395	0.294577	0.38975	1063	0.00197762	1.04813	0.919207	-0.75302	0.000593472	0.418531	309154	0.00119802	3.43458	0.97092	3.9578	3.20478	4.79202e-09	t0_wba_il10_bbmix_moi10
rs7924462	0.382638	0.39182	1063	0.00197387	0.873046	0.919348	-0.908438	0.000501996	0.419167	309154	0.00119752	3.47969	0.970932	4.10907	3.20064	4.77222e-09	t0_wba_il10_bbmix_moi10
rs1675089	0.165767	0.09775	1063	0.00533326	1.38594	0.808385	-0.0497543	0.00014475	0.2262	309154	0.0016657	3.79991	0.960022	5.32131	5.27155	4.76842e-09	C6_t6_INT
rs11230917	0.255216	0.38991	1063	0.00197733	1.13777	0.919218	-0.663026	0.000663468	0.418729	309154	0.00119786	3.40425	0.970924	3.85705	3.19402	4.74075e-09	t0_wba_il10_bbmix_moi10
rs1675123	0.104234	0.15574	1063	0.00357734	1.62466	0.862818	0.145495	0.00101307	0.26002	309154	0.00151528	3.28687	0.963501	3.54937	3.69487	4.72683e-09	t6_wba_il6_bbmix_moi10
rs3867137	0.256662	0.38993	1063	0.00197729	1.13432	0.919219	-0.666643	0.000664722	0.418732	309154	0.00119786	3.40373	0.970924	3.85534	3.1887	4.71559e-09	t0_wba_il10_bbmix_moi10
rs11824690	0.0787147	0.32081	1063	0.00215873	1.75819	0.912456	0.192505	0.00182096	0.307592	309154	0.00136893	3.11798	0.966909	2.9958	3.1883	4.71371e-09	t0_wba_il10_bbmix_moi10
rs75131949	0.0323562	0.10707	1063	0.00491985	2.13998	0.820574	1.01992	0.00635126	0.0983833	309154	0.00328682	2.72907	0.924069	2.15219	3.17212	4.63804e-09	t0_wba_il10_bbmix_moi10
rs7102807	0.298086	0.39038	1063	0.00197647	1.04055	0.91925	-0.760547	0.000619099	0.422131	309154	0.00119521	3.42311	0.970987	3.91884	3.1583	4.57438e-09	t0_wba_il10_bbmix_moi10
rs4144906	0.294399	0.38971	1063	0.00197769	1.04852	0.919204	-0.752631	0.000635726	0.418633	309154	0.00119794	3.4159	0.970922	3.89564	3.143	4.50496e-09	t0_wba_il10_bbmix_moi10
rs1792951	0.172375	0.38958	1063	0.00197793	1.36461	0.919195	-0.402014	0.000537811	0.41832	309154	0.00119819	3.46118	0.970916	4.04689	3.64488	4.49634e-09	t6_wba_il6_bbmix_moi10
rs2524294	0.343043	0.34611	1063	0.00207835	0.948169	0.91544	-0.823645	0.000336481	0.440062	309154	0.00118322	3.58546	0.971269	4.4682	3.64456	4.49491e-09	t6_wba_il6_bbmix_moi10
rs2853012	0.239659	0.08298	1063	0.00618137	1.17584	0.784481	-0.225044	5.95169e-06	0.206888	309154	0.00177685	4.5281	0.957468	8.23706	8.01201	4.46525e-09	t0_wba_il6_il10_bbmix_moi10
rs73494068	0.0786462	0.32081	1063	0.00215873	1.7586	0.912456	0.193151	0.00194379	0.303414	309154	0.00137946	3.09869	0.966663	2.94034	3.13349	4.46232e-09	t0_wba_il10_bbmix_moi10
rs12282077	0.0786948	0.32081	1063	0.00215873	1.75831	0.912456	0.192693	0.00194379	0.303414	309154	0.00137946	3.09869	0.966663	2.94034	3.13303	4.46027e-09	t0_wba_il10_bbmix_moi10
rs7933760	0.239579	0.08298	1063	0.00618137	1.17604	0.784481	-0.224858	5.96967e-06	0.206881	309154	0.00177689	4.52746	0.957467	8.23429	8.00944	4.45375e-09	t0_wba_il6_il10_bbmix_moi10
rs11231044	0.0786462	0.32082	1063	0.00215869	1.7586	0.912457	0.193146	0.00195092	0.303398	309154	0.0013795	3.0976	0.966662	2.9371	3.13025	4.44786e-09	t0_wba_il10_bbmix_moi10
rs34853836	0.0785262	0.32082	1063	0.00215869	1.7593	0.912457	0.194279	0.00195826	0.303431	309154	0.00137942	3.09649	0.966664	2.93375	3.12803	4.438e-09	t0_wba_il10_bbmix_moi10
rs111712947	0.0785583	0.3208	1063	0.00215876	1.75911	0.912455	0.193987	0.00195767	0.303446	309154	0.00137938	3.09658	0.966665	2.93401	3.12799	4.43785e-09	t0_wba_il10_bbmix_moi10
rs35499940	0.0786478	0.32081	1063	0.00215873	1.75859	0.912456	0.193136	0.00195821	0.303431	309154	0.00137942	3.0965	0.966664	2.93377	3.12691	4.43303e-09	t0_wba_il10_bbmix_moi10
rs35341808	0.0786755	0.32082	1063	0.00215869	1.75842	0.912457	0.192869	0.00195826	0.303431	309154	0.00137942	3.09649	0.966664	2.93375	3.12662	4.43175e-09	t0_wba_il10_bbmix_moi10
rs34956831	0.0787134	0.32081	1063	0.00215873	1.7582	0.912456	0.192517	0.00196793	0.303444	309154	0.00137938	3.09503	0.966665	2.92937	3.12189	4.41083e-09	t0_wba_il10_bbmix_moi10
rs3862390	0.286296	0.39141	1063	0.0019746	1.06628	0.91932	-0.73602	0.000662613	0.42049	309154	0.00119647	3.4046	0.970957	3.85784	3.12182	4.41051e-09	t0_wba_il10_bbmix_moi10
rs1630011	0.173068	0.38954	1063	0.00197801	1.36241	0.919193	-0.404755	0.000552586	0.418269	309154	0.00119823	3.45388	0.970915	4.02239	3.61763	4.3755e-09	t6_wba_il6_bbmix_moi10
rs1792952	0.173728	0.38948	1063	0.00197812	1.36032	0.919188	-0.40735	0.000553095	0.418391	309154	0.00119814	3.45363	0.970918	4.02153	3.61418	4.36041e-09	t6_wba_il6_bbmix_moi10
rs414633	0.447607	0.25677	1063	0.00246473	0.759411	0.901272	-0.897807	0.000605132	0.264684	309154	0.00149802	3.4293	0.963901	4.00705	3.10924	4.3554e-09	t0_wba_il10_bbmix_moi10
rs3862389	0.285952	0.39139	1063	0.00197464	1.06704	0.919319	-0.735265	0.000677236	0.420492	309154	0.00119647	3.39863	0.970957	3.83813	3.10287	4.32772e-09	t0_wba_il10_bbmix_moi10
rs113975175	0.276243	0.04918	1063	0.0100589	1.0888	0.691056	-0.17768	0.00159691	0.136127	309154	0.00247928	3.15647	0.941636	3.27038	3.0927	4.28394e-09	t0_wba_il10_bbmix_moi10
rs112686551	0.234964	0.02013	1063	0.0238465	1.18767	0.485474	0.0101395	0.00117758	0.0724151	309154	0.00434047	3.24426	0.90211	3.58549	3.59563	4.28026e-09	t6_wba_il6_bbmix_moi10
rs1292934	0.447547	0.25664	1063	0.00246555	0.75951	0.901242	-0.897598	0.00061823	0.264159	309154	0.00149993	3.42349	0.963857	3.98819	3.0906	4.27495e-09	t0_wba_il10_bbmix_moi10
rs10897252	0.0401542	0.17987	1063	0.00318857	2.05216	0.875876	0.801077	0.00459568	0.187721	309154	0.00191206	2.83409	0.954379	2.28911	3.09019	4.27322e-09	t0_wba_il10_bbmix_moi10
rs398853	0.448543	0.25663	1063	0.00246561	0.757847	0.90124	-0.898725	0.000618301	0.264419	309154	0.00149898	3.42346	0.963879	3.98792	3.08919	4.26895e-09	t0_wba_il10_bbmix_moi10
rs7123338	0.0400868	0.17987	1063	0.00318857	2.05285	0.875876	0.802324	0.00463564	0.187672	309154	0.00191244	2.83132	0.954371	2.28169	3.08402	4.24691e-09	t0_wba_il10_bbmix_moi10
rs4438042	0.0401492	0.17987	1063	0.00318857	2.05221	0.875876	0.801169	0.00464665	0.187665	309154	0.0019125	2.83056	0.954369	2.27965	3.08082	4.23336e-09	t0_wba_il10_bbmix_moi10
rs10897237	0.0876746	0.41983	1063	0.00193111	1.70779	0.920957	0.0741324	0.00017354	0.450993	309154	0.00117753	3.75471	0.971404	5.07012	5.14426	4.19846e-09	C6_t6_INT
rs7104825	0.173939	0.10198	1063	0.00513613	1.35966	0.814152	-0.0888648	0.00197188	0.0696847	309154	0.0044973	3.09444	0.898931	3.15789	3.06903	4.18374e-09	t0_wba_il10_bbmix_moi10
rs56184507	0.17258	0.20005	1063	0.00293924	1.36396	0.88446	-0.256352	0.000175473	0.211104	309154	0.00175067	3.75194	0.958069	5.15752	4.90117	4.16194e-09	t6_wba_il6_il10_bbmix_moi10
rs7927359	0.175184	0.38954	1063	0.00197801	1.35573	0.919193	-0.413101	0.000580403	0.41848	309154	0.00119806	3.44061	0.970919	3.97793	3.56483	4.15047e-09	t6_wba_il6_bbmix_moi10
rs1792950	0.20622	0.38815	1063	0.00198058	1.26403	0.919096	-0.522996	0.000517297	0.417826	309154	0.00119859	3.47164	0.970907	4.08218	3.55919	4.1271e-09	t6_wba_il6_bbmix_moi10
rs7952545	0.175267	0.38955	1063	0.00197799	1.35547	0.919193	-0.413428	0.000588423	0.418502	309154	0.00119805	3.4369	0.97092	3.96552	3.5521	4.09794e-09	t6_wba_il6_bbmix_moi10
rs3853615	0.28639	0.39142	1063	0.00197459	1.06607	0.919321	-0.736227	0.000718903	0.420444	309154	0.00119651	3.38227	0.970956	3.78426	3.04804	4.09682e-09	t0_wba_il10_bbmix_moi10
rs1792902	0.0872032	0.41987	1063	0.00193106	1.71034	0.920959	0.078129	0.00017916	0.450986	309154	0.00117753	3.74672	0.971404	5.04101	5.11914	4.09432e-09	C6_t6_INT
rs7102807	0.164489	0.39038	1063	0.00197647	1.39013	0.91925	-0.369991	0.000619099	0.422131	309154	0.00119521	3.42311	0.970987	3.91884	3.54885	4.08466e-09	t6_wba_il6_bbmix_moi10
rs12361901	0.175837	0.38968	1063	0.00197775	1.35369	0.919202	-0.4157	0.000589332	0.418524	309154	0.00119803	3.43648	0.97092	3.96412	3.54842	4.08292e-09	t6_wba_il6_bbmix_moi10
rs2513742	0.0655532	0.16265	1063	0.00345363	1.84147	0.866931	0.461438	0.00328337	0.185626	309154	0.00192866	2.93988	0.954001	2.5831	3.04454	4.08252e-09	t0_wba_il10_bbmix_moi10
rs11230915	0.17601	0.38967	1063	0.00197777	1.35314	0.919202	-0.416373	0.000588966	0.418525	309154	0.00119803	3.43665	0.97092	3.96469	3.54831	4.08246e-09	t6_wba_il6_bbmix_moi10
rs7122395	0.174712	0.38975	1063	0.00197762	1.35722	0.919207	-0.411323	0.000593472	0.418531	309154	0.00119802	3.43458	0.97092	3.9578	3.54647	4.07496e-09	t6_wba_il6_bbmix_moi10
rs3758966	0.175378	0.38954	1063	0.00197801	1.35512	0.919193	-0.413859	0.000593198	0.418523	309154	0.00119803	3.43471	0.97092	3.95821	3.54436	4.06634e-09	t6_wba_il6_bbmix_moi10
rs113394924	0.139363	0.03567	1063	0.0136744	1.47817	0.621987	0.1931	0.000245646	0.0831424	309154	0.00382468	3.66676	0.912728	4.9165	5.1096	4.05544e-09	C6_t6_INT
rs2975556	0.415383	0.25891	1063	0.00245142	0.814458	0.901752	-0.861048	0.000687132	0.264551	309154	0.0014985	3.39466	0.96389	3.89321	3.03216	4.03231e-09	t0_wba_il10_bbmix_moi10
rs10897271	0.193624	0.3303	1063	0.00212641	1.29993	0.913653	-0.452735	0.00104277	0.329496	309154	0.00131968	3.27873	0.968062	3.48138	3.02864	4.01813e-09	t0_wba_il10_bbmix_moi10
rs3758968	0.174994	0.38952	1063	0.00197804	1.35633	0.919191	-0.412347	0.000606192	0.41856	309154	0.001198	3.42883	0.970921	3.93863	3.52628	3.99349e-09	t6_wba_il6_bbmix_moi10
rs3758967	0.175028	0.38952	1063	0.00197804	1.35622	0.919191	-0.41248	0.000606192	0.418554	309154	0.001198	3.42883	0.970921	3.93863	3.52615	3.99297e-09	t6_wba_il6_bbmix_moi10
rs2463834	0.0654755	0.16265	1063	0.00345363	1.842	0.866931	0.462286	0.00339844	0.181935	309154	0.00195891	2.92919	0.953314	2.55764	3.01993	3.98328e-09	t0_wba_il10_bbmix_moi10
rs11600383	0.194586	0.14831	1063	0.00372379	1.29713	0.858	-0.254151	0.000195907	0.136293	309154	0.00247673	3.72424	0.941692	5.1096	4.85545	3.97592e-09	t6_wba_il6_il10_bbmix_moi10
rs7116792	0.0925907	0.32194	1063	0.00215473	1.68189	0.912604	0.0721109	0.00194008	0.303413	309154	0.00137946	3.09925	0.966663	2.94204	3.01415	3.96032e-09	t0_wba_il10_bbmix_moi10
rs34114318	0.0925614	0.32195	1063	0.0021547	1.68204	0.912605	0.0723366	0.00194075	0.303414	309154	0.00137946	3.09915	0.966663	2.94173	3.01407	3.96e-09	t0_wba_il10_bbmix_moi10
rs7109277	0.0924541	0.32193	1063	0.00215477	1.68259	0.912602	0.0731978	0.00195749	0.30343	309154	0.00137942	3.09661	0.966664	2.9341	3.0073	3.93328e-09	t0_wba_il10_bbmix_moi10
rs76382649	0.426863	0.03524	1063	0.0138351	0.794571	0.619236	-0.287313	0.000191025	0.0828637	309154	0.00383638	3.7306	0.912484	5.13172	4.84441	3.93228e-09	t6_wba_il6_il10_bbmix_moi10
rs34950346	0.0925907	0.32194	1063	0.00215473	1.68189	0.912604	0.0721109	0.00195763	0.30343	309154	0.00137942	3.09659	0.966664	2.93404	3.00615	3.92875e-09	t0_wba_il10_bbmix_moi10
rs144771444	0.332634	0.02012	1063	0.0238581	0.968823	0.485352	-0.104356	0.00114014	0.0723831	309154	0.00434224	3.25345	0.902074	3.61242	3.50806	3.9214e-09	t6_wba_il6_bbmix_moi10
rs11231068	0.0934246	0.32126	1063	0.00215713	1.6776	0.912515	0.065926	0.00195776	0.30343	309154	0.00137942	3.09657	0.966664	2.93398	2.9999	3.9043e-09	t0_wba_il10_bbmix_moi10
rs2513043	0.0698203	0.16284	1063	0.00345038	1.81307	0.867039	0.416232	0.00329458	0.185609	309154	0.0019288	2.93883	0.953998	2.58016	2.99639	3.89062e-09	t0_wba_il10_bbmix_moi10
rs1729369	0.340064	0.08313	1063	0.00617122	0.954039	0.784759	-0.410858	5.68225e-06	0.206765	309154	0.00177763	4.53788	0.95745	8.27954	7.86868	3.86898e-09	t0_wba_il6_il10_bbmix_moi10
rs3862390	0.164589	0.39141	1063	0.0019746	1.3898	0.91932	-0.370776	0.000662613	0.42049	309154	0.00119647	3.4046	0.970957	3.85784	3.48706	3.8399e-09	t6_wba_il6_bbmix_moi10
rs72925304	0.174948	0.0704	1063	0.00718734	1.35647	0.757899	-0.0119239	0.00239155	0.0793215	309154	0.00399228	3.03674	0.909251	2.99262	2.9807	3.83003e-09	t0_wba_il10_bbmix_moi10
rs3900954	0.0864676	0.42297	1063	0.00192721	1.71433	0.921104	0.0837207	0.00019391	0.454566	309154	0.00117593	3.72682	0.971441	4.96837	5.05209	3.8288e-09	C6_t6_INT
rs1792908	0.476559	0.10636	1063	0.00494875	0.711848	0.819709	-0.648908	0.000123515	0.226744	309154	0.00166288	3.83904	0.960087	5.46447	4.81556	3.82047e-09	t6_wba_il6_il10_bbmix_moi10
rs4144906	0.175884	0.38971	1063	0.00197769	1.35354	0.919204	-0.415897	0.000635726	0.418633	309154	0.00119794	3.4159	0.970922	3.89564	3.47974	3.8119e-09	t6_wba_il6_bbmix_moi10
rs12292642	0.0881752	0.32307	1063	0.00215078	1.7051	0.91275	0.107365	0.00213865	0.303294	309154	0.00137977	3.07027	0.966656	2.85568	2.96305	3.76302e-09	t0_wba_il10_bbmix_moi10
rs3862389	0.165239	0.39139	1063	0.00197464	1.38767	0.919319	-0.373497	0.000677236	0.420492	309154	0.00119647	3.39863	0.970957	3.83813	3.46463	3.75475e-09	t6_wba_il6_bbmix_moi10
rs72917379	0.167575	0.10177	1063	0.00514552	1.38004	0.813875	-0.0656542	0.00232456	0.0694967	309154	0.00450855	3.04529	0.898704	3.02234	2.95669	3.73917e-09	t0_wba_il10_bbmix_moi10
rs1792870	0.340064	0.08313	1063	0.00617122	0.954039	0.784759	-0.410858	5.90895e-06	0.206745	309154	0.00177775	4.52962	0.957447	8.24369	7.83283	3.73275e-09	t0_wba_il6_il10_bbmix_moi10
rs1792948	0.0606163	0.40287	1063	0.00195525	1.87628	0.920048	0.356324	0.00027062	0.42209	309154	0.00119524	3.64191	0.970986	4.66936	5.02569	3.72902e-09	C6_t6_INT
rs72917377	0.167161	0.10181	1063	0.00514373	1.38138	0.813928	-0.0642341	0.00234969	0.0694901	309154	0.00450895	3.04205	0.898696	3.0135	2.94926	3.7115e-09	t0_wba_il10_bbmix_moi10
rs7932927	0.0594017	0.41039	1063	0.00194391	1.88521	0.920475	0.369848	0.000275157	0.447612	309154	0.00117916	3.63763	0.971365	4.65016	5.02001	3.70792e-09	C6_t6_INT
rs1590096	0.0480917	0.18023	1063	0.00318359	1.97656	0.876046	0.667338	0.00465318	0.187662	309154	0.00191252	2.83011	0.954369	2.27844	2.94578	3.6986e-09	t0_wba_il10_bbmix_moi10
rs1406381	0.0480917	0.18023	1063	0.00318359	1.97656	0.876046	0.667338	0.00466273	0.187332	309154	0.00191511	2.82946	0.95431	2.27708	2.94442	3.69357e-09	t0_wba_il10_bbmix_moi10
rs1792865	0.340064	0.08313	1063	0.00617122	0.954039	0.784759	-0.410858	5.97723e-06	0.206879	309154	0.0017769	4.52719	0.957467	8.23313	7.82228	3.69355e-09	t0_wba_il6_il10_bbmix_moi10
rs2958339	0.340064	0.08313	1063	0.00617122	0.954039	0.784759	-0.410858	5.97778e-06	0.206879	309154	0.0017769	4.52717	0.957467	8.23305	7.82219	3.69324e-09	t0_wba_il6_il10_bbmix_moi10
rs1675128	0.175194	0.38946	1063	0.00197815	1.3557	0.919187	-0.413107	0.000661043	0.418727	309154	0.00119787	3.40525	0.970924	3.86035	3.44724	3.69002e-09	t6_wba_il6_bbmix_moi10
rs1729377	0.0804849	0.41832	1063	0.00193305	1.74788	0.920884	0.13827	0.000215412	0.454775	309154	0.00117584	3.70022	0.971444	4.87239	5.01066	3.67341e-09	C6_t6_INT
rs4432028	0.0923706	0.32209	1063	0.00215421	1.68302	0.912623	0.0737707	0.0021327	0.303307	309154	0.00137973	3.0711	0.966657	2.85814	2.93191	3.64767e-09	t0_wba_il10_bbmix_moi10
rs113975175	0.141986	0.04918	1063	0.0100589	1.46843	0.691056	0.157765	0.00159691	0.136127	309154	0.00247928	3.15647	0.941636	3.27038	3.42814	3.6202e-09	t6_wba_il6_bbmix_moi10
rs2302359	0.0927131	0.32193	1063	0.00215477	1.68126	0.912602	0.0711484	0.0021457	0.303309	309154	0.00137973	3.06929	0.966657	2.85276	2.9239	3.61857e-09	t0_wba_il10_bbmix_moi10
rs75927264	0.548155	0.0267	1063	0.0181	0.600528	0.554187	-0.303999	0.00099106	0.0715907	309154	0.00438655	3.29305	0.901174	3.72906	3.42506	3.60905e-09	t6_wba_il6_bbmix_moi10
rs1675129	0.175748	0.38944	1063	0.00197819	1.35396	0.919186	-0.415268	0.000676285	0.418723	309154	0.00119787	3.39902	0.970924	3.83978	3.42451	3.60707e-09	t6_wba_il6_bbmix_moi10
rs4509772	0.0483386	0.18023	1063	0.00318359	1.97438	0.876046	0.663569	0.0048095	0.183642	309154	0.00194476	2.81952	0.953635	2.25496	2.91853	3.59916e-09	t0_wba_il10_bbmix_moi10
rs3853615	0.164498	0.39142	1063	0.00197459	1.3901	0.919321	-0.3704	0.000718903	0.420444	309154	0.00119651	3.38227	0.970956	3.78426	3.41386	3.56888e-09	t6_wba_il6_bbmix_moi10
rs11820258	0.0926051	0.32195	1063	0.0021547	1.68181	0.912605	0.0719913	0.00218731	0.307122	309154	0.0013701	3.06355	0.966882	2.83341	2.9054	3.55222e-09	t0_wba_il10_bbmix_moi10
rs11231070	0.0926051	0.32195	1063	0.0021547	1.68181	0.912605	0.0719913	0.00218736	0.307122	309154	0.0013701	3.06354	0.966882	2.83339	2.90538	3.55215e-09	t0_wba_il10_bbmix_moi10
rs34075806	0.0926051	0.32195	1063	0.0021547	1.68181	0.912605	0.0719913	0.00218746	0.307123	309154	0.0013701	3.06352	0.966882	2.83334	2.90534	3.552e-09	t0_wba_il10_bbmix_moi10
rs11230950	0.50103	0.08915	1063	0.00579253	0.67287	0.795263	-0.612985	0.000139997	0.226273	309154	0.00166532	3.80817	0.960031	5.35145	4.73846	3.53698e-09	t6_wba_il6_il10_bbmix_moi10
rs1792922	0.683566	0.10298	1063	0.00509192	0.407602	0.815456	-0.777194	0.000908636	0.236923	309154	0.00161266	3.31739	0.961246	3.66402	2.88683	3.48687e-09	t0_wba_il10_bbmix_moi10
rs2085746	0.703504	0.10246	1063	0.0051148	0.380594	0.814781	-0.784095	0.00090492	0.236947	309154	0.00161255	3.31853	0.961248	3.66766	2.88356	3.47549e-09	t0_wba_il10_bbmix_moi10
rs1792888	0.683935	0.10299	1063	0.00509148	0.407099	0.815469	-0.777395	0.000915335	0.236881	309154	0.00161286	3.31533	0.961241	3.65751	2.88012	3.46355e-09	t0_wba_il10_bbmix_moi10
rs1629983	0.682963	0.10297	1063	0.00509236	0.408424	0.815443	-0.776887	0.000916727	0.236878	309154	0.00161287	3.31491	0.961241	3.65616	2.87928	3.46064e-09	t0_wba_il10_bbmix_moi10
rs75278253	0.0779696	0.32453	1063	0.00214573	1.76259	0.912937	0.197561	0.00259364	0.30862	309154	0.0013664	3.0122	0.966968	2.68167	2.87923	3.46047e-09	t0_wba_il10_bbmix_moi10
rs1792916	0.788685	0.10105	1063	0.00517803	0.268018	0.812919	-0.808909	0.000885992	0.237074	309154	0.00161196	3.32443	0.961262	3.68639	2.87748	3.45442e-09	t0_wba_il10_bbmix_moi10
rs7929433	0.126506	0.32038	1063	0.00216026	1.52803	0.912399	-0.152317	0.00176234	0.302787	309154	0.00138107	3.12761	0.966625	3.02776	2.87544	3.44738e-09	t0_wba_il10_bbmix_moi10
rs116873148	0.959634	0.09312	1063	0.00556986	0.0506126	0.801572	-0.807637	0.000895035	0.236557	309154	0.00161438	3.3216	0.961206	3.67775	2.87012	3.42908e-09	t0_wba_il10_bbmix_moi10
rs1792917	0.789413	0.10106	1063	0.00517758	0.267072	0.812932	-0.80915	0.000894623	0.236996	309154	0.00161232	3.32173	0.961254	3.67781	2.86866	3.4241e-09	t0_wba_il10_bbmix_moi10
rs112374025	0.340074	0.0176	1063	0.0272042	0.95402	0.452678	-0.0953558	0.00250357	0.0732106	309154	0.00429699	3.02291	0.902996	2.95928	2.86392	3.40791e-09	t0_wba_il10_bbmix_moi10
rs1792920	0.78927	0.10106	1063	0.00517758	0.267258	0.812932	-0.80911	0.00090417	0.236931	309154	0.00161263	3.31876	0.961247	3.66841	2.8593	3.39218e-09	t0_wba_il10_bbmix_moi10
rs72919462	0.126519	0.10014	1063	0.0052198	1.52797	0.811694	0.112687	0.00327703	0.0689813	309154	0.00453973	2.94048	0.898075	2.74081	2.8535	3.37257e-09	t0_wba_il10_bbmix_moi10
rs1792886	0.769064	0.1016	1063	0.00515316	0.2936	0.81365	-0.804997	0.000914787	0.23688	309154	0.00161287	3.3155	0.961241	3.65805	2.85305	3.37106e-09	t0_wba_il10_bbmix_moi10
rs78156005	0.114952	0.06909	1063	0.00731331	1.57632	0.754697	0.234999	0.00327175	0.160881	309154	0.00215969	2.94098	0.948774	2.6174	2.85239	3.36884e-09	t0_wba_il10_bbmix_moi10
rs72923298	0.331445	0.07238	1063	0.00700564	0.971208	0.762566	-0.359289	0.00183904	0.0796387	309154	0.00397774	3.11507	0.909551	3.21149	2.8522	3.36819e-09	t0_wba_il10_bbmix_moi10
rs72919442	0.127578	0.10056	1063	0.00520043	1.52372	0.812262	0.106574	0.00328307	0.0689794	309154	0.00453984	2.93991	0.898072	2.73931	2.84588	3.34697e-09	t0_wba_il10_bbmix_moi10
rs7129536	0.128425	0.10036	1063	0.00520964	1.52034	0.811992	0.102802	0.00327869	0.068981	309154	0.00453974	2.94032	0.898074	2.7404	2.8432	3.33801e-09	t0_wba_il10_bbmix_moi10
rs11230917	0.20337	0.38991	1063	0.00197733	1.27201	0.919218	-0.51435	0.000663468	0.418729	309154	0.00119786	3.40425	0.970924	3.85705	3.3427	3.32372e-09	t6_wba_il6_bbmix_moi10
rs3867137	0.202857	0.38993	1063	0.00197729	1.27345	0.919219	-0.512669	0.000664722	0.418732	309154	0.00119786	3.40373	0.970924	3.85534	3.34267	3.32364e-09	t6_wba_il6_bbmix_moi10
rs2463830	0.0869725	0.16138	1063	0.00347554	1.71159	0.8662	0.263078	0.00333887	0.181944	309154	0.00195884	2.93468	0.953315	2.57298	2.83606	3.31427e-09	t0_wba_il10_bbmix_moi10
rs72917373	0.167673	0.10176	1063	0.00514597	1.37972	0.813862	-0.0659877	0.0027011	0.0694463	309154	0.00451158	2.99985	0.898643	2.89894	2.83296	3.30399e-09	t0_wba_il10_bbmix_moi10
rs2463828	0.086894	0.16138	1063	0.00347554	1.71201	0.8662	0.26371	0.00336032	0.181928	309154	0.00195897	2.9327	0.953312	2.56744	2.83115	3.29805e-09	t0_wba_il10_bbmix_moi10
rs113394924	0.384058	0.03567	1063	0.0136744	0.870444	0.621987	-0.250782	0.000245646	0.0831424	309154	0.00382468	3.66676	0.912728	4.9165	4.66572	3.28882e-09	t6_wba_il6_il10_bbmix_moi10
rs1620118	0.598133	0.09702	1063	0.00536905	0.527088	0.807347	-0.711284	0.000136524	0.226199	309154	0.00166571	3.81438	0.960022	5.37421	4.66293	3.27966e-09	t6_wba_il6_il10_bbmix_moi10
rs4488202	0.0312432	0.25778	1063	0.00245841	2.15396	0.9015	0.932429	0.000641756	0.252382	309154	0.00154519	3.41332	0.962807	3.96291	4.89534	3.2733e-09	C6_t6_INT
rs7936165	0.116128	0.32137	1063	0.00215674	1.57124	0.912529	-0.0918059	0.00201716	0.303513	309154	0.00137921	3.08769	0.966669	2.90741	2.8156	3.24714e-09	t0_wba_il10_bbmix_moi10
rs1540185	0.677873	0.10014	1063	0.0052198	0.415367	0.811694	-0.764823	0.00100547	0.235965	309154	0.00161718	3.28899	0.961142	3.57464	2.80982	3.22843e-09	t0_wba_il10_bbmix_moi10
rs3915609	0.785486	0.10149	1063	0.00515811	0.272176	0.813505	-0.809542	0.000955652	0.236832	309154	0.00161309	3.30327	0.961236	3.61917	2.80963	3.2278e-09	t0_wba_il10_bbmix_moi10
rs626828	0.257447	0.04697	1063	0.0105077	1.13245	0.681658	-0.135225	0.00136578	0.10132	309154	0.00320198	3.20179	0.925883	3.44476	3.30954	3.21531e-09	t6_wba_il6_bbmix_moi10
rs72919445	0.263528	0.1064	1063	0.00494711	1.11809	0.819758	-0.344327	0.00109653	0.0712893	309154	0.00440367	3.26451	0.900826	3.64463	3.3003	3.18575e-09	t6_wba_il6_bbmix_moi10
rs3781966	0.0725115	0.42095	1063	0.0019297	1.79589	0.92101	0.216019	0.00027472	0.447637	309154	0.00117915	3.63804	0.971365	4.65161	4.86762	3.18383e-09	C6_t6_INT
rs1675089	0.562313	0.09775	1063	0.00533326	0.579409	0.808385	-0.690441	0.00014475	0.2262	309154	0.0016657	3.79991	0.960022	5.32131	4.63087	3.17617e-09	t6_wba_il6_il10_bbmix_moi10
rs79370409	0.226367	0.03697	1063	0.0132114	1.20977	0.630052	-0.0361421	0.00286286	0.0913283	309154	0.00351323	2.98209	0.919261	2.82917	2.79303	3.17467e-09	t0_wba_il10_bbmix_moi10
rs11231072	0.114381	0.32091	1063	0.00215837	1.5788	0.912469	-0.0806629	0.00210218	0.303041	309154	0.00138042	3.0754	0.966641	2.87109	2.79042	3.16641e-09	t0_wba_il10_bbmix_moi10
rs1792930	0.109118	0.42812	1063	0.00192117	1.60217	0.921332	-0.0887497	0.00111596	0.465677	309154	0.00117174	3.25953	0.97154	3.38146	3.29271	3.16166e-09	t6_wba_il6_bbmix_moi10
rs2302361	0.0984222	0.32238	1063	0.00215319	1.65255	0.912661	0.0272265	0.00237624	0.307007	309154	0.00137038	3.03867	0.966875	2.7601	2.78732	3.15661e-09	t0_wba_il10_bbmix_moi10
rs113046166	0.975493	0.14591	1063	0.0037744	0.0307203	0.856347	-0.969773	0.000516488	0.1399	309154	0.002423	3.47206	0.942885	4.25198	3.28221	3.12862e-09	t6_wba_il6_bbmix_moi10
rs509360	0.0445233	0.33924	1063	0.00209839	2.00913	0.914694	0.615374	0.00457436	0.35048	309154	0.00128075	2.83557	0.968975	2.15903	2.77441	3.1161e-09	t0_wba_il10_bbmix_moi10
rs11231071	0.0925922	0.32195	1063	0.0021547	1.68188	0.912605	0.0720934	0.00254454	0.303569	309154	0.00137906	3.01799	0.966672	2.70168	2.77377	3.11413e-09	t0_wba_il10_bbmix_moi10
rs2611759	0.0507955	0.09483	1063	0.00547975	1.9532	0.804153	0.718712	0.000550643	0.221462	309154	0.00169099	3.45483	0.95944	4.12337	4.84209	3.10355e-09	C6_t6_INT
rs11230972	0.0686389	0.4138	1063	0.0019391	1.82079	0.920656	0.259133	0.000297907	0.447611	309154	0.00117916	3.61711	0.971365	4.57787	4.837	3.0878e-09	C6_t6_INT
rs118108980	0.374819	0.07186	1063	0.00705239	0.887483	0.76136	-0.416566	0.000210083	0.188682	309154	0.00190457	3.70657	0.95455	5.01156	4.59499	3.06425e-09	t6_wba_il6_il10_bbmix_moi10
rs2232935	0.0759576	0.42056	1063	0.00193019	1.77464	0.920992	0.181158	0.00027716	0.447628	309154	0.00117915	3.63576	0.971365	4.64356	4.82472	3.05011e-09	C6_t6_INT
rs61747222	0.106421	0.02746	1063	0.0176128	1.61449	0.560918	0.319504	0.00251936	0.0939674	309154	0.00342451	3.02101	0.921139	2.93334	3.25285	3.03811e-09	t6_wba_il6_bbmix_moi10
rs7117883	0.00307642	0.32606	1063	0.00214051	2.96	0.91313	2.77856	0.0601534	0.376651	309154	0.00124179	1.87967	0.96989	-0.0380647	2.7405	3.0122e-09	t0_wba_il10_bbmix_moi10
rs4269931	0.0806536	0.09439	1063	0.00550262	1.74691	0.803496	0.41247	0.00551595	0.063787	309154	0.00488217	2.77525	0.891223	2.32287	2.73535	2.99673e-09	t0_wba_il10_bbmix_moi10
rs4281490	0.124055	0.31921	1063	0.00216445	1.53798	0.912244	-0.137702	0.00210049	0.303021	309154	0.00138047	3.07564	0.96664	2.87181	2.73411	2.99302e-09	t0_wba_il10_bbmix_moi10
rs1792930	0.0155646	0.42812	1063	0.00192117	2.41897	0.921332	1.42429	0.00111596	0.465677	309154	0.00117174	3.25953	0.97154	3.38146	4.80574	2.99279e-09	C6_t6_INT
rs149698	0.900027	0.29747	1063	0.00225076	0.125627	0.909063	-1.19162	0.000653582	0.291046	309154	0.00141299	3.40835	0.96588	3.92129	2.72966	2.97975e-09	t0_wba_il10_bbmix_moi10
rs1675122	0.860943	0.10104	1063	0.00517849	0.175174	0.812906	-0.825599	0.00103286	0.235936	309154	0.00161732	3.28142	0.961138	3.55076	2.72516	2.96636e-09	t0_wba_il10_bbmix_moi10
rs10897243	0.00303234	0.33754	1063	0.00210355	2.96444	0.914502	2.78865	0.0622085	0.377543	309154	0.00124063	1.86481	0.969917	-0.0654553	2.72319	2.96053e-09	t0_wba_il10_bbmix_moi10
rs1919357	0.00308083	0.33816	1063	0.00210166	2.95956	0.914573	2.77531	0.0616808	0.377521	309154	0.00124066	1.86858	0.969917	-0.0586076	2.71671	2.94139e-09	t0_wba_il10_bbmix_moi10
rs11230854	0.0981659	0.25575	1063	0.00247117	1.65381	0.901039	0.0756964	0.00161544	0.249333	309154	0.00155773	3.1531	0.962516	3.14278	3.21847	2.93545e-09	t6_wba_il6_bbmix_moi10
rs1919358	0.00308758	0.3382	1063	0.00210153	2.95888	0.914577	2.77348	0.0619983	0.377521	309154	0.00124066	1.86631	0.969917	-0.0627291	2.71075	2.92393e-09	t0_wba_il10_bbmix_moi10
rs11230854	0.0179046	0.25575	1063	0.00247117	2.36759	0.901039	1.36886	0.00161544	0.249333	309154	0.00155773	3.1531	0.962516	3.14278	4.51163	2.81917e-09	t6_wba_il6_il10_bbmix_moi10
rs111980715	0.0647591	0.02151	1063	0.0223481	1.84692	0.501694	0.507394	0.000569915	0.0728742	309154	0.00431526	3.44554	0.902624	4.19328	4.70067	2.69429e-09	C6_t6_INT
rs11823476	0.00352746	0.32946	1063	0.00212917	2.91759	0.913551	2.66413	0.0609088	0.377488	309154	0.0012407	1.87416	0.969916	-0.0484763	2.61565	2.65868e-09	t0_wba_il10_bbmix_moi10
rs112374025	0.153922	0.0176	1063	0.0272042	1.42582	0.452678	0.158777	0.00250357	0.0732106	309154	0.00429699	3.02291	0.902996	2.95928	3.11806	2.655e-09	t6_wba_il6_bbmix_moi10
rs4963452	0.00263976	0.17804	1063	0.00321417	3.00684	0.875004	2.91576	0.00861033	0.188146	309154	0.00190874	2.62715	0.954455	1.74926	4.66502	2.59993e-09	C6_t6_INT
rs72923298	0.21048	0.07238	1063	0.00700564	1.25225	0.762566	-0.121035	0.00183904	0.0796387	309154	0.00397774	3.11507	0.909551	3.21149	3.09046	2.58272e-09	t6_wba_il6_bbmix_moi10
rs1675109	0.108812	0.43068	1063	0.00191834	1.60356	0.921439	-0.0872459	0.00140479	0.46678	309154	0.00117139	3.19367	0.971548	3.17488	3.08763	2.57543e-09	t6_wba_il6_bbmix_moi10
rs1792879	0.108985	0.43068	1063	0.00191834	1.60277	0.921439	-0.0884043	0.00140298	0.466786	309154	0.00117139	3.19404	0.971549	3.17603	3.08763	2.57542e-09	t6_wba_il6_bbmix_moi10
rs1675108	0.108885	0.43068	1063	0.00191834	1.60322	0.921439	-0.0877372	0.0014044	0.466779	309154	0.00117139	3.19375	0.971548	3.17512	3.08739	2.57481e-09	t6_wba_il6_bbmix_moi10
rs2958532	0.601277	0.33286	1063	0.00211816	0.522565	0.91396	-1.10168	0.000476321	0.32756	309154	0.00132366	3.49373	0.967969	4.18707	3.08539	2.56967e-09	t6_wba_il6_bbmix_moi10
rs2511347	0.10941	0.43068	1063	0.00191834	1.60085	0.921439	-0.0912432	0.00140333	0.466784	309154	0.00117139	3.19397	0.971549	3.17581	3.08456	2.56755e-09	t6_wba_il6_bbmix_moi10
rs11604528	0.308123	0.03464	1063	0.014066	1.01917	0.615326	-0.158109	0.00324624	0.0796507	309154	0.0039772	2.9434	0.909562	2.73851	2.5804	2.56658e-09	t0_wba_il10_bbmix_moi10
rs954237	0.0236308	0.30804	1063	0.00220673	2.26308	0.910683	1.12426	0.0103579	0.352191	309154	0.00127789	2.56365	0.969042	1.44685	2.57111	2.54286e-09	t0_wba_il10_bbmix_moi10
rs909268	0.500454	0.29451	1063	0.00226384	0.673775	0.908583	-0.989925	0.000929737	0.391292	309154	0.00122408	3.31097	0.970307	3.56008	2.57016	2.54043e-09	t0_wba_il10_bbmix_moi10
rs79370409	0.125545	0.03697	1063	0.0132114	1.53191	0.630052	0.24209	0.00286286	0.0913283	309154	0.00351323	2.98209	0.919261	2.82917	3.07126	2.53362e-09	t6_wba_il6_bbmix_moi10
rs1675123	0.871654	0.15574	1063	0.00357734	0.161558	0.862818	-0.981963	0.00101307	0.26002	309154	0.00151528	3.28687	0.963501	3.54937	2.56741	2.53345e-09	t0_wba_il10_bbmix_moi10
rs140824900	0.126528	0.10014	1063	0.0052198	1.52794	0.811694	0.112647	0.00469894	0.0691487	309154	0.00452955	2.82698	0.89828	2.44668	2.55932	2.51305e-09	t0_wba_il10_bbmix_moi10
rs10897269	0.126755	0.3204	1063	0.00216018	1.52702	0.912402	-0.153728	0.00252621	0.303685	309154	0.00137877	3.02018	0.966679	2.708	2.55427	2.50039e-09	t0_wba_il10_bbmix_moi10
rs11230927	0.12833	0.4313	1063	0.00191767	1.52072	0.921464	-0.206611	0.00127347	0.466814	309154	0.00117138	3.22189	0.971549	3.26284	3.05623	2.49583e-09	t6_wba_il6_bbmix_moi10
rs17709552	0.119945	0.10078	1063	0.00519035	1.555	0.812558	0.145256	0.00500691	0.0690986	309154	0.00453259	2.80659	0.898219	2.39514	2.5404	2.46594e-09	t0_wba_il10_bbmix_moi10
rs72919472	0.12008	0.10081	1063	0.00518898	1.55444	0.812598	0.14448	0.00504475	0.0690952	309154	0.0045328	2.80416	0.898214	2.38903	2.53351	2.44902e-09	t0_wba_il10_bbmix_moi10
rs117900629	0.0511441	0.02855	1063	0.0169594	1.95027	0.570207	0.662178	0.00523142	0.0555259	309154	0.00555947	2.79243	0.877973	2.37131	3.03349	2.4397e-09	t6_wba_il6_bbmix_moi10
rs149803	0.255441	0.26363	1063	0.00242296	1.13723	0.902782	-0.581617	0.00177517	0.194878	309154	0.00185821	3.12548	0.955607	3.11014	2.52852	2.43682e-09	t0_wba_il10_bbmix_moi10
rs1631096	0.0385478	0.30816	1063	0.00220625	2.06898	0.910701	0.74133	0.000921743	0.297125	309154	0.00139605	3.31338	0.966276	3.60937	4.3507	2.40009e-09	t6_wba_il6_il10_bbmix_moi10
rs2235093	0.205584	0.47132	1063	0.00188768	1.2658	0.922597	-0.540249	0.000213413	0.404722	309154	0.00121016	3.70259	0.970634	4.88932	4.34907	2.39619e-09	t6_wba_il6_il10_bbmix_moi10
rs1675088	0.0178893	0.42862	1063	0.00192061	2.3679	0.921353	1.3116	0.00126299	0.466144	309154	0.00117159	3.22426	0.971544	3.27032	4.58192	2.39259e-09	C6_t6_INT
rs13966	0.107128	0.46924	1063	0.00188862	1.61124	0.922562	-0.0816128	0.00155307	0.417003	309154	0.00119926	3.16458	0.970891	3.09317	3.01156	2.38678e-09	t6_wba_il6_bbmix_moi10
rs1675088	0.138476	0.42862	1063	0.00192061	1.48149	0.921353	-0.260294	0.00126299	0.466144	309154	0.00117159	3.22426	0.971544	3.27032	3.01002	2.38312e-09	t6_wba_il6_bbmix_moi10
rs1792949	0.0722017	0.38338	1063	0.00198971	1.79784	0.918753	0.229685	0.00038765	0.416913	309154	0.00119934	3.54835	0.970889	4.34381	4.5735	2.37253e-09	C6_t6_INT
rs10897237	0.283362	0.41983	1063	0.00193111	1.0728	0.920957	-0.738918	0.00017354	0.450993	309154	0.00117753	3.75471	0.971404	5.07012	4.33121	2.35377e-09	t6_wba_il6_il10_bbmix_moi10
rs11608139	0.0375524	0.29925	1063	0.00224305	2.07971	0.909346	0.766191	0.000973106	0.293457	309154	0.00140617	3.29819	0.96604	3.56303	4.32922	2.3491e-09	t6_wba_il6_il10_bbmix_moi10
rs74849233	0.0117544	0.03651	1063	0.0133714	2.51943	0.62724	1.4973	0.0344659	0.0230323	309154	0.0129569	2.11458	0.755331	0.984785	2.48209	2.32627e-09	t0_wba_il10_bbmix_moi10
rs1675126	0.950969	0.09304	1063	0.00557415	0.0614899	0.801449	-0.806839	0.00139194	0.232764	309154	0.00163258	3.19632	0.960786	3.28855	2.48171	2.32538e-09	t0_wba_il10_bbmix_moi10
rs111825210	0.0493176	0.02376	1063	0.0202784	1.96584	0.525966	0.643063	0.000808146	0.0891077	309154	0.00359201	3.34999	0.917599	3.90077	4.54383	2.30318e-09	C6_t6_INT
rs7113156	0.128121	0.43115	1063	0.00191783	1.52156	0.921458	-0.205412	0.00140491	0.466782	309154	0.00117139	3.19364	0.971549	3.1748	2.96939	2.28822e-09	t6_wba_il6_bbmix_moi10
rs1792902	0.283439	0.41987	1063	0.00193106	1.07263	0.920959	-0.739098	0.00017916	0.450986	309154	0.00117753	3.74672	0.971404	5.04101	4.30191	2.28582e-09	t6_wba_il6_il10_bbmix_moi10
rs11230931	0.128374	0.4313	1063	0.00191767	1.52054	0.921464	-0.206861	0.00140491	0.466787	309154	0.00117139	3.19364	0.971549	3.1748	2.96794	2.28491e-09	t6_wba_il6_bbmix_moi10
rs3845255	0.12822	0.43114	1063	0.00191784	1.52116	0.921457	-0.205967	0.0014064	0.466785	309154	0.00117139	3.19333	0.971549	3.17385	2.96788	2.28478e-09	t6_wba_il6_bbmix_moi10
rs11230929	0.128591	0.4313	1063	0.00191767	1.51968	0.921464	-0.208068	0.00140527	0.466787	309154	0.00117139	3.19357	0.971549	3.17457	2.9665	2.28163e-09	t6_wba_il6_bbmix_moi10
rs11230928	0.128619	0.4313	1063	0.00191767	1.51957	0.921464	-0.208223	0.00140647	0.466787	309154	0.00117139	3.19332	0.971549	3.1738	2.96558	2.27953e-09	t6_wba_il6_bbmix_moi10
rs11230925	0.128393	0.4313	1063	0.00191767	1.52047	0.921464	-0.206964	0.00141127	0.466783	309154	0.00117139	3.19234	0.971549	3.17075	2.96379	2.27545e-09	t6_wba_il6_bbmix_moi10
rs11230927	0.018869	0.4313	1063	0.00191767	2.34811	0.921464	1.2682	0.00127347	0.466814	309154	0.00117138	3.22189	0.971549	3.26284	4.53104	2.27392e-09	C6_t6_INT
rs1675078	0.124874	0.43054	1063	0.00191849	1.53463	0.921433	-0.186868	0.00144847	0.466733	309154	0.0011714	3.18481	0.971548	3.14746	2.96059	2.26818e-09	t6_wba_il6_bbmix_moi10
rs11230935	0.128199	0.43114	1063	0.00191784	1.52124	0.921457	-0.205846	0.00142226	0.466757	309154	0.0011714	3.1901	0.971548	3.16381	2.95796	2.26222e-09	t6_wba_il6_bbmix_moi10
rs11494174	0.128169	0.43112	1063	0.00191786	1.52136	0.921457	-0.205677	0.0014258	0.466755	309154	0.0011714	3.18938	0.971548	3.16158	2.9559	2.25758e-09	t6_wba_il6_bbmix_moi10
rs11494173	0.128177	0.43112	1063	0.00191786	1.52133	0.921457	-0.205719	0.00142656	0.466754	309154	0.0011714	3.18922	0.971548	3.1611	2.95538	2.2564e-09	t6_wba_il6_bbmix_moi10
rs3018620	0.638632	0.3308	1063	0.00212479	0.469612	0.913714	-1.12429	0.000537081	0.326262	309154	0.00132636	3.46155	0.967905	4.07934	2.95505	2.25565e-09	t6_wba_il6_bbmix_moi10
rs1675079	0.12479	0.43055	1063	0.00191848	1.53497	0.921433	-0.186388	0.00146433	0.466679	309154	0.00117142	3.18166	0.971548	3.13771	2.95132	2.24725e-09	t6_wba_il6_bbmix_moi10
rs2511347	0.0174975	0.43068	1063	0.00191834	2.37608	0.921439	1.32918	0.00140333	0.466784	309154	0.00117139	3.19397	0.971549	3.17581	4.50499	2.21543e-09	C6_t6_INT
rs3781971	0.953005	0.08546	1063	0.00601826	0.0589334	0.788968	-0.776503	0.00152163	0.232667	309154	0.00163305	3.17053	0.960775	3.20975	2.43325	2.21537e-09	t0_wba_il10_bbmix_moi10
rs1792879	0.0175167	0.43068	1063	0.00191834	2.37568	0.921439	1.32829	0.00140298	0.466786	309154	0.00117139	3.19404	0.971549	3.17603	4.50432	2.21396e-09	C6_t6_INT
rs1675109	0.0174962	0.43068	1063	0.00191834	2.37611	0.921439	1.32924	0.00140479	0.46678	309154	0.00117139	3.19367	0.971548	3.17488	4.50411	2.2135e-09	C6_t6_INT
rs1675108	0.017514	0.43068	1063	0.00191834	2.37574	0.921439	1.32842	0.0014044	0.466779	309154	0.00117139	3.19375	0.971548	3.17512	4.50354	2.21223e-09	C6_t6_INT
rs195446	0.727431	0.31658	1063	0.00217403	0.348545	0.91189	-1.15919	0.000936742	0.30569	309154	0.00137368	3.30887	0.966798	3.58997	2.43077	2.20991e-09	t0_wba_il10_bbmix_moi10
rs13966	0.250627	0.46924	1063	0.00188862	1.14883	0.922562	-0.670337	0.00155307	0.417003	309154	0.00119926	3.16458	0.970891	3.09317	2.42283	2.19243e-09	t0_wba_il10_bbmix_moi10
rs11231076	0.132996	0.32712	1063	0.00213694	1.50239	0.913263	-0.191735	0.00286148	0.304695	309154	0.00137619	2.98224	0.96674	2.59728	2.40554	2.15484e-09	t0_wba_il10_bbmix_moi10
rs1675078	0.0175872	0.43054	1063	0.00191849	2.3742	0.921433	1.32507	0.00144847	0.466733	309154	0.0011714	3.18481	0.971548	3.14746	4.47253	2.14467e-09	C6_t6_INT
rs4963452	0.0251284	0.17804	1063	0.00321417	2.23942	0.875004	1.15434	0.00861033	0.188146	309154	0.00190874	2.62715	0.954455	1.74926	2.9036	2.14254e-09	t6_wba_il6_bbmix_moi10
rs1675079	0.0175802	0.43055	1063	0.00191848	2.37434	0.921433	1.32539	0.00146433	0.466679	309154	0.00117142	3.18166	0.971548	3.13771	4.4631	2.12455e-09	C6_t6_INT
rs11231085	0.173919	0.33207	1063	0.00212068	1.35972	0.913866	-0.381131	0.00232263	0.329246	309154	0.00132019	3.04554	0.96805	2.76769	2.38656	2.11433e-09	t0_wba_il10_bbmix_moi10
rs7118122	0.279547	0.13696	1063	0.00397935	1.08134	0.849719	-0.450839	0.000321129	0.138161	309154	0.00244854	3.59763	0.942317	4.67178	4.22094	2.10803e-09	t6_wba_il6_il10_bbmix_moi10
rs11230945	0.192684	0.34297	1063	0.00208735	1.30268	0.915105	-0.456713	0.00209252	0.3771	309154	0.00124121	3.07678	0.969904	2.83915	2.38243	2.10562e-09	t0_wba_il10_bbmix_moi10
rs1792930	0.444228	0.42812	1063	0.00192117	0.765073	0.921332	-1.00161	0.00111596	0.465677	309154	0.00117174	3.25953	0.97154	3.38146	2.37985	2.10018e-09	t0_wba_il10_bbmix_moi10
rs7113156	0.0188335	0.43115	1063	0.00191783	2.34881	0.921458	1.26974	0.00140491	0.466782	309154	0.00117139	3.19364	0.971549	3.1748	4.44454	2.08548e-09	C6_t6_INT
rs11230931	0.0188511	0.4313	1063	0.00191767	2.34846	0.921464	1.26896	0.00140491	0.466787	309154	0.00117139	3.19364	0.971549	3.1748	4.44376	2.08386e-09	C6_t6_INT
rs7936094	0.339281	0.14141	1063	0.0038741	0.955588	0.85311	-0.569527	0.000284138	0.14096	309154	0.00240774	3.62935	0.943224	4.77783	4.2083	2.08155e-09	t6_wba_il6_il10_bbmix_moi10
rs11230929	0.0188719	0.4313	1063	0.00191767	2.34805	0.921464	1.26808	0.00140527	0.466787	309154	0.00117139	3.19357	0.971549	3.17457	4.44265	2.08154e-09	C6_t6_INT
rs11230928	0.0188788	0.4313	1063	0.00191767	2.34792	0.921464	1.26778	0.00140647	0.466787	309154	0.00117139	3.19332	0.971549	3.1738	4.44159	2.07933e-09	C6_t6_INT
rs3845255	0.0188809	0.43114	1063	0.00191784	2.34787	0.921457	1.26772	0.0014064	0.466785	309154	0.00117139	3.19333	0.971549	3.17385	4.44157	2.07929e-09	C6_t6_INT
rs11230925	0.0188684	0.4313	1063	0.00191767	2.34812	0.921464	1.26823	0.00141127	0.466783	309154	0.00117139	3.19234	0.971549	3.17075	4.43898	2.07392e-09	C6_t6_INT
rs11230935	0.0188623	0.43114	1063	0.00191784	2.34824	0.921457	1.26851	0.00142226	0.466757	309154	0.0011714	3.1901	0.971548	3.16381	4.43232	2.06015e-09	C6_t6_INT
rs7129085	0.126126	0.43287	1063	0.001916	1.52956	0.921527	-0.194517	0.00160365	0.467136	309154	0.00117128	3.15524	0.971551	3.05634	2.86182	2.05487e-09	t6_wba_il6_bbmix_moi10
rs11494174	0.0189184	0.43112	1063	0.00191786	2.34713	0.921457	1.26612	0.0014258	0.466755	309154	0.0011714	3.18938	0.971548	3.16158	4.4277	2.05066e-09	C6_t6_INT
rs11494173	0.0189152	0.43112	1063	0.00191786	2.3472	0.921457	1.26626	0.00142656	0.466754	309154	0.0011714	3.18922	0.971548	3.1611	4.42736	2.04996e-09	C6_t6_INT
rs7928360	0.146256	0.43096	1063	0.00191804	1.45288	0.92145	-0.299481	0.00143163	0.46675	309154	0.0011714	3.1882	0.971548	3.15793	2.85845	2.04794e-09	t6_wba_il6_bbmix_moi10
rs7928360	0.0190276	0.43096	1063	0.00191804	2.34499	0.92145	1.2615	0.00143163	0.46675	309154	0.0011714	3.1882	0.971548	3.15793	4.41943	2.03377e-09	C6_t6_INT
rs11230938	0.146256	0.43096	1063	0.00191804	1.45288	0.92145	-0.299481	0.00144517	0.466732	309154	0.0011714	3.18547	0.971548	3.1495	2.85002	2.03075e-09	t6_wba_il6_bbmix_moi10
rs11230938	0.0190276	0.43096	1063	0.00191804	2.34499	0.92145	1.2615	0.00144517	0.466732	309154	0.0011714	3.18547	0.971548	3.1495	4.411	2.0167e-09	C6_t6_INT
rs58451960	0.110893	0.18242	1063	0.0031538	1.59419	0.877063	0.0664628	0.00282521	0.140125	309154	0.00241974	2.98614	0.942957	2.77222	2.83868	2.00786e-09	t6_wba_il6_bbmix_moi10
rs72923302	0.101956	0.12408	1063	0.00432783	1.63544	0.838681	0.209413	0.00680346	0.0852273	309154	0.00373962	2.70631	0.914503	2.11934	2.32875	1.99556e-09	t0_wba_il10_bbmix_moi10
rs11230939	0.14599	0.43099	1063	0.001918	1.45384	0.921451	-0.298203	0.00148529	0.466687	309154	0.00117142	3.17754	0.971548	3.12498	2.82678	1.98411e-09	t6_wba_il6_bbmix_moi10
rs1675124	0.93892	0.09337	1063	0.00555647	0.0766276	0.801954	-0.807273	0.00166752	0.233114	309154	0.00163087	3.14383	0.960825	3.12838	2.3211	1.98036e-09	t0_wba_il10_bbmix_moi10
rs11230939	0.018949	0.43099	1063	0.001918	2.34653	0.921451	1.26484	0.00148529	0.466687	309154	0.00117142	3.17754	0.971548	3.12498	4.38982	1.97443e-09	C6_t6_INT
rs72925304	0.234656	0.0704	1063	0.00718734	1.18845	0.757899	-0.173967	0.00239155	0.0793215	309154	0.00399228	3.03674	0.909251	2.99262	2.81865	1.96805e-09	t6_wba_il6_bbmix_moi10
rs4488202	0.936723	0.25778	1063	0.00245841	0.0793889	0.9015	-1.15601	0.000641756	0.252382	309154	0.00154519	3.41332	0.962807	3.96291	2.8069	1.94505e-09	t6_wba_il6_bbmix_moi10
rs72919475	0.119399	0.10078	1063	0.00519035	1.5573	0.812558	0.148159	0.00673411	0.069621	309154	0.00450111	2.70971	0.898854	2.15435	2.30251	1.94387e-09	t0_wba_il10_bbmix_moi10
rs72919477	0.119422	0.10078	1063	0.00519035	1.5572	0.812558	0.148037	0.00674357	0.0696211	309154	0.0045011	2.70925	0.898854	2.15321	2.30125	1.94143e-09	t0_wba_il10_bbmix_moi10
rs55906750	0.717951	0.32314	1063	0.00215054	0.361198	0.912759	-1.16	0.000618358	0.309428	309154	0.00136443	3.42343	0.967014	3.96081	2.80081	1.93324e-09	t6_wba_il6_bbmix_moi10
rs2015950	0.116828	0.18361	1063	0.00313793	1.56823	0.877606	0.0289095	0.0028425	0.140108	309154	0.00241998	2.98428	0.942952	2.76699	2.7959	1.92377e-09	t6_wba_il6_bbmix_moi10
rs760306	0.493189	0.29442	1063	0.00226424	0.685246	0.908568	-0.982766	0.00128006	0.388261	309154	0.00122752	3.22041	0.970226	3.27408	2.29131	1.92224e-09	t0_wba_il10_bbmix_moi10
rs3900954	0.338794	0.42297	1063	0.00192721	0.956551	0.921104	-0.848412	0.00019391	0.454566	309154	0.00117593	3.72682	0.971441	4.96837	4.11996	1.90555e-09	t6_wba_il6_il10_bbmix_moi10
rs73491505	0.581961	0.32312	1063	0.00215061	0.550523	0.912756	-1.08121	0.000688747	0.309018	309154	0.00136543	3.39402	0.966991	3.86408	2.78287	1.89886e-09	t6_wba_il6_bbmix_moi10
rs67561433	0.582665	0.32317	1063	0.00215043	0.549496	0.912763	-1.08176	0.000688747	0.309018	309154	0.00136543	3.39402	0.966991	3.86408	2.78232	1.89782e-09	t6_wba_il6_bbmix_moi10
rs55973182	0.58277	0.32317	1063	0.00215043	0.549344	0.912763	-1.08184	0.000688747	0.309018	309154	0.00136543	3.39402	0.966991	3.86408	2.78224	1.89767e-09	t6_wba_il6_bbmix_moi10
rs12275541	0.582799	0.32319	1063	0.00215036	0.549301	0.912765	-1.08187	0.000688747	0.309018	309154	0.00136543	3.39402	0.966991	3.86408	2.7822	1.8976e-09	t6_wba_il6_bbmix_moi10
rs11231029	0.582935	0.32317	1063	0.00215043	0.549103	0.912763	-1.08196	0.000688747	0.309018	309154	0.00136543	3.39402	0.966991	3.86408	2.78212	1.89744e-09	t6_wba_il6_bbmix_moi10
rs11231030	0.582995	0.32318	1063	0.0021504	0.549015	0.912764	-1.08201	0.000688747	0.309018	309154	0.00136543	3.39402	0.966991	3.86408	2.78207	1.89735e-09	t6_wba_il6_bbmix_moi10
rs66465638	0.582996	0.32318	1063	0.0021504	0.549013	0.912764	-1.08201	0.000688747	0.309018	309154	0.00136543	3.39402	0.966991	3.86408	2.78207	1.89734e-09	t6_wba_il6_bbmix_moi10
rs12274244	0.582986	0.32317	1063	0.00215043	0.549028	0.912763	-1.08199	0.000689763	0.309018	309154	0.00136543	3.39362	0.966991	3.86275	2.78076	1.89486e-09	t6_wba_il6_bbmix_moi10
rs10897220	0.147641	0.43095	1063	0.00191805	1.44792	0.92145	-0.306117	0.00156718	0.466592	309154	0.00117145	3.16195	0.971547	3.07697	2.77085	1.87618e-09	t6_wba_il6_bbmix_moi10
rs1614060	0.940838	0.09349	1063	0.00555008	0.0742169	0.802137	-0.807881	0.00177726	0.233235	309154	0.00163028	3.12513	0.960839	3.07195	2.26407	1.87058e-09	t0_wba_il10_bbmix_moi10
rs909268	0.348583	0.29451	1063	0.00226384	0.937342	0.908583	-0.797016	0.000929737	0.391292	309154	0.00122408	3.31097	0.970307	3.56008	2.76307	1.86163e-09	t6_wba_il6_bbmix_moi10
rs10897220	0.0192137	0.43095	1063	0.00191805	2.34136	0.92145	1.25367	0.00156718	0.466592	309154	0.00117145	3.16195	0.971547	3.07697	4.33064	1.86097e-09	C6_t6_INT
rs1675125	0.942821	0.09345	1063	0.00555221	0.0717251	0.802076	-0.807873	0.00178892	0.233242	309154	0.00163025	3.12321	0.96084	3.06617	2.2583	1.85981e-09	t0_wba_il10_bbmix_moi10
rs74810260	0.118794	0.02269	1063	0.0212114	1.55985	0.51474	0.264683	0.000669684	0.0785247	309154	0.0040293	3.4017	0.908486	4.06067	4.32535	1.85115e-09	C6_t6_INT
rs111980715	0.324289	0.02151	1063	0.0223481	0.985683	0.501694	-0.104555	0.000569915	0.0728742	309154	0.00431526	3.44554	0.902624	4.19328	4.08873	1.84695e-09	t6_wba_il6_il10_bbmix_moi10
rs72919493	0.204286	0.09109	1063	0.00568127	1.26943	0.798403	-0.157444	0.00502308	0.0654015	309154	0.00476987	2.80555	0.893458	2.39665	2.2392	1.82463e-09	t0_wba_il10_bbmix_moi10
rs11230921	0.308142	0.08548	1063	0.00601699	1.01913	0.789003	-0.368218	0.000385603	0.220787	309154	0.00169469	3.54975	0.959355	4.44283	4.07461	1.82107e-09	t6_wba_il6_il10_bbmix_moi10
rs57937104	0.364383	0.11795	1063	0.00452112	0.907045	0.832682	-0.551393	0.00265821	0.169738	309154	0.00206883	3.00473	0.950823	2.78603	2.23464	1.81632e-09	t0_wba_il10_bbmix_moi10
rs11603737	0.14602	0.4311	1063	0.00191789	1.45373	0.921456	-0.298371	0.0016576	0.466908	309154	0.00117135	3.14558	0.971549	3.02678	2.72841	1.79821e-09	t6_wba_il6_bbmix_moi10
rs11230927	0.478388	0.4313	1063	0.00191767	0.708898	0.921464	-1.04056	0.00127347	0.466814	309154	0.00117138	3.22189	0.971549	3.26284	2.22228	1.79401e-09	t0_wba_il10_bbmix_moi10
rs2958532	0.121527	0.33286	1063	0.00211816	1.5484	0.91396	-0.130847	0.000476321	0.32756	309154	0.00132366	3.49373	0.967969	4.18707	4.05622	1.78788e-09	t6_wba_il6_il10_bbmix_moi10
rs1043785	0.126365	0.3204	1063	0.00216018	1.52859	0.912402	-0.151539	0.00371587	0.305123	309154	0.00137511	2.90133	0.966765	2.36689	2.21535	1.78163e-09	t0_wba_il10_bbmix_moi10
rs1675088	0.497989	0.42862	1063	0.00192061	0.677658	0.921353	-1.05984	0.00126299	0.466144	309154	0.00117159	3.22426	0.971544	3.27032	2.21048	1.77296e-09	t0_wba_il10_bbmix_moi10
rs72919496	0.203606	0.0911	1063	0.00568071	1.27134	0.798419	-0.155532	0.00522468	0.0653862	309154	0.00477091	2.79284	0.893437	2.36489	2.20935	1.77097e-09	t0_wba_il10_bbmix_moi10
rs116873148	0.0606211	0.09312	1063	0.00556986	1.87625	0.801572	0.602227	0.000895035	0.236557	309154	0.00161438	3.3216	0.961206	3.67775	4.27998	1.76905e-09	C6_t6_INT
rs7946207	0.0192946	0.4297	1063	0.00191941	2.33979	0.921398	1.25047	0.00165527	0.466908	309154	0.00117135	3.14599	0.971549	3.02803	4.27851	1.76644e-09	C6_t6_INT
rs11603737	0.0193199	0.4311	1063	0.00191789	2.3393	0.921456	1.24921	0.0016576	0.466908	309154	0.00117135	3.14558	0.971549	3.02678	4.27598	1.76199e-09	C6_t6_INT
rs7129085	0.02035	0.43287	1063	0.001916	2.31983	0.921527	1.20715	0.00160365	0.467136	309154	0.00117128	3.15524	0.971551	3.05634	4.26349	1.74012e-09	C6_t6_INT
rs113975175	0.0327879	0.04918	1063	0.0100589	2.13467	0.691056	0.987211	0.00159691	0.136127	309154	0.00247928	3.15647	0.941636	3.27038	4.25759	1.72988e-09	C6_t6_INT
rs1729377	0.343473	0.41832	1063	0.00193305	0.947326	0.920884	-0.855206	0.000215412	0.454775	309154	0.00117584	3.70022	0.971444	4.87239	4.01718	1.71943e-09	t6_wba_il6_il10_bbmix_moi10
rs11600383	0.604203	0.14831	1063	0.00372379	0.518365	0.858	-0.86069	0.000195907	0.136293	309154	0.00247673	3.72424	0.941692	5.1096	4.24891	1.71492e-09	C6_t6_INT
rs7117044	0.34079	0.11847	1063	0.00450393	0.952606	0.833212	-0.517464	0.00295583	0.170089	309154	0.00206544	2.97229	0.950899	2.69343	2.17597	1.71283e-09	t0_wba_il10_bbmix_moi10
rs1919359	0.100176	0.09637	1063	0.00540137	1.644	0.806412	0.268748	0.00917762	0.073896	309154	0.00426029	2.60537	0.903745	1.8969	2.16565	1.69524e-09	t0_wba_il10_bbmix_moi10
rs11230854	0.539406	0.25575	1063	0.00247117	0.613712	0.901039	-0.986831	0.00161544	0.249333	309154	0.00155773	3.1531	0.962516	3.14278	2.15594	1.67887e-09	t0_wba_il10_bbmix_moi10
rs174532	0.242673	0.30018	1063	0.00223907	1.16833	0.909492	-0.580431	0.00260495	0.232199	309154	0.00163535	3.01088	0.960722	2.73611	2.15568	1.67842e-09	t0_wba_il10_bbmix_moi10
rs1047738	0.272935	0.34201	1063	0.00209016	1.09633	0.915	-0.682668	0.00209508	0.377688	309154	0.00124045	3.07641	0.969922	2.83785	2.15518	1.67758e-09	t0_wba_il10_bbmix_moi10
rs10792352	0.658988	0.27802	1063	0.00234334	0.441311	0.905675	-1.09231	0.000808537	0.259953	309154	0.00151553	3.34986	0.963495	3.75079	2.65848	1.67677e-09	t6_wba_il6_bbmix_moi10
rs1792879	0.460991	0.43068	1063	0.00191834	0.737216	0.921439	-1.02154	0.00140298	0.466786	309154	0.00117139	3.19404	0.971549	3.17603	2.15449	1.67643e-09	t0_wba_il10_bbmix_moi10
rs2511347	0.460849	0.43068	1063	0.00191834	0.737449	0.921439	-1.02138	0.00140333	0.466784	309154	0.00117139	3.19397	0.971549	3.17581	2.15442	1.67632e-09	t0_wba_il10_bbmix_moi10
rs1675108	0.46056	0.43068	1063	0.00191834	0.737924	0.921439	-1.02106	0.0014044	0.466779	309154	0.00117139	3.19375	0.971548	3.17512	2.15406	1.67571e-09	t0_wba_il10_bbmix_moi10
rs1675109	0.460729	0.43068	1063	0.00191834	0.737647	0.921439	-1.02125	0.00140479	0.46678	309154	0.00117139	3.19367	0.971548	3.17488	2.15363	1.67498e-09	t0_wba_il10_bbmix_moi10
rs1792950	0.0820302	0.38815	1063	0.00198058	1.73903	0.919096	0.132525	0.000517297	0.417826	309154	0.00119859	3.47164	0.970907	4.08218	4.21471	1.65726e-09	C6_t6_INT
rs111286273	0.728203	0.32209	1063	0.00215421	0.347516	0.912623	-1.16365	0.000733686	0.308794	309154	0.00136598	3.37667	0.966978	3.80741	2.64375	1.65225e-09	t6_wba_il6_bbmix_moi10
rs12282256	0.61686	0.32389	1063	0.00214794	0.500305	0.912855	-1.10585	0.000784115	0.308761	309154	0.00136606	3.35834	0.966976	3.74774	2.64189	1.64918e-09	t6_wba_il6_bbmix_moi10
rs7113156	0.476012	0.43115	1063	0.00191783	0.712732	0.921458	-1.03801	0.00140491	0.466782	309154	0.00117139	3.19364	0.971549	3.1748	2.13678	1.64701e-09	t0_wba_il10_bbmix_moi10
rs3845255	0.476516	0.43114	1063	0.00191784	0.711918	0.921457	-1.03855	0.0014064	0.466785	309154	0.00117139	3.19333	0.971549	3.17385	2.1353	1.64457e-09	t0_wba_il10_bbmix_moi10
rs117900629	0.419191	0.02855	1063	0.0169594	0.807826	0.570207	-0.236172	0.00523142	0.0555259	309154	0.00555947	2.79243	0.877973	2.37131	2.13514	1.64429e-09	t0_wba_il10_bbmix_moi10
rs11230929	0.478053	0.4313	1063	0.00191767	0.709438	0.921464	-1.04021	0.00140527	0.466787	309154	0.00117139	3.19357	0.971549	3.17457	2.13436	1.64302e-09	t0_wba_il10_bbmix_moi10
rs11230931	0.478641	0.4313	1063	0.00191767	0.708489	0.921464	-1.04083	0.00140491	0.466787	309154	0.00117139	3.19364	0.971549	3.1748	2.13397	1.64238e-09	t0_wba_il10_bbmix_moi10
rs11230928	0.477963	0.4313	1063	0.00191767	0.709583	0.921464	-1.04012	0.00140647	0.466787	309154	0.00117139	3.19332	0.971549	3.1738	2.13369	1.64192e-09	t0_wba_il10_bbmix_moi10
rs11230925	0.477878	0.4313	1063	0.00191767	0.70972	0.921464	-1.04003	0.00141127	0.466783	309154	0.00117139	3.19234	0.971549	3.17075	2.13073	1.63706e-09	t0_wba_il10_bbmix_moi10
rs1729404	0.521931	0.21839	1063	0.00275559	0.640372	0.890892	-0.925042	0.001079	0.1851	309154	0.0019329	3.26907	0.953905	3.55859	2.63355	1.63548e-09	t6_wba_il6_bbmix_moi10
rs9705307	0.628468	0.32366	1063	0.00214873	0.483884	0.912826	-1.11306	0.000785778	0.308755	309154	0.00136607	3.35776	0.966976	3.74584	2.63278	1.63423e-09	t6_wba_il6_bbmix_moi10
rs1729382	0.515692	0.21088	1063	0.00282656	0.65	0.888395	-0.908723	0.00109658	0.188717	309154	0.0019043	3.2645	0.954556	3.54069	2.63197	1.6329e-09	t6_wba_il6_bbmix_moi10
rs11230935	0.476539	0.43114	1063	0.00191784	0.71188	0.921457	-1.03857	0.00142226	0.466757	309154	0.0011714	3.1901	0.971548	3.16381	2.12524	1.6281e-09	t0_wba_il10_bbmix_moi10
rs4246216	0.628528	0.32366	1063	0.00214873	0.483799	0.912826	-1.11309	0.000789169	0.308756	309154	0.00136607	3.35657	0.966976	3.74197	2.62888	1.62786e-09	t6_wba_il6_bbmix_moi10
rs11494174	0.476508	0.43112	1063	0.00191786	0.71193	0.921457	-1.03853	0.0014258	0.466755	309154	0.0011714	3.18938	0.971548	3.16158	2.12305	1.62454e-09	t0_wba_il10_bbmix_moi10
rs11494173	0.476572	0.43112	1063	0.00191786	0.711827	0.921457	-1.0386	0.00142656	0.466754	309154	0.0011714	3.18922	0.971548	3.1611	2.1225	1.62365e-09	t0_wba_il10_bbmix_moi10
rs4122115	0.51925	0.21842	1063	0.00275531	0.644503	0.890902	-0.92272	0.00108765	0.188732	309154	0.00190419	3.26681	0.954559	3.5479	2.62518	1.62184e-09	t6_wba_il6_bbmix_moi10
rs72919480	0.222385	0.09053	1063	0.00571289	1.22021	0.797508	-0.204818	0.00548353	0.0652597	309154	0.00477951	2.77717	0.893266	2.32601	2.1212	1.62153e-09	t0_wba_il10_bbmix_moi10
rs12418159	0.736311	0.32223	1063	0.00215372	0.336743	0.912641	-1.16712	0.000748307	0.308799	309154	0.00136596	3.37124	0.966979	3.78968	2.62256	1.61761e-09	t6_wba_il6_bbmix_moi10
rs72919486	0.222336	0.09053	1063	0.00571289	1.22034	0.797508	-0.204691	0.00552433	0.0652603	309154	0.00477947	2.77476	0.893267	2.32004	2.11535	1.61208e-09	t0_wba_il10_bbmix_moi10
rs72919484	0.222385	0.09053	1063	0.00571289	1.22021	0.797508	-0.204818	0.00552764	0.0652598	309154	0.0047795	2.77456	0.893266	2.31956	2.11474	1.61109e-09	t0_wba_il10_bbmix_moi10
rs12285226	0.628452	0.32369	1063	0.00214863	0.483907	0.91283	-1.11307	0.000805879	0.30876	309154	0.00136606	3.35077	0.966976	3.72317	2.6101	1.59757e-09	t6_wba_il6_bbmix_moi10
rs72919445	0.0947618	0.1064	1063	0.00494711	1.6708	0.819758	0.287475	0.00109653	0.0712893	309154	0.00440367	3.26451	0.900826	3.64463	3.9321	1.57919e-09	t6_wba_il6_il10_bbmix_moi10
rs1675078	0.491798	0.43054	1063	0.00191849	0.687452	0.921433	-1.05417	0.00144847	0.466733	309154	0.0011714	3.18481	0.971548	3.14746	2.09328	1.5769e-09	t0_wba_il10_bbmix_moi10
rs7928360	0.507752	0.43096	1063	0.00191804	0.662342	0.92145	-1.06989	0.00143163	0.46675	309154	0.0011714	3.1882	0.971548	3.15793	2.08804	1.56864e-09	t0_wba_il10_bbmix_moi10
rs67697269	0.628494	0.32366	1063	0.00214873	0.483847	0.912826	-1.11307	0.000823948	0.308978	309154	0.00136553	3.34462	0.966989	3.70315	2.59008	1.56591e-09	t6_wba_il6_bbmix_moi10
rs1675079	0.492435	0.43055	1063	0.00191848	0.686441	0.921433	-1.05481	0.00146433	0.466679	309154	0.00117142	3.18166	0.971548	3.13771	2.0829	1.5606e-09	t0_wba_il10_bbmix_moi10
rs2668898	0.539155	0.29516	1063	0.00226094	0.614091	0.908689	-1.02541	0.00154586	0.388169	309154	0.00122763	3.16593	0.970223	3.10533	2.07992	1.55597e-09	t0_wba_il10_bbmix_moi10
rs11230938	0.507752	0.43096	1063	0.00191804	0.662342	0.92145	-1.06989	0.00144517	0.466732	309154	0.0011714	3.18547	0.971548	3.1495	2.07961	1.55548e-09	t0_wba_il10_bbmix_moi10
rs11828383	0.0905554	0.09313	1063	0.00556932	1.69248	0.801587	0.33936	0.0112217	0.073004	309154	0.00430819	2.53572	0.902768	1.73701	2.07637	1.55045e-09	t0_wba_il10_bbmix_moi10
rs509360	0.057623	0.33924	1063	0.00209839	1.89856	0.914694	0.417758	0.00457436	0.35048	309154	0.00128075	2.83557	0.968975	2.15903	2.57679	1.54524e-09	t6_wba_il6_bbmix_moi10
rs11825591	0.0834192	0.02312	1063	0.0208261	1.73118	0.519318	0.411921	0.013266	0.0437668	309154	0.00696644	2.47655	0.851672	1.65761	2.06953	1.53988e-09	t0_wba_il10_bbmix_moi10
rs1729370	0.0444336	0.33061	1063	0.0021254	2.00998	0.913691	0.620751	0.0102155	0.383286	309154	0.00123342	2.56845	0.970087	1.44507	2.06582	1.53418e-09	t0_wba_il10_bbmix_moi10
rs1792957	0.0444376	0.33061	1063	0.0021254	2.00994	0.913691	0.620681	0.0102523	0.383285	309154	0.00123343	2.5672	0.970087	1.44196	2.06264	1.52931e-09	t0_wba_il10_bbmix_moi10
rs1792960	0.0444366	0.33061	1063	0.0021254	2.00995	0.913691	0.620698	0.0102617	0.383284	309154	0.00123343	2.56688	0.970087	1.44117	2.06187	1.52813e-09	t0_wba_il10_bbmix_moi10
rs11230982	0.0445237	0.3306	1063	0.00212544	2.00913	0.913689	0.619194	0.0102532	0.383285	309154	0.00123343	2.56717	0.970087	1.44189	2.06108	1.52693e-09	t0_wba_il10_bbmix_moi10
rs7104825	0.438209	0.10198	1063	0.00513613	0.775221	0.814152	-0.596773	0.00197188	0.0696847	309154	0.0044973	3.09444	0.898931	3.15789	2.56112	1.52121e-09	t6_wba_il6_bbmix_moi10
rs7946207	0.186439	0.4297	1063	0.00191941	1.32119	0.921398	-0.467513	0.00165527	0.466908	309154	0.00117135	3.14599	0.971549	3.02803	2.56052	1.5203e-09	t6_wba_il6_bbmix_moi10
rs145213080	0.0190932	0.03492	1063	0.0139572	2.34371	0.617162	1.21495	0.0430745	0.0230326	309154	0.0129568	2.02299	0.755333	0.841662	2.05661	1.52012e-09	t0_wba_il10_bbmix_moi10
rs11230939	0.508192	0.43099	1063	0.001918	0.661655	0.921451	-1.07032	0.00148529	0.466687	309154	0.00117142	3.17754	0.971548	3.12498	2.05467	1.51716e-09	t0_wba_il10_bbmix_moi10
rs7924462	0.0958381	0.39182	1063	0.00197387	1.66537	0.919348	0.0160871	0.000501996	0.419167	309154	0.00119752	3.47969	0.970932	4.10907	4.12516	1.51531e-09	C6_t6_INT
rs1675122	0.0623407	0.10104	1063	0.00517849	1.86386	0.812906	0.573943	0.00103286	0.235936	309154	0.00161732	3.28142	0.961138	3.55076	4.1247	1.51461e-09	C6_t6_INT
rs2463838	0.0454573	0.33212	1063	0.00212052	2.0004	0.913872	0.602512	0.0101634	0.383171	309154	0.00123356	2.57022	0.970083	1.44953	2.05204	1.51318e-09	t0_wba_il10_bbmix_moi10
rs1675126	0.0431665	0.09304	1063	0.00557415	2.0221	0.801449	0.830156	0.00139194	0.232764	309154	0.00163258	3.19632	0.960786	3.28855	4.1187	1.50556e-09	C6_t6_INT
rs3781971	0.0387698	0.08546	1063	0.00601826	2.06662	0.788968	0.906939	0.00152163	0.232667	309154	0.00163305	3.17053	0.960775	3.20975	4.11669	1.50253e-09	C6_t6_INT
rs2235093	0.29469	0.47132	1063	0.00188768	1.04789	0.922597	-0.772826	0.000213413	0.404722	309154	0.00121016	3.70259	0.970634	4.88932	4.11649	1.50223e-09	C6_t6_INT
rs7129085	0.460313	0.43287	1063	0.001916	0.738331	0.921527	-1.02132	0.00160365	0.467136	309154	0.00117128	3.15524	0.971551	3.05634	2.03502	1.48765e-09	t0_wba_il10_bbmix_moi10
rs17157147	0.821931	0.321	1063	0.00215805	0.225062	0.912481	-1.19484	0.00079827	0.309222	309154	0.00136493	3.35339	0.967003	3.73143	2.53659	1.48435e-09	t6_wba_il6_bbmix_moi10
rs2232946	0.0678491	0.24448	1063	0.00254652	1.82601	0.898328	0.354647	0.00957833	0.174439	309154	0.00202454	2.59069	0.951825	1.67772	2.03236	1.4837e-09	t0_wba_il10_bbmix_moi10
rs2958532	0.113889	0.33286	1063	0.00211816	1.58095	0.91396	-0.0842916	0.000476321	0.32756	309154	0.00132366	3.49373	0.967969	4.18707	4.10278	1.48177e-09	C6_t6_INT
rs111825210	0.261178	0.02376	1063	0.0202784	1.12361	0.525966	-0.0412219	0.000808146	0.0891077	309154	0.00359201	3.34999	0.917599	3.90077	3.85954	1.46867e-09	t6_wba_il6_il10_bbmix_moi10
rs2513081	0.0760028	0.164	1063	0.00343073	1.77436	0.867696	0.354587	0.00950014	0.186587	309154	0.001921	2.59351	0.954176	1.66757	2.02215	1.46863e-09	t0_wba_il10_bbmix_moi10
rs7924998	0.0911872	0.09277	1063	0.00558871	1.68917	0.801034	0.335481	0.0119589	0.0729857	309154	0.00430919	2.51335	0.902747	1.68608	2.02157	1.46776e-09	t0_wba_il10_bbmix_moi10
rs12788625	0.538353	0.21073	1063	0.00282803	0.615306	0.888344	-0.928001	0.00122834	0.184553	309154	0.00193733	3.23222	0.953804	3.44487	2.51687	1.45536e-09	t6_wba_il6_bbmix_moi10
rs1675127	0.0461525	0.05601	1063	0.00889618	1.994	0.716648	0.794171	0.00988075	0.132257	309154	0.00254044	2.57997	0.940282	1.72033	2.5145	1.45192e-09	t6_wba_il6_bbmix_moi10
rs72643562	0.0557733	0.04433	1063	0.0111028	1.9128	0.669588	0.671242	0.0085931	0.132157	309154	0.00254207	2.62783	0.940246	1.83768	2.50892	1.44384e-09	t6_wba_il6_bbmix_moi10
rs10897220	0.510904	0.43095	1063	0.00191805	0.65743	0.92145	-1.07288	0.00156718	0.466592	309154	0.00117145	3.16195	0.971547	3.07697	2.00409	1.44234e-09	t0_wba_il10_bbmix_moi10
rs760306	0.330779	0.29442	1063	0.00226424	0.972547	0.908568	-0.766397	0.00128006	0.388261	309154	0.00122752	3.22041	0.970226	3.27408	2.50768	1.44206e-09	t6_wba_il6_bbmix_moi10
rs11608211	0.0436527	0.10639	1063	0.00494752	2.01741	0.819746	0.811467	0.0203624	0.101317	309154	0.00320207	2.3196	0.925882	1.18983	2.0013	1.43832e-09	t0_wba_il10_bbmix_moi10
rs7946207	0.46845	0.4297	1063	0.00191941	0.725004	0.921398	-1.02952	0.00165527	0.466908	309154	0.00117135	3.14599	0.971549	3.02803	1.99851	1.43431e-09	t0_wba_il10_bbmix_moi10
rs12806663	0.0768646	0.2483	1063	0.00252009	1.76918	0.899277	0.259668	0.00910857	0.163967	309154	0.00212686	2.60795	0.949513	1.736	1.99566	1.43024e-09	t0_wba_il10_bbmix_moi10
rs55906750	0.122134	0.32314	1063	0.00215054	1.54588	0.912759	-0.128914	0.000618358	0.309428	309154	0.00136443	3.42343	0.967014	3.96081	3.83189	1.42861e-09	t6_wba_il6_il10_bbmix_moi10
rs1792886	0.0798535	0.1016	1063	0.00515316	1.75154	0.81365	0.408026	0.000914787	0.23688	309154	0.00161287	3.3155	0.961241	3.65805	4.06607	1.42837e-09	C6_t6_INT
rs1792922	0.0803632	0.10298	1063	0.00509192	1.74858	0.815456	0.401711	0.000908636	0.236923	309154	0.00161266	3.31739	0.961246	3.66402	4.06574	1.42789e-09	C6_t6_INT
rs1919356	0.0760368	0.164	1063	0.00343073	1.77416	0.867696	0.35427	0.00985122	0.186429	309154	0.00192225	2.58101	0.954147	1.63692	1.99119	1.42385e-09	t0_wba_il10_bbmix_moi10
rs1792888	0.0800799	0.10299	1063	0.00509148	1.75022	0.815469	0.404035	0.000915335	0.236881	309154	0.00161286	3.31533	0.961241	3.65751	4.06155	1.42192e-09	C6_t6_INT
rs56189303	0.616686	0.32388	1063	0.00214797	0.500553	0.912854	-1.10573	0.00092794	0.309246	309154	0.00136487	3.31151	0.967004	3.59644	2.49072	1.4178e-09	t6_wba_il6_bbmix_moi10
rs1629983	0.0803501	0.10297	1063	0.00509236	1.74866	0.815443	0.401834	0.000916727	0.236878	309154	0.00161287	3.31491	0.961241	3.65616	4.058	1.41688e-09	C6_t6_INT
rs11602604	0.563264	0.21056	1063	0.00282971	0.578	0.888285	-0.947521	0.00123942	0.184598	309154	0.00193696	3.22965	0.953813	3.43691	2.48939	1.41592e-09	t6_wba_il6_bbmix_moi10
rs7936094	0.462882	0.14141	1063	0.0038741	0.734109	0.85311	-0.729157	0.000284138	0.14096	309154	0.00240774	3.62935	0.943224	4.77783	4.04867	1.40373e-09	C6_t6_INT
rs2524289	0.275211	0.47613	1063	0.00188577	1.09114	0.922669	-0.730574	0.00244636	0.366471	309154	0.00125578	3.0299	0.969561	2.70441	1.97383	1.39935e-09	t0_wba_il10_bbmix_moi10
rs1534589	0.68264	0.32289	1063	0.00215141	0.408863	0.912727	-1.14307	0.000904649	0.309076	309154	0.00136529	3.31862	0.966994	3.61932	2.47625	1.39744e-09	t6_wba_il6_bbmix_moi10
rs1047738	0.168242	0.34201	1063	0.00209016	1.37788	0.915	-0.363971	0.00209508	0.377688	309154	0.00124045	3.07641	0.969922	2.83785	2.47388	1.39412e-09	t6_wba_il6_bbmix_moi10
rs3915609	0.0784377	0.10149	1063	0.00515811	1.75982	0.813505	0.42003	0.000955652	0.236832	309154	0.00161309	3.30327	0.961236	3.61917	4.0392	1.39049e-09	C6_t6_INT
rs11608139	0.626874	0.29925	1063	0.00224305	0.486132	0.909346	-1.0929	0.000973106	0.293457	309154	0.00140617	3.29819	0.96604	3.56303	2.47013	1.38891e-09	t6_wba_il6_bbmix_moi10
rs11230945	0.170165	0.34297	1063	0.00208735	1.37167	0.915105	-0.372289	0.00209252	0.3771	309154	0.00124121	3.07678	0.969904	2.83915	2.46686	1.38437e-09	t6_wba_il6_bbmix_moi10
rs1631096	0.715412	0.30816	1063	0.00220625	0.364597	0.910701	-1.14735	0.000921743	0.297125	309154	0.00139605	3.31338	0.966276	3.60937	2.46202	1.37769e-09	t6_wba_il6_bbmix_moi10
rs4124	0.0235515	0.03805	1063	0.0128508	2.26437	0.636478	1.12577	0.0437311	0.0230496	309154	0.0129474	2.01666	0.755466	0.832007	1.95778	1.37706e-09	t0_wba_il10_bbmix_moi10
rs11822224	0.0235515	0.03805	1063	0.0128508	2.26437	0.636478	1.12577	0.0437361	0.0230499	309154	0.0129473	2.01661	0.755469	0.831934	1.9577	1.37696e-09	t0_wba_il10_bbmix_moi10
rs11827029	0.0235515	0.03805	1063	0.0128508	2.26437	0.636478	1.12577	0.0437401	0.02305	309154	0.0129472	2.01657	0.755469	0.831876	1.95764	1.37688e-09	t0_wba_il10_bbmix_moi10
rs1792932	0.046221	0.33091	1063	0.00212443	1.99337	0.913727	0.590239	0.0111617	0.386649	309154	0.0012294	2.5376	0.970181	1.36738	1.95761	1.37684e-09	t0_wba_il10_bbmix_moi10
rs7946258	0.0235515	0.03805	1063	0.0128508	2.26437	0.636478	1.12577	0.0437421	0.02305	309154	0.0129472	2.01655	0.755469	0.831847	1.95761	1.37684e-09	t0_wba_il10_bbmix_moi10
rs12273757	0.0235515	0.03805	1063	0.0128508	2.26437	0.636478	1.12577	0.0437492	0.0230502	309154	0.0129471	2.01649	0.755471	0.831743	1.95751	1.3767e-09	t0_wba_il10_bbmix_moi10
rs12273761	0.0235595	0.03804	1063	0.012854	2.26424	0.63642	1.12551	0.0437512	0.0230503	309154	0.012947	2.01647	0.755472	0.831714	1.95723	1.37631e-09	t0_wba_il10_bbmix_moi10
rs113522729	0.0235507	0.03805	1063	0.0128508	2.26438	0.636478	1.12579	0.0439339	0.0230513	309154	0.0129465	2.01472	0.75548	0.829055	1.95484	1.37303e-09	t0_wba_il10_bbmix_moi10
rs7929818	0.0236003	0.03804	1063	0.012854	2.26358	0.63642	1.12456	0.0439511	0.0230537	309154	0.0129452	2.01456	0.755498	0.828806	1.95336	1.371e-09	t0_wba_il10_bbmix_moi10
rs11819950	0.0236003	0.03804	1063	0.012854	2.26358	0.63642	1.12456	0.0440038	0.0230529	309154	0.0129456	2.01405	0.755492	0.828041	1.9526	1.36995e-09	t0_wba_il10_bbmix_moi10
rs57973105	0.0236003	0.03804	1063	0.012854	2.26358	0.63642	1.12456	0.044021	0.0230531	309154	0.0129455	2.01389	0.755494	0.827792	1.95235	1.36961e-09	t0_wba_il10_bbmix_moi10
rs11603737	0.514	0.4311	1063	0.00191789	0.652623	0.921456	-1.07581	0.0016576	0.466908	309154	0.00117135	3.14558	0.971549	3.02678	1.95096	1.36771e-09	t0_wba_il10_bbmix_moi10
rs17157332	0.0238301	0.03802	1063	0.0128605	2.25986	0.636303	1.11907	0.0438117	0.0230495	309154	0.0129475	2.01589	0.755466	0.830832	1.9499	1.36626e-09	t0_wba_il10_bbmix_moi10
rs72917379	0.418272	0.10177	1063	0.00514552	0.809423	0.813875	-0.574057	0.00232456	0.0694967	309154	0.00450855	3.04529	0.898704	3.02234	2.44829	1.3589e-09	t6_wba_il6_bbmix_moi10
rs74810260	0.571324	0.02269	1063	0.0212114	0.566102	0.51474	-0.279055	0.000669684	0.0785247	309154	0.0040293	3.4017	0.908486	4.06067	3.78161	1.35855e-09	t6_wba_il6_il10_bbmix_moi10
rs7105219	0.0787686	0.16542	1063	0.00340707	1.75788	0.868489	0.327539	0.0101076	0.186554	309154	0.00192126	2.57213	0.95417	1.61491	1.94245	1.35611e-09	t0_wba_il10_bbmix_moi10
rs3862390	0.079366	0.39141	1063	0.0019746	1.75438	0.91932	0.156125	0.000662613	0.42049	309154	0.00119647	3.4046	0.970957	3.85784	4.01396	1.35584e-09	C6_t6_INT
rs2178259	0.822448	0.32102	1063	0.00215798	0.224397	0.912483	-1.19499	0.00088424	0.309207	309154	0.00136497	3.32498	0.967002	3.6397	2.44471	1.35404e-09	t6_wba_il6_bbmix_moi10
rs1792916	0.0906874	0.10105	1063	0.00517803	1.69178	0.812919	0.325233	0.000885992	0.237074	309154	0.00161196	3.32443	0.961262	3.68639	4.01162	1.35267e-09	C6_t6_INT
rs72917377	0.41979	0.10181	1063	0.00514373	0.806785	0.813928	-0.575917	0.00234969	0.0694901	309154	0.00450895	3.04205	0.898696	3.0135	2.43758	1.34443e-09	t6_wba_il6_bbmix_moi10
rs4309171	0.824413	0.32104	1063	0.00215791	0.221873	0.912486	-1.19552	0.000891169	0.309208	309154	0.00136496	3.32281	0.967002	3.6327	2.43718	1.34389e-09	t6_wba_il6_bbmix_moi10
rs10750972	0.144894	0.13174	1063	0.00411215	1.45781	0.845478	-0.0353056	0.00724619	0.140229	309154	0.00241824	2.68531	0.942991	1.96764	1.93233	1.34247e-09	t0_wba_il10_bbmix_moi10
rs3018620	0.15694	0.3308	1063	0.00212479	1.41544	0.913714	-0.309744	0.000537081	0.326262	309154	0.00132636	3.46155	0.967905	4.07934	3.76959	1.34233e-09	t6_wba_il6_il10_bbmix_moi10
rs1792917	0.0906744	0.10106	1063	0.00517758	1.69185	0.812932	0.32531	0.000894623	0.236996	309154	0.00161232	3.32173	0.961254	3.67781	4.00312	1.34122e-09	C6_t6_INT
rs3862389	0.078995	0.39139	1063	0.00197464	1.75655	0.919319	0.159634	0.000677236	0.420492	309154	0.00119647	3.39863	0.970957	3.83813	3.99776	1.33406e-09	C6_t6_INT
rs2521561	0.294258	0.4746	1063	0.00188634	1.04883	0.922648	-0.77222	0.00246678	0.366499	309154	0.00125574	3.02739	0.969562	2.69702	1.9248	1.33239e-09	t0_wba_il10_bbmix_moi10
rs2513744	0.0573035	0.10901	1063	0.00484281	1.90099	0.822885	0.621375	0.0192677	0.075063	309154	0.00419934	2.34031	0.904991	1.30145	1.92283	1.32976e-09	t0_wba_il10_bbmix_moi10
rs1792920	0.0907015	0.10106	1063	0.00517758	1.69171	0.812932	0.325114	0.00090417	0.236931	309154	0.00161263	3.31876	0.961247	3.66841	3.99352	1.32841e-09	C6_t6_INT
rs2085746	0.0907831	0.10246	1063	0.0051148	1.69128	0.814781	0.322205	0.00090492	0.236947	309154	0.00161255	3.31853	0.961248	3.66766	3.98986	1.32356e-09	C6_t6_INT
rs4963291	0.025873	0.37264	1063	0.00201201	2.22811	0.917917	1.02848	8.16676e-05	0.413324	309154	0.00120235	3.93945	0.970818	5.7661	6.79458	1.32166e-09	t0_wba_il6_il10_bbmix_moi10
rs35117866	0.0328127	0.03664	1063	0.0133258	2.13437	0.628039	0.936041	0.0347953	0.0232943	309154	0.0128146	2.11073	0.757366	0.979005	1.91505	1.31946e-09	t0_wba_il10_bbmix_moi10
rs144771444	0.0886066	0.02012	1063	0.0238581	1.70279	0.485352	0.371505	0.00114014	0.0723831	309154	0.00434224	3.25345	0.902074	3.61242	3.98392	1.31572e-09	C6_t6_INT
rs11231120	0.0182078	0.03526	1063	0.0138275	2.36137	0.619365	1.24385	0.0566396	0.0231075	309154	0.0129158	1.90608	0.755919	0.668055	1.9119	1.31532e-09	t0_wba_il10_bbmix_moi10
rs56973213	0.0236003	0.03804	1063	0.012854	2.26358	0.63642	1.12456	0.0469289	0.0228556	309154	0.0130547	1.98694	0.753938	0.787164	1.91172	1.31508e-09	t0_wba_il10_bbmix_moi10
rs1792951	0.107009	0.38958	1063	0.00197793	1.61178	0.919195	-0.0638979	0.000537811	0.41832	309154	0.00119819	3.46118	0.970916	4.04689	3.98299	1.31449e-09	C6_t6_INT
rs12224732	0.031789	0.2915	1063	0.0022775	2.14705	0.908082	0.899627	0.0166798	0.440789	309154	0.0011828	2.39369	0.971279	1.00753	1.90716	1.30909e-09	t0_wba_il10_bbmix_moi10
rs74536325	0.0478763	0.10972	1063	0.00481531	1.97846	0.823714	0.744317	0.0210732	0.102301	309154	0.00317474	2.30667	0.926468	1.15973	1.90404	1.30502e-09	t0_wba_il10_bbmix_moi10
rs1792952	0.104585	0.38948	1063	0.00197812	1.62302	0.919188	-0.0471543	0.000553095	0.418391	309154	0.00119814	3.45363	0.970918	4.02153	3.97437	1.30321e-09	C6_t6_INT
rs112686551	0.0864468	0.02013	1063	0.0238465	1.71445	0.485474	0.381229	0.00117758	0.0724151	309154	0.00434047	3.24426	0.90211	3.58549	3.96671	1.29327e-09	C6_t6_INT
rs1792948	0.402409	0.40287	1063	0.00195525	0.837327	0.920048	-0.940632	0.00027062	0.42209	309154	0.00119524	3.64191	0.970986	4.66936	3.72873	1.28858e-09	t6_wba_il6_il10_bbmix_moi10
rs2668898	0.304217	0.29516	1063	0.00226094	1.02743	0.908689	-0.71713	0.00154586	0.388169	309154	0.00122763	3.16593	0.970223	3.10533	2.3882	1.27965e-09	t6_wba_il6_bbmix_moi10
rs1630011	0.10763	0.38954	1063	0.00197801	1.60894	0.919193	-0.0680982	0.000552586	0.418269	309154	0.00119823	3.45388	0.970915	4.02239	3.95429	1.2773e-09	C6_t6_INT
rs11231026	0.057317	0.10907	1063	0.00484047	1.90089	0.822956	0.621142	0.0202932	0.074934	309154	0.00420599	2.32088	0.904855	1.26082	1.88196	1.27652e-09	t0_wba_il10_bbmix_moi10
rs2513072	0.0683838	0.1645	1063	0.00342235	1.82247	0.867977	0.429058	0.0122529	0.187068	309154	0.00191719	2.50478	0.954262	1.45106	1.88012	1.27416e-09	t0_wba_il10_bbmix_moi10
rs113975175	0.0837647	0.04918	1063	0.0100589	1.72925	0.691056	0.445934	0.00159691	0.136127	309154	0.00247928	3.15647	0.941636	3.27038	3.71631	1.27268e-09	t6_wba_il6_il10_bbmix_moi10
rs1675124	0.0437446	0.09337	1063	0.00555647	2.01653	0.801954	0.820902	0.00166752	0.233114	309154	0.00163087	3.14383	0.960825	3.12838	3.94928	1.27092e-09	C6_t6_INT
rs147881859	0.161367	0.02137	1063	0.0224913	1.40049	0.500097	0.143768	0.0108143	0.0212091	309154	0.0140445	2.54864	0.74013	1.73	1.87377	1.2661e-09	t0_wba_il10_bbmix_moi10
rs7927359	0.102887	0.38954	1063	0.00197801	1.63102	0.919193	-0.0352169	0.000580403	0.41848	309154	0.00119806	3.44061	0.970919	3.97793	3.94272	1.26261e-09	C6_t6_INT
rs7118122	0.47407	0.13696	1063	0.00397935	0.715873	0.849719	-0.729894	0.000321129	0.138161	309154	0.00244854	3.59763	0.942317	4.67178	3.94189	1.26156e-09	C6_t6_INT
rs3853615	0.0792946	0.39142	1063	0.00197459	1.75479	0.919321	0.156795	0.000718903	0.420444	309154	0.00119651	3.38227	0.970956	3.78426	3.94106	1.26051e-09	C6_t6_INT
rs12270597	0.0332847	0.36478	1063	0.00202993	2.12863	0.917247	0.832111	6.97429e-05	0.409708	309154	0.00120553	3.97716	0.970743	5.91169	6.7438	1.25623e-09	t0_wba_il6_il10_bbmix_moi10
rs7952545	0.102307	0.38955	1063	0.00197799	1.63377	0.919193	-0.0310922	0.000588423	0.418502	309154	0.00119805	3.4369	0.97092	3.96552	3.93443	1.25219e-09	C6_t6_INT
rs2232949	0.0431316	0.36074	1063	0.00203969	2.02243	0.916882	0.631385	5.62937e-05	0.407967	309154	0.00120711	4.02783	0.970706	6.1089	6.74029	1.25182e-09	t0_wba_il6_il10_bbmix_moi10
rs72472161	0.0455229	0.10961	1063	0.00481955	1.99979	0.823586	0.779367	0.02319	0.102591	309154	0.00316679	2.27029	0.926638	1.08187	1.86124	1.25034e-09	t0_wba_il10_bbmix_moi10
rs56407035	0.0326423	0.36474	1063	0.00203003	2.13646	0.917243	0.847428	7.13099e-05	0.409703	309154	0.00120553	3.97187	0.970743	5.89129	6.73872	1.24985e-09	t0_wba_il6_il10_bbmix_moi10
rs11231065	0.0749378	0.17476	1063	0.00326148	1.78085	0.873397	0.3516	0.0114551	0.186954	309154	0.00191809	2.5285	0.954242	1.50819	1.85979	1.24853e-09	t0_wba_il10_bbmix_moi10
rs11231066	0.0749378	0.17476	1063	0.00326148	1.78085	0.873397	0.3516	0.0114551	0.186954	309154	0.00191809	2.5285	0.954242	1.50819	1.85979	1.24853e-09	t0_wba_il10_bbmix_moi10
rs7113399	0.0749378	0.17476	1063	0.00326148	1.78085	0.873397	0.3516	0.0114551	0.186954	309154	0.00191809	2.5285	0.954242	1.50819	1.85979	1.24853e-09	t0_wba_il10_bbmix_moi10
rs7109686	0.0749557	0.17476	1063	0.00326148	1.78074	0.873397	0.351429	0.0114543	0.186954	309154	0.00191809	2.52852	0.954242	1.50825	1.85968	1.24839e-09	t0_wba_il10_bbmix_moi10
rs58451960	0.57856	0.18242	1063	0.0031538	0.555489	0.877063	-0.912725	0.00282521	0.140125	309154	0.00241974	2.98614	0.942957	2.77222	1.85949	1.24816e-09	t0_wba_il10_bbmix_moi10
rs7935912	0.0751327	0.17477	1063	0.00326133	1.77965	0.873402	0.349735	0.011467	0.186955	309154	0.00191808	2.52814	0.954242	1.50731	1.85704	1.24511e-09	t0_wba_il10_bbmix_moi10
rs7112486	0.0751378	0.17478	1063	0.00326118	1.77962	0.873407	0.349675	0.0114837	0.186955	309154	0.00191808	2.52762	0.954242	1.50608	1.85575	1.2435e-09	t0_wba_il10_bbmix_moi10
rs3758966	0.102288	0.38954	1063	0.00197801	1.63386	0.919193	-0.030951	0.000593198	0.418523	309154	0.00119803	3.43471	0.97092	3.95821	3.92726	1.24324e-09	C6_t6_INT
rs2264278	0.0592764	0.04592	1063	0.0107362	1.88614	0.676973	0.639161	0.00990399	0.132248	309154	0.00254059	2.57916	0.940278	1.71837	2.35754	1.24101e-09	t6_wba_il6_bbmix_moi10
rs2246925	0.0790353	0.1654	1063	0.0034074	1.75631	0.868478	0.325176	0.0111879	0.186982	309154	0.00191787	2.53677	0.954247	1.52815	1.85332	1.24048e-09	t0_wba_il10_bbmix_moi10
rs1849352	0.0258259	0.15773	1063	0.00354055	2.22882	0.864037	1.14843	0.0191298	0.116687	309154	0.00282867	2.34299	0.933954	1.20482	2.35325	1.2357e-09	t6_wba_il6_bbmix_moi10
rs11533255	0.0258676	0.15775	1063	0.00354019	2.22819	0.864049	1.1472	0.0191452	0.116649	309154	0.00282947	2.34269	0.933936	1.20425	2.35145	1.23348e-09	t6_wba_il6_bbmix_moi10
rs4963453	0.0259086	0.15776	1063	0.00354001	2.22758	0.864055	1.14602	0.0191324	0.116681	309154	0.0028288	2.34294	0.933951	1.20472	2.35074	1.2326e-09	t6_wba_il6_bbmix_moi10
rs61898622	0.160579	0.06536	1063	0.00769982	1.40313	0.745038	0.0500824	0.0085202	0.161733	309154	0.00215049	2.63073	0.948981	1.79605	1.84613	1.23159e-09	t0_wba_il10_bbmix_moi10
rs10792352	0.117079	0.27802	1063	0.00234334	1.56715	0.905675	-0.0683522	0.000808537	0.259953	309154	0.00151553	3.34986	0.963495	3.75079	3.68244	1.23029e-09	t6_wba_il6_il10_bbmix_moi10
rs1631096	0.00206718	0.30816	1063	0.00220625	3.08041	0.910701	3.11289	0.000921743	0.297125	309154	0.00139605	3.31338	0.966276	3.60937	6.72226	1.22946e-09	t0_wba_il6_il10_bbmix_moi10
rs2513073	0.079032	0.1654	1063	0.0034074	1.75633	0.868478	0.325206	0.0113645	0.186964	309154	0.00191801	2.53129	0.954244	1.5149	1.84011	1.2242e-09	t0_wba_il10_bbmix_moi10
rs55906750	0.109575	0.32314	1063	0.00215054	1.60011	0.912759	-0.0510524	0.000618358	0.309428	309154	0.00136443	3.42343	0.967014	3.96081	3.90975	1.22166e-09	C6_t6_INT
rs3758967	0.10219	0.38952	1063	0.00197804	1.63433	0.919191	-0.0302433	0.000606192	0.418554	309154	0.001198	3.42883	0.970921	3.93863	3.90838	1.21999e-09	C6_t6_INT
rs3758968	0.102205	0.38952	1063	0.00197804	1.63426	0.919191	-0.03035	0.000606192	0.41856	309154	0.001198	3.42883	0.970921	3.93863	3.90828	1.21986e-09	C6_t6_INT
rs3915312	0.0833402	0.24573	1063	0.00253777	1.73163	0.898642	0.202752	0.0101181	0.174688	309154	0.00202227	2.57177	0.951876	1.63086	1.83361	1.21627e-09	t0_wba_il10_bbmix_moi10
rs7102858	0.14566	0.13082	1063	0.00413669	1.45503	0.8447	-0.0370328	0.00814929	0.139782	309154	0.00242471	2.64582	0.942847	1.86913	1.8321	1.21443e-09	t0_wba_il10_bbmix_moi10
rs7119235	0.07918	0.16543	1063	0.0034069	1.75546	0.868494	0.323846	0.0115404	0.186902	309154	0.0019185	2.52589	0.954233	1.50198	1.82583	1.20684e-09	t0_wba_il10_bbmix_moi10
rs113858593	0.0229579	0.0358	1063	0.0136266	2.27413	0.62281	1.12299	0.0538877	0.0231262	309154	0.0129056	1.92774	0.756064	0.699408	1.82239	1.2027e-09	t0_wba_il10_bbmix_moi10
rs72917373	0.417726	0.10176	1063	0.00514597	0.810373	0.813862	-0.5734	0.0027011	0.0694463	309154	0.00451158	2.99985	0.898643	2.89894	2.32554	1.20193e-09	t6_wba_il6_bbmix_moi10
rs10792347	0.0791058	0.17584	1063	0.00324569	1.7559	0.873933	0.311776	0.0114543	0.186954	309154	0.00191809	2.52852	0.954242	1.50825	1.82003	1.19986e-09	t0_wba_il10_bbmix_moi10
rs2232955	0.0308924	0.02881	1063	0.0168108	2.15846	0.572361	0.908558	8.95159e-05	0.0832949	309154	0.00381831	3.91738	0.91286	5.7842	6.69276	1.19372e-09	t0_wba_il6_il10_bbmix_moi10
rs11230915	0.109389	0.38967	1063	0.00197777	1.60094	0.919202	-0.0799317	0.000588966	0.418525	309154	0.00119803	3.43665	0.97092	3.96469	3.88475	1.1915e-09	C6_t6_INT
rs1614060	0.0443252	0.09349	1063	0.00555008	2.011	0.802137	0.811883	0.00177726	0.233235	309154	0.00163028	3.12513	0.960839	3.07195	3.88384	1.19041e-09	C6_t6_INT
rs12361901	0.10945	0.38968	1063	0.00197775	1.60067	0.919202	-0.0803349	0.000589332	0.418524	309154	0.00119803	3.43648	0.97092	3.96412	3.88379	1.19035e-09	C6_t6_INT
rs168959	0.0827202	0.05803	1063	0.00860493	1.73512	0.723358	0.446366	0.0081937	0.138316	309154	0.00244624	2.64398	0.942369	1.86704	2.3134	1.18743e-09	t6_wba_il6_bbmix_moi10
rs1675125	0.0442646	0.09345	1063	0.00555221	2.01158	0.802076	0.81284	0.00178892	0.233242	309154	0.00163025	3.12321	0.96084	3.06617	3.87901	1.18468e-09	C6_t6_INT
rs113046166	0.357517	0.14591	1063	0.0037744	0.920107	0.856347	-0.607686	0.000516488	0.1399	309154	0.002423	3.47206	0.942885	4.25198	3.64429	1.18424e-09	t6_wba_il6_il10_bbmix_moi10
rs1540185	0.0940779	0.10014	1063	0.0052198	1.67427	0.811694	0.302816	0.00100547	0.235965	309154	0.00161718	3.28899	0.961142	3.57464	3.87746	1.18284e-09	C6_t6_INT
rs7122395	0.110026	0.38975	1063	0.00197762	1.59808	0.919207	-0.0841745	0.000593472	0.418531	309154	0.00119802	3.43458	0.97092	3.9578	3.87362	1.17831e-09	C6_t6_INT
rs2015950	0.67628	0.18361	1063	0.00313793	0.417545	0.877606	-0.973753	0.0028425	0.140108	309154	0.00241998	2.98428	0.942952	2.76699	1.79324	1.16814e-09	t0_wba_il10_bbmix_moi10
rs10897271	0.794256	0.3303	1063	0.00212641	0.260788	0.913653	-1.19362	0.00104277	0.329496	309154	0.00131968	3.27873	0.968062	3.48138	2.28775	1.15736e-09	t6_wba_il6_bbmix_moi10
rs7932927	0.474057	0.41039	1063	0.00194391	0.715894	0.920475	-1.02997	0.000275157	0.447612	309154	0.00117916	3.63763	0.971365	4.65016	3.6202	1.15605e-09	t6_wba_il6_il10_bbmix_moi10
rs12417747	0.0984328	0.15908	1063	0.00351614	1.6525	0.864848	0.180167	0.00648082	0.114696	309154	0.0028713	2.72241	0.933025	2.10584	2.28601	1.15534e-09	t6_wba_il6_bbmix_moi10
rs11605965	0.0603081	0.11016	1063	0.00479845	1.87853	0.824223	0.585028	0.0201145	0.102881	309154	0.00315889	2.32421	0.926808	1.19594	1.78097	1.1539e-09	t0_wba_il10_bbmix_moi10
rs111286273	0.133454	0.32209	1063	0.00215421	1.50062	0.912623	-0.191212	0.000733686	0.308794	309154	0.00136598	3.37667	0.966978	3.80741	3.61619	1.15143e-09	t6_wba_il6_il10_bbmix_moi10
rs12418159	0.130249	0.32223	1063	0.00215372	1.51312	0.912641	-0.174103	0.000748307	0.308799	309154	0.00136596	3.37124	0.966979	3.78968	3.61558	1.15072e-09	t6_wba_il6_il10_bbmix_moi10
rs2513038	0.0576341	0.10884	1063	0.00484945	1.89847	0.822686	0.617643	0.0231196	0.074668	309154	0.00421976	2.27145	0.904573	1.15887	1.77652	1.14877e-09	t0_wba_il10_bbmix_moi10
rs1528730	0.0576704	0.1089	1063	0.0048471	1.89819	0.822756	0.61714	0.0231665	0.074673	309154	0.0042195	2.27068	0.904578	1.15727	1.77441	1.14635e-09	t0_wba_il10_bbmix_moi10
rs61898623	0.15625	0.06532	1063	0.0077042	1.4178	0.744929	0.0656014	0.00945802	0.161794	309154	0.00214984	2.59504	0.948995	1.70746	1.77306	1.1448e-09	t0_wba_il10_bbmix_moi10
rs73500219	0.0325615	0.03639	1063	0.0134138	2.13745	0.626499	0.938723	0.0436978	0.0230574	309154	0.0129432	2.01698	0.755527	0.832492	1.77122	1.1427e-09	t0_wba_il10_bbmix_moi10
rs11604528	0.858352	0.03464	1063	0.014066	0.178472	0.615326	-0.46788	0.00324624	0.0796507	309154	0.0039772	2.9434	0.909562	2.73851	2.27063	1.13771e-09	t6_wba_il6_bbmix_moi10
rs17157338	0.0274987	0.04943	1063	0.0100106	2.20436	0.692081	1.09253	0.0557943	0.0254445	309154	0.0117576	1.91264	0.772833	0.672549	1.76508	1.13571e-09	t0_wba_il10_bbmix_moi10
rs2463837	0.0879197	0.16636	1063	0.00339164	1.70647	0.869006	0.248994	0.0113569	0.186839	309154	0.001919	2.53152	0.954221	1.51564	1.76464	1.1352e-09	t0_wba_il10_bbmix_moi10
rs7105622	0.0871676	0.16645	1063	0.00339017	1.71053	0.869056	0.254901	0.0114699	0.186954	309154	0.00191809	2.52805	0.954242	1.5071	1.762	1.13221e-09	t0_wba_il10_bbmix_moi10
rs7102807	0.110251	0.39038	1063	0.00197647	1.59707	0.91925	-0.08587	0.000619099	0.422131	309154	0.00119521	3.42311	0.970987	3.91884	3.83297	1.13137e-09	C6_t6_INT
rs12417747	0.218103	0.15908	1063	0.00351614	1.23159	0.864848	-0.344773	0.00648082	0.114696	309154	0.0028713	2.72241	0.933025	2.10584	1.76107	1.13116e-09	t0_wba_il10_bbmix_moi10
rs7936908	0.0219401	0.14138	1063	0.00387479	2.2914	0.853087	1.28062	0.047215	0.117022	309154	0.00282164	1.98437	0.934107	0.479259	1.75988	1.12982e-09	t0_wba_il10_bbmix_moi10
rs3018619	0.0878731	0.16639	1063	0.00339115	1.70673	0.869023	0.249327	0.0114704	0.186954	309154	0.00191809	2.52803	0.954242	1.50706	1.75639	1.12588e-09	t0_wba_il10_bbmix_moi10
rs7105843	0.0878892	0.16639	1063	0.00339115	1.70664	0.869023	0.249199	0.0114699	0.186954	309154	0.00191809	2.52805	0.954242	1.5071	1.7563	1.12577e-09	t0_wba_il10_bbmix_moi10
rs1675128	0.102601	0.38946	1063	0.00197815	1.63237	0.919187	-0.0331557	0.000661043	0.418727	309154	0.00119787	3.40525	0.970924	3.86035	3.8272	1.12486e-09	C6_t6_INT
rs10897285	0.0264938	0.03615	1063	0.0134995	2.2189	0.625008	1.04819	0.0538865	0.0231261	309154	0.0129056	1.92775	0.756064	0.699422	1.74761	1.11604e-09	t0_wba_il10_bbmix_moi10
rs59295893	0.0265632	0.03624	1063	0.0134673	2.21788	0.625569	1.04741	0.0538865	0.0231261	309154	0.0129056	1.92775	0.756064	0.699422	1.74683	1.11517e-09	t0_wba_il10_bbmix_moi10
rs11601657	0.0438182	0.29313	1063	0.00227006	2.01583	0.908355	0.650659	0.00197879	0.291101	309154	0.00141283	3.0934	0.965884	2.93233	3.58299	1.11382e-09	t6_wba_il6_il10_bbmix_moi10
rs11608139	0.00221193	0.29925	1063	0.00224305	3.06019	0.909346	3.05756	0.000973106	0.293457	309154	0.00140617	3.29819	0.96604	3.56303	6.6206	1.11061e-09	t0_wba_il6_il10_bbmix_moi10
rs1675129	0.101642	0.38944	1063	0.00197819	1.63695	0.919186	-0.0262772	0.000676285	0.418723	309154	0.00119787	3.39902	0.970924	3.83978	3.8135	1.10955e-09	C6_t6_INT
rs17157147	0.126869	0.321	1063	0.00215805	1.52657	0.912481	-0.154722	0.00079827	0.309222	309154	0.00136493	3.35339	0.967003	3.73143	3.57671	1.10685e-09	t6_wba_il6_il10_bbmix_moi10
rs4144906	0.110136	0.38971	1063	0.00197769	1.59758	0.919204	-0.0848883	0.000635726	0.418633	309154	0.00119794	3.4159	0.970922	3.89564	3.81075	1.10651e-09	C6_t6_INT
rs72923298	0.0919707	0.07238	1063	0.00700564	1.68509	0.762566	0.363735	0.00183904	0.0796387	309154	0.00397774	3.11507	0.909551	3.21149	3.57523	1.10521e-09	t6_wba_il6_il10_bbmix_moi10
rs12576538	0.137553	0.47923	1063	0.00188472	1.48496	0.922709	-0.262747	0.0029847	0.482336	309154	0.00116767	2.96931	0.971636	2.50204	2.23929	1.10261e-09	t6_wba_il6_bbmix_moi10
rs4963296	0.607135	0.32022	1063	0.00216083	0.514167	0.912378	-1.09676	0.00124753	0.304718	309154	0.00137613	3.22778	0.966741	3.33433	2.23756	1.10071e-09	t6_wba_il6_bbmix_moi10
rs11230972	0.453291	0.4138	1063	0.0019391	0.749939	0.920656	-1.00809	0.000297907	0.447611	309154	0.00117916	3.61711	0.971365	4.57787	3.56978	1.09921e-09	t6_wba_il6_il10_bbmix_moi10
rs4334021	0.071483	0.20766	1063	0.00285872	1.8024	0.887269	0.349832	0.0128656	0.208475	309154	0.00176685	2.48747	0.957697	1.38142	1.73126	1.09793e-09	t0_wba_il10_bbmix_moi10
rs2958530	0.0720495	0.2076	1063	0.00285933	1.7988	0.887247	0.344154	0.0128251	0.208481	309154	0.00176682	2.48859	0.957698	1.38409	1.72824	1.09463e-09	t0_wba_il10_bbmix_moi10
rs149803	0.426395	0.26363	1063	0.00242296	0.795376	0.902782	-0.87984	0.00177517	0.194878	309154	0.00185821	3.12548	0.955607	3.11014	2.2303	1.09274e-09	t6_wba_il6_bbmix_moi10
rs2277281	0.607407	0.32023	1063	0.00216079	0.513778	0.912379	-1.09695	0.00125907	0.30506	309154	0.00137527	3.22515	0.966761	3.32591	2.22896	1.09127e-09	t6_wba_il6_bbmix_moi10
rs11231119	0.0357586	0.03704	1063	0.0131873	2.09966	0.630476	0.891982	0.0436616	0.0230574	309154	0.0129432	2.01733	0.755527	0.833021	1.725	1.09109e-09	t0_wba_il10_bbmix_moi10
rs11230863	0.0995517	0.24512	1063	0.00254203	1.64703	0.89849	0.0748741	0.00503501	0.243786	309154	0.00158149	2.80479	0.961967	2.14916	2.22404	1.08592e-09	t6_wba_il6_bbmix_moi10
rs7129536	0.375206	0.10036	1063	0.00520964	0.886765	0.811992	-0.51638	0.00327869	0.068981	309154	0.00453974	2.94032	0.898074	2.7404	2.22402	1.0859e-09	t6_wba_il6_bbmix_moi10
rs1792857	0.0334778	0.36465	1063	0.00203024	2.12631	0.917235	0.827615	8.1694e-05	0.413322	309154	0.00120235	3.93938	0.970818	5.7658	6.59342	1.08083e-09	t0_wba_il6_il10_bbmix_moi10
rs12419894	0.607194	0.3208	1063	0.00215876	0.514083	0.912455	-1.09723	0.0012728	0.305081	309154	0.00137521	3.22204	0.966762	3.31622	2.21899	1.08045e-09	t6_wba_il6_bbmix_moi10
rs3741245	0.607132	0.32022	1063	0.00216083	0.514171	0.912378	-1.09676	0.00127397	0.305078	309154	0.00137522	3.22178	0.966762	3.3154	2.21864	1.08007e-09	t6_wba_il6_bbmix_moi10
rs11230917	0.108454	0.38991	1063	0.00197733	1.60518	0.919218	-0.0737717	0.000663468	0.418729	309154	0.00119786	3.40425	0.970924	3.85705	3.78327	1.07652e-09	C6_t6_INT
rs7128883	0.606129	0.32024	1063	0.00216076	0.515606	0.912381	-1.0961	0.00128056	0.305092	309154	0.00137519	3.2203	0.966763	3.31078	2.21468	1.07581e-09	t6_wba_il6_bbmix_moi10
rs7130122	0.607376	0.32024	1063	0.00216076	0.513823	0.912381	-1.09694	0.00127997	0.305091	309154	0.00137519	3.22043	0.966763	3.3112	2.21426	1.07535e-09	t6_wba_il6_bbmix_moi10
rs10501332	0.607303	0.32023	1063	0.00216079	0.513927	0.912379	-1.09688	0.00128056	0.305092	309154	0.00137519	3.2203	0.966763	3.31078	2.2139	1.07497e-09	t6_wba_il6_bbmix_moi10
rs12283977	0.607377	0.32022	1063	0.00216083	0.513821	0.912378	-1.09692	0.00128056	0.305092	309154	0.00137519	3.2203	0.966763	3.31078	2.21386	1.07492e-09	t6_wba_il6_bbmix_moi10
rs35015521	0.607377	0.32022	1063	0.00216083	0.513821	0.912378	-1.09692	0.00128056	0.305092	309154	0.00137519	3.2203	0.966763	3.31078	2.21386	1.07492e-09	t6_wba_il6_bbmix_moi10
rs7118241	0.607377	0.32022	1063	0.00216083	0.513821	0.912378	-1.09692	0.00128056	0.305092	309154	0.00137519	3.2203	0.966763	3.31078	2.21386	1.07492e-09	t6_wba_il6_bbmix_moi10
rs56142004	0.607407	0.32023	1063	0.00216079	0.513778	0.912379	-1.09695	0.00128056	0.305092	309154	0.00137519	3.2203	0.966763	3.31078	2.21383	1.07489e-09	t6_wba_il6_bbmix_moi10
rs4963499	0.607135	0.32022	1063	0.00216083	0.514167	0.912378	-1.09676	0.00128283	0.305096	309154	0.00137518	3.21979	0.966763	3.3092	2.21244	1.0734e-09	t6_wba_il6_bbmix_moi10
rs4963295	0.607195	0.32023	1063	0.00216079	0.514081	0.912379	-1.09681	0.00128283	0.305096	309154	0.00137518	3.21979	0.966763	3.3092	2.21239	1.07335e-09	t6_wba_il6_bbmix_moi10
rs4963502	0.60721	0.32022	1063	0.00216083	0.514061	0.912378	-1.09681	0.00128283	0.305096	309154	0.00137518	3.21979	0.966763	3.3092	2.21239	1.07334e-09	t6_wba_il6_bbmix_moi10
rs17585235	0.607176	0.32022	1063	0.00216083	0.514108	0.912378	-1.09679	0.00128455	0.305067	309154	0.00137525	3.21941	0.966762	3.30802	2.21123	1.0721e-09	t6_wba_il6_bbmix_moi10
rs12278088	0.61306	0.32011	1063	0.00216122	0.50571	0.912364	-1.10061	0.00128283	0.305096	309154	0.00137518	3.21979	0.966763	3.3092	2.20859	1.06927e-09	t6_wba_il6_bbmix_moi10
rs12281053	0.613074	0.32011	1063	0.00216122	0.50569	0.912364	-1.10062	0.00128283	0.305096	309154	0.00137518	3.21979	0.966763	3.3092	2.20858	1.06926e-09	t6_wba_il6_bbmix_moi10
rs12284476	0.613074	0.32011	1063	0.00216122	0.50569	0.912364	-1.10062	0.00128283	0.305096	309154	0.00137518	3.21979	0.966763	3.3092	2.20858	1.06926e-09	t6_wba_il6_bbmix_moi10
rs4963297	0.614057	0.31975	1063	0.00216251	0.504291	0.912316	-1.101	0.00128283	0.305096	309154	0.00137518	3.21979	0.966763	3.3092	2.2082	1.06885e-09	t6_wba_il6_bbmix_moi10
rs3867137	0.109332	0.38993	1063	0.00197729	1.6012	0.919219	-0.0796407	0.000664722	0.418732	309154	0.00119786	3.40373	0.970924	3.85534	3.7757	1.0684e-09	C6_t6_INT
rs3758976	0.714984	0.23527	1063	0.00261434	0.365171	0.895903	-1.07148	0.00233819	0.305845	309154	0.00137329	3.04353	0.966807	2.77509	1.70362	1.068e-09	t0_wba_il10_bbmix_moi10
rs174532	0.224305	0.30018	1063	0.00223907	1.21516	0.909492	-0.529677	0.00260495	0.232199	309154	0.00163535	3.01088	0.960722	2.73611	2.20643	1.06696e-09	t6_wba_il6_bbmix_moi10
rs11231110	0.0372202	0.03671	1063	0.0133013	2.08334	0.628468	0.868812	0.0436124	0.0230557	309154	0.0129441	2.0178	0.755514	0.833741	1.70255	1.06687e-09	t0_wba_il10_bbmix_moi10
rs11231111	0.0372202	0.03671	1063	0.0133013	2.08334	0.628468	0.868812	0.0436124	0.0230558	309154	0.012944	2.0178	0.755515	0.833741	1.70255	1.06687e-09	t0_wba_il10_bbmix_moi10
rs12271287	0.0372202	0.03671	1063	0.0133013	2.08334	0.628468	0.868812	0.0436184	0.0230558	309154	0.012944	2.01774	0.755515	0.833653	1.70247	1.06678e-09	t0_wba_il10_bbmix_moi10
rs11231112	0.0372202	0.03671	1063	0.0133013	2.08334	0.628468	0.868812	0.0436234	0.0230559	309154	0.012944	2.01769	0.755516	0.83358	1.70239	1.0667e-09	t0_wba_il10_bbmix_moi10
rs2158027	0.150805	0.49595	1063	0.00188159	1.43669	0.922827	-0.328459	0.00525932	0.363371	309154	0.00126033	2.79071	0.969454	2.03081	1.70235	1.06665e-09	t0_wba_il10_bbmix_moi10
rs11231115	0.0372202	0.03671	1063	0.0133013	2.08334	0.628468	0.868812	0.0436576	0.0230571	309154	0.0129433	2.01736	0.755525	0.83308	1.70189	1.06616e-09	t0_wba_il10_bbmix_moi10
rs12273682	0.0372202	0.03671	1063	0.0133013	2.08334	0.628468	0.868812	0.0436586	0.023057	309154	0.0129434	2.01735	0.755524	0.833065	1.70188	1.06615e-09	t0_wba_il10_bbmix_moi10
rs11231116	0.0372202	0.03671	1063	0.0133013	2.08334	0.628468	0.868812	0.0436596	0.0230572	309154	0.0129433	2.01734	0.755526	0.833051	1.70186	1.06613e-09	t0_wba_il10_bbmix_moi10
rs11231117	0.0372202	0.03671	1063	0.0133013	2.08334	0.628468	0.868812	0.0436626	0.0230573	309154	0.0129432	2.01732	0.755527	0.833007	1.70182	1.06609e-09	t0_wba_il10_bbmix_moi10
rs11231109	0.0372202	0.03671	1063	0.0133013	2.08334	0.628468	0.868812	0.0436747	0.0230546	309154	0.0129447	2.0172	0.755505	0.83283	1.70164	1.0659e-09	t0_wba_il10_bbmix_moi10
rs12289932	0.0372119	0.03671	1063	0.0133013	2.08343	0.628468	0.868931	0.0436958	0.0230573	309154	0.0129432	2.017	0.755527	0.832522	1.70145	1.0657e-09	t0_wba_il10_bbmix_moi10
rs75822310	0.0372202	0.03671	1063	0.0133013	2.08334	0.628468	0.868812	0.0436938	0.0230574	309154	0.0129432	2.01702	0.755527	0.832551	1.70136	1.0656e-09	t0_wba_il10_bbmix_moi10
rs2903921	0.0777307	0.05887	1063	0.00848971	1.76401	0.726047	0.482229	0.0098519	0.132248	309154	0.00254059	2.58098	0.940278	1.72279	2.20502	1.06546e-09	t6_wba_il6_bbmix_moi10
rs142139432	0.0448118	0.02855	1063	0.0169594	2.00642	0.570207	0.725517	0.013905	0.0153389	309154	0.0193036	2.45971	0.674495	1.47921	2.20473	1.06515e-09	t6_wba_il6_bbmix_moi10
rs72919462	0.392414	0.10014	1063	0.0052198	0.855247	0.811694	-0.537988	0.00327703	0.0689813	309154	0.00453973	2.94048	0.898075	2.74081	2.20282	1.06312e-09	t6_wba_il6_bbmix_moi10
rs2250661	0.508349	0.42578	1063	0.00192386	0.66141	0.92123	-1.06911	0.000289508	0.448823	309154	0.00117856	3.62451	0.971379	4.60373	3.53462	1.06123e-09	t6_wba_il6_il10_bbmix_moi10
rs1792943	0.500689	0.4258	1063	0.00192384	0.673407	0.921231	-1.06174	0.000292334	0.448822	309154	0.00117856	3.622	0.971379	4.5949	3.53315	1.05968e-09	t6_wba_il6_il10_bbmix_moi10
rs72919442	0.393028	0.10056	1063	0.00520043	0.85414	0.812262	-0.540059	0.00328307	0.0689794	309154	0.00453984	2.93991	0.898072	2.73931	2.19925	1.05933e-09	t6_wba_il6_bbmix_moi10
rs1792942	0.498712	0.42578	1063	0.00192386	0.676517	0.92123	-1.0598	0.000295223	0.448876	309154	0.00117854	3.61946	0.97138	4.58594	3.52614	1.05227e-09	t6_wba_il6_il10_bbmix_moi10
rs12284539	0.639334	0.31979	1063	0.00216236	0.46863	0.912321	-1.11686	0.00128283	0.305096	309154	0.00137518	3.21979	0.966763	3.3092	2.19234	1.05204e-09	t6_wba_il6_bbmix_moi10
rs1792877	0.0797228	0.057	1063	0.00875085	1.7523	0.71998	0.468918	0.00985213	0.132248	309154	0.00254059	2.58098	0.940278	1.72277	2.19169	1.05135e-09	t6_wba_il6_bbmix_moi10
rs56032113	0.826993	0.20691	1063	0.00286637	0.21856	0.887001	-1.069	0.00288855	0.13943	309154	0.00242984	2.97936	0.942733	2.7541	1.6851	1.04841e-09	t0_wba_il10_bbmix_moi10
rs2611759	0.4688	0.09483	1063	0.00547975	0.724433	0.804153	-0.6042	0.000550643	0.221462	309154	0.00169099	3.45483	0.95944	4.12337	3.51917	1.04497e-09	t6_wba_il6_il10_bbmix_moi10
rs2727258	0.636523	0.44001	1063	0.00190895	0.472565	0.921793	-1.17127	0.00211729	0.324453	309154	0.00133018	3.07327	0.967816	2.85236	1.68108	1.04421e-09	t0_wba_il10_bbmix_moi10
rs2232935	0.577458	0.42056	1063	0.00193019	0.557101	0.920992	-1.12618	0.00027716	0.447628	309154	0.00117915	3.63576	0.971365	4.64356	3.51738	1.04309e-09	t6_wba_il6_il10_bbmix_moi10
rs3781966	0.592469	0.42095	1063	0.0019297	0.535261	0.92101	-1.13728	0.00027472	0.447637	309154	0.00117915	3.63804	0.971365	4.65161	3.51433	1.03991e-09	t6_wba_il6_il10_bbmix_moi10
rs12420825	0.607377	0.32023	1063	0.00216079	0.513821	0.912379	-1.09693	0.00132987	0.305202	309154	0.00137491	3.20945	0.96677	3.27701	2.18008	1.03922e-09	t6_wba_il6_bbmix_moi10
rs414975	0.081834	0.05709	1063	0.00873789	1.74014	0.720279	0.453556	0.00984147	0.13224	309154	0.00254072	2.58135	0.940276	1.72369	2.17725	1.03628e-09	t6_wba_il6_bbmix_moi10
rs972355	0.566852	0.34718	1063	0.00207534	0.572694	0.915552	-1.08567	0.000292759	0.439731	309154	0.00118341	3.62162	0.971265	4.59482	3.50915	1.03454e-09	t6_wba_il6_il10_bbmix_moi10
rs11231029	0.168978	0.32317	1063	0.00215043	1.3755	0.912763	-0.356093	0.000688747	0.309018	309154	0.00136543	3.39402	0.966991	3.86408	3.50798	1.03334e-09	t6_wba_il6_il10_bbmix_moi10
rs11231030	0.169002	0.32318	1063	0.0021504	1.37542	0.912764	-0.356197	0.000688747	0.309018	309154	0.00136543	3.39402	0.966991	3.86408	3.50788	1.03323e-09	t6_wba_il6_il10_bbmix_moi10
rs66465638	0.169005	0.32318	1063	0.0021504	1.37541	0.912764	-0.35621	0.000688747	0.309018	309154	0.00136543	3.39402	0.966991	3.86408	3.50787	1.03322e-09	t6_wba_il6_il10_bbmix_moi10
rs55973182	0.169059	0.32317	1063	0.00215043	1.37523	0.912763	-0.356425	0.000688747	0.309018	309154	0.00136543	3.39402	0.966991	3.86408	3.50765	1.03299e-09	t6_wba_il6_il10_bbmix_moi10
rs12275541	0.169066	0.32319	1063	0.00215036	1.37521	0.912765	-0.356462	0.000688747	0.309018	309154	0.00136543	3.39402	0.966991	3.86408	3.50761	1.03296e-09	t6_wba_il6_il10_bbmix_moi10
rs67561433	0.169082	0.32317	1063	0.00215043	1.37516	0.912763	-0.356518	0.000688747	0.309018	309154	0.00136543	3.39402	0.966991	3.86408	3.50756	1.0329e-09	t6_wba_il6_il10_bbmix_moi10
rs12274244	0.168985	0.32317	1063	0.00215043	1.37547	0.912763	-0.356125	0.000689763	0.309018	309154	0.00136543	3.39362	0.966991	3.86275	3.50663	1.03194e-09	t6_wba_il6_il10_bbmix_moi10
rs12418282	0.0330513	0.36462	1063	0.00203031	2.13146	0.917233	0.837689	8.72991e-05	0.409683	309154	0.00120555	3.92342	0.970743	5.70563	6.54332	1.02802e-09	t0_wba_il6_il10_bbmix_moi10
rs195446	0.116027	0.31658	1063	0.00217403	1.57167	0.91189	-0.0883358	0.000936742	0.30569	309154	0.00137368	3.30887	0.966798	3.58997	3.50163	1.0268e-09	t6_wba_il6_il10_bbmix_moi10
rs73491505	0.170686	0.32312	1063	0.00215061	1.37	0.912756	-0.362945	0.000688747	0.309018	309154	0.00136543	3.39402	0.966991	3.86408	3.50113	1.02628e-09	t6_wba_il6_il10_bbmix_moi10
rs12294680	0.0404688	0.03661	1063	0.0133363	2.04893	0.627855	0.82367	0.0436054	0.0230556	309154	0.0129441	2.01786	0.755513	0.833843	1.65751	1.01988e-09	t0_wba_il10_bbmix_moi10
rs11231108	0.0404802	0.03661	1063	0.0133363	2.04881	0.627855	0.82352	0.0436757	0.0230547	309154	0.0129446	2.01719	0.755506	0.832816	1.65634	1.01868e-09	t0_wba_il10_bbmix_moi10
rs111286273	0.114254	0.32209	1063	0.00215421	1.57936	0.912623	-0.0805491	0.000733686	0.308794	309154	0.00136598	3.37667	0.966978	3.80741	3.72686	1.01747e-09	C6_t6_INT
rs1800007	0.594505	0.34782	1063	0.00207355	0.532319	0.915619	-1.10648	0.000291998	0.439994	309154	0.00118326	3.6223	0.971268	4.59715	3.49067	1.0156e-09	t6_wba_il6_il10_bbmix_moi10
rs2178259	0.126679	0.32102	1063	0.00215798	1.52733	0.912483	-0.153672	0.00088424	0.309207	309154	0.00136497	3.32498	0.967002	3.6397	3.48603	1.01089e-09	t6_wba_il6_il10_bbmix_moi10
rs112559424	0.795213	0.03795	1063	0.0128833	0.259547	0.635893	-0.483736	0.00713001	0.0480204	309154	0.00637773	2.69071	0.862483	2.13015	1.64642	1.00863e-09	t0_wba_il10_bbmix_moi10
rs3741252	0.193175	0.06414	1063	0.00783604	1.30124	0.741692	-0.0488724	0.010274	0.128994	309154	0.00259495	2.56647	0.939078	1.69366	1.64479	1.00699e-09	t0_wba_il10_bbmix_moi10
rs3758971	0.0722089	0.0565	1063	0.00882361	1.7978	0.718308	0.527344	0.0111199	0.132692	309154	0.00253339	2.53891	0.940438	1.62069	2.14803	1.00644e-09	t6_wba_il6_bbmix_moi10
rs4309171	0.126344	0.32104	1063	0.00215791	1.52868	0.912486	-0.151802	0.000891169	0.309208	309154	0.00136496	3.32281	0.967002	3.6327	3.4809	1.00572e-09	t6_wba_il6_il10_bbmix_moi10
rs174481	0.174313	0.20749	1063	0.00286045	1.35847	0.887208	-0.272456	0.00396479	0.188106	309154	0.00190905	2.88095	0.954448	2.41645	2.14399	1.00238e-09	t6_wba_il6_bbmix_moi10
rs3018620	0.171689	0.3308	1063	0.00212479	1.3668	0.913714	-0.371573	0.000537081	0.326262	309154	0.00132636	3.46155	0.967905	4.07934	3.70776	9.98226e-10	C6_t6_INT
rs7111902	0.608965	0.32037	1063	0.00216029	0.511552	0.912398	-1.09809	0.00138944	0.308637	309154	0.00136636	3.19684	0.966969	3.23594	2.13784	9.96238e-10	t6_wba_il6_bbmix_moi10
rs35737806	0.607916	0.32022	1063	0.00216083	0.513051	0.912378	-1.09728	0.00139239	0.308662	309154	0.0013663	3.19622	0.966971	3.23403	2.13675	9.95148e-10	t6_wba_il6_bbmix_moi10
rs73491505	0.128434	0.32312	1063	0.00215061	1.52031	0.912756	-0.164684	0.000688747	0.309018	309154	0.00136543	3.39402	0.966991	3.86408	3.69939	9.89903e-10	C6_t6_INT
rs61411893	0.0356042	0.3648	1063	0.00202988	2.10142	0.917248	0.77931	8.56328e-05	0.409682	309154	0.00120555	3.92806	0.970743	5.72331	6.50262	9.87016e-10	t0_wba_il6_il10_bbmix_moi10
rs12418159	0.116698	0.32223	1063	0.00215372	1.56879	0.912641	-0.0958186	0.000748307	0.308799	309154	0.00136596	3.37124	0.966979	3.78968	3.69386	9.84445e-10	C6_t6_INT
rs11231029	0.130048	0.32317	1063	0.00215043	1.51391	0.912763	-0.173567	0.000688747	0.309018	309154	0.00136543	3.39402	0.966991	3.86408	3.69051	9.81149e-10	C6_t6_INT
rs67561433	0.130071	0.32317	1063	0.00215043	1.51382	0.912763	-0.173694	0.000688747	0.309018	309154	0.00136543	3.39402	0.966991	3.86408	3.69038	9.81024e-10	C6_t6_INT
rs11231030	0.130076	0.32318	1063	0.0021504	1.5138	0.912764	-0.173724	0.000688747	0.309018	309154	0.00136543	3.39402	0.966991	3.86408	3.69035	9.80995e-10	C6_t6_INT
rs66465638	0.130077	0.32318	1063	0.0021504	1.5138	0.912764	-0.173729	0.000688747	0.309018	309154	0.00136543	3.39402	0.966991	3.86408	3.69035	9.8099e-10	C6_t6_INT
rs55973182	0.130092	0.32317	1063	0.00215043	1.51374	0.912763	-0.173805	0.000688747	0.309018	309154	0.00136543	3.39402	0.966991	3.86408	3.69027	9.80916e-10	C6_t6_INT
rs12275541	0.130093	0.32319	1063	0.00215036	1.51374	0.912765	-0.173825	0.000688747	0.309018	309154	0.00136543	3.39402	0.966991	3.86408	3.69025	9.80896e-10	C6_t6_INT
rs12274244	0.130086	0.32317	1063	0.00215043	1.51376	0.912763	-0.173773	0.000689763	0.309018	309154	0.00136543	3.39362	0.966991	3.86275	3.68898	9.79648e-10	C6_t6_INT
rs972353	0.564155	0.34843	1063	0.00207186	0.576681	0.915682	-1.08432	0.000311329	0.439865	309154	0.00118333	3.60569	0.971267	4.53886	3.45454	9.79561e-10	t6_wba_il6_il10_bbmix_moi10
rs112559424	0.212101	0.03795	1063	0.0128833	1.24781	0.635893	-0.0101023	0.00713001	0.0480204	309154	0.00637773	2.69071	0.862483	2.13015	2.12005	9.78667e-10	t6_wba_il6_bbmix_moi10
rs10897261	0.606609	0.32081	1063	0.00215873	0.51492	0.912456	-1.09684	0.00142699	0.308769	309154	0.00136604	3.18914	0.966977	3.21209	2.11525	9.73978e-10	t6_wba_il6_bbmix_moi10
rs9705307	0.155721	0.32366	1063	0.00214873	1.41961	0.912826	-0.300118	0.000785778	0.308755	309154	0.00136607	3.35776	0.966976	3.74584	3.44572	9.70961e-10	t6_wba_il6_il10_bbmix_moi10
rs12282256	0.112438	0.32389	1063	0.00214794	1.58733	0.912855	-0.0700734	0.000784115	0.308761	309154	0.00136606	3.35834	0.966976	3.74774	3.67766	9.68627e-10	C6_t6_INT
rs9705307	0.112205	0.32366	1063	0.00214873	1.58836	0.912826	-0.0684455	0.000785778	0.308755	309154	0.00136607	3.35776	0.966976	3.74584	3.67739	9.68365e-10	C6_t6_INT
rs61896703	0.0139447	0.14578	1063	0.00377719	2.45869	0.856256	1.61823	0.0489734	0.102366	309154	0.00317296	1.96882	0.926506	0.490416	2.10865	9.67573e-10	t6_wba_il6_bbmix_moi10
rs4246216	0.155667	0.32366	1063	0.00214873	1.4198	0.912826	-0.299878	0.000789169	0.308756	309154	0.00136607	3.35657	0.966976	3.74197	3.4421	9.67447e-10	t6_wba_il6_il10_bbmix_moi10
rs12285902	0.607225	0.32021	1063	0.00216086	0.514039	0.912377	-1.09681	0.00143877	0.308805	309154	0.00136595	3.18676	0.966979	3.20474	2.10792	9.66874e-10	t6_wba_il6_bbmix_moi10
rs12282256	0.157306	0.32389	1063	0.00214794	1.41419	0.912855	-0.307265	0.000784115	0.308761	309154	0.00136606	3.35834	0.966976	3.74774	3.44047	9.65878e-10	t6_wba_il6_il10_bbmix_moi10
rs4246216	0.112196	0.32366	1063	0.00214873	1.5884	0.912826	-0.0683853	0.000789169	0.308756	309154	0.00136607	3.35657	0.966976	3.74197	3.67359	9.64687e-10	C6_t6_INT
rs2736597	0.59194	0.34661	1063	0.00207694	0.536027	0.915492	-1.10394	0.000313206	0.439871	309154	0.00118333	3.60413	0.971267	4.53339	3.42946	9.55295e-10	t6_wba_il6_il10_bbmix_moi10
rs3867144	0.0358226	0.03713	1063	0.0131566	2.09894	0.631019	0.891481	0.0538877	0.0231262	309154	0.0129056	1.92774	0.756064	0.699408	1.59089	9.54149e-10	t0_wba_il10_bbmix_moi10
rs1729364	0.877878	0.18511	1063	0.00311823	0.15366	0.878281	-1.04265	0.00178	0.171203	309154	0.00205475	3.12468	0.951141	3.13388	2.09123	9.50862e-10	t6_wba_il6_bbmix_moi10
rs12285226	0.155352	0.32369	1063	0.00214863	1.42088	0.91283	-0.29849	0.000805879	0.30876	309154	0.00136606	3.35077	0.966976	3.72317	3.42468	9.50742e-10	t6_wba_il6_il10_bbmix_moi10
rs1792956	0.878214	0.18511	1063	0.00311823	0.153234	0.878281	-1.04271	0.0017809	0.171202	309154	0.00205476	3.12453	0.951141	3.13344	2.09073	9.50389e-10	t6_wba_il6_bbmix_moi10
rs12285226	0.112157	0.32369	1063	0.00214863	1.58857	0.91283	-0.0681572	0.000805879	0.30876	309154	0.00136606	3.35077	0.966976	3.72317	3.65501	9.46931e-10	C6_t6_INT
rs2511345	0.879838	0.18613	1063	0.00310503	0.151175	0.878734	-1.04484	0.0017885	0.171196	309154	0.00205482	3.12328	0.951139	3.12972	2.08488	9.44845e-10	t6_wba_il6_bbmix_moi10
rs112686551	0.409537	0.02013	1063	0.0238465	0.824709	0.485474	-0.167158	0.00117758	0.0724151	309154	0.00434047	3.24426	0.90211	3.58549	3.41833	9.44725e-10	t6_wba_il6_il10_bbmix_moi10
rs1528726	0.916741	0.1847	1063	0.00312358	0.10454	0.878097	-1.04747	0.00178673	0.171198	309154	0.0020548	3.12357	0.95114	3.13058	2.08311	9.43181e-10	t6_wba_il6_bbmix_moi10
rs72925304	0.0841187	0.0704	1063	0.00718734	1.72727	0.757899	0.421385	0.00239155	0.0793215	309154	0.00399228	3.03674	0.909251	2.99262	3.41401	9.4065e-10	t6_wba_il6_il10_bbmix_moi10
rs4488202	0.245213	0.25778	1063	0.00245841	1.16206	0.9015	-0.550167	0.000641756	0.252382	309154	0.00154519	3.41332	0.962807	3.96291	3.41274	9.39461e-10	t6_wba_il6_il10_bbmix_moi10
rs1792958	0.915821	0.18472	1063	0.00312332	0.105699	0.878106	-1.0474	0.00179846	0.171191	309154	0.00205487	3.12164	0.951138	3.12487	2.07747	9.37874e-10	t6_wba_il6_bbmix_moi10
rs72643562	0.35441	0.04433	1063	0.0111028	0.926069	0.669588	-0.266587	0.0085931	0.132157	309154	0.00254207	2.62783	0.940246	1.83768	1.57109	9.35443e-10	t0_wba_il10_bbmix_moi10
rs17585270	0.607176	0.32022	1063	0.00216083	0.514108	0.912378	-1.09679	0.00150172	0.304937	309154	0.00137558	3.17435	0.966754	3.16884	2.07205	9.32805e-10	t6_wba_il6_bbmix_moi10
rs740006	0.0411902	0.10187	1063	0.00514104	2.04161	0.814007	0.855438	0.0319323	0.153176	309154	0.00224769	2.14526	0.946797	0.711817	1.56725	9.31863e-10	t0_wba_il10_bbmix_moi10
rs67697269	0.155777	0.32366	1063	0.00214873	1.41942	0.912826	-0.300364	0.000823948	0.308978	309154	0.00136553	3.34462	0.966989	3.70315	3.40279	9.30159e-10	t6_wba_il6_il10_bbmix_moi10
rs12223548	0.323824	0.08916	1063	0.00579195	0.98663	0.795279	-0.405976	2.70957e-05	0.214415	309154	0.0017309	4.1966	0.958522	6.84917	6.44319	9.30068e-10	t0_wba_il6_il10_bbmix_moi10
rs67697269	0.112178	0.32366	1063	0.00214873	1.58848	0.912826	-0.0682736	0.000823948	0.308978	309154	0.00136553	3.34462	0.966989	3.70315	3.63488	9.2806e-10	C6_t6_INT
rs17157147	0.119776	0.321	1063	0.00215805	1.55572	0.912481	-0.113733	0.00079827	0.309222	309154	0.00136493	3.35339	0.967003	3.73143	3.6177	9.12248e-10	C6_t6_INT
rs17577961	0.0332255	0.36465	1063	0.00203024	2.12935	0.917235	0.833552	9.92613e-05	0.409144	309154	0.00120604	3.89239	0.970731	5.58801	6.42156	9.10169e-10	t0_wba_il6_il10_bbmix_moi10
rs72925313	0.374065	0.02756	1063	0.0175507	0.888885	0.561788	-0.190587	0.0117687	0.0296357	309154	0.0101384	2.519	0.797792	1.73192	1.54133	9.08017e-10	t0_wba_il10_bbmix_moi10
rs2524288	0.251572	0.47408	1063	0.00188654	1.14654	0.92264	-0.673214	0.00429576	0.362356	309154	0.00126184	2.85559	0.969419	2.20882	1.5356	9.02828e-10	t0_wba_il10_bbmix_moi10
rs75927264	0.314479	0.0267	1063	0.0181	1.00587	0.554187	-0.123573	0.00099106	0.0715907	309154	0.00438655	3.29305	0.901174	3.72906	3.60548	9.01174e-10	C6_t6_INT
rs12787409	0.196072	0.48462	1063	0.00188325	1.29282	0.922765	-0.509297	0.00516607	0.38143	309154	0.00123571	2.79649	0.970033	2.03918	1.52988	8.97678e-10	t0_wba_il10_bbmix_moi10
rs144771444	0.564857	0.02012	1063	0.0238581	0.575642	0.485352	-0.251722	0.00114014	0.0723831	309154	0.00434224	3.25345	0.902074	3.61242	3.3607	8.91817e-10	t6_wba_il6_il10_bbmix_moi10
rs11602726	0.915472	0.18463	1063	0.00312449	0.106139	0.878066	-1.04719	0.00190889	0.171153	309154	0.00205523	3.10405	0.95113	3.07284	2.02565	8.90508e-10	t6_wba_il6_bbmix_moi10
rs11230920	0.361355	0.32726	1063	0.00213647	0.912787	0.91328	-0.842073	0.00367892	0.327672	309154	0.00132342	2.90446	0.967974	2.36224	1.52017	8.89005e-10	t0_wba_il10_bbmix_moi10
rs1628349	0.0997918	0.05544	1063	0.00898223	1.64586	0.714689	0.340912	0.0103397	0.133077	309154	0.00252718	2.56426	0.940575	1.68081	2.02173	8.87022e-10	t6_wba_il6_bbmix_moi10
rs2264278	0.300021	0.04592	1063	0.0107362	1.03639	0.676973	-0.201441	0.00990399	0.132248	309154	0.00254059	2.57916	0.940278	1.71837	1.51693	8.86131e-10	t0_wba_il10_bbmix_moi10
rs1792949	0.449987	0.38338	1063	0.00198971	0.755437	0.918753	-0.992973	0.00038765	0.416913	309154	0.00119934	3.54835	0.970889	4.34381	3.35084	8.83069e-10	t6_wba_il6_il10_bbmix_moi10
rs75927264	0.762909	0.0267	1063	0.0181	0.301662	0.554187	-0.378712	0.00099106	0.0715907	309154	0.00438655	3.29305	0.901174	3.72906	3.35034	8.82632e-10	t6_wba_il6_il10_bbmix_moi10
rs61895393	0.115522	0.2925	1063	0.00227292	1.57385	0.90825	-0.0694713	0.0057136	0.201987	309154	0.00180878	2.76378	0.956737	2.08378	2.01431	8.80468e-10	t6_wba_il6_bbmix_moi10
rs2232944	0.0354931	0.3648	1063	0.00202988	2.10269	0.917248	0.781756	9.72859e-05	0.409147	309154	0.00120604	3.89726	0.970732	5.60643	6.38819	8.80294e-10	t0_wba_il6_il10_bbmix_moi10
rs1534589	0.150876	0.32289	1063	0.00215141	1.43645	0.912727	-0.277707	0.000904649	0.309076	309154	0.00136529	3.31862	0.966994	3.61932	3.34161	8.74957e-10	t6_wba_il6_il10_bbmix_moi10
rs11230851	0.0061019	0.09473	1063	0.00548493	2.74225	0.804004	2.20821	0.0144481	0.154527	309154	0.00223159	2.44593	0.947158	1.36298	3.57119	8.70798e-10	C6_t6_INT
rs11230848	0.0061019	0.09473	1063	0.00548493	2.74225	0.804004	2.20821	0.0147177	0.15424	309154	0.00223499	2.43925	0.947082	1.34804	3.55625	8.5788e-10	C6_t6_INT
rs11230849	0.00610456	0.09474	1063	0.00548441	2.74211	0.804019	2.20791	0.014718	0.15424	309154	0.00223499	2.43924	0.947082	1.34802	3.55593	8.5761e-10	C6_t6_INT
rs1729404	0.162096	0.21839	1063	0.00275559	1.39806	0.890892	-0.237058	0.001079	0.1851	309154	0.0019329	3.26907	0.953905	3.55859	3.32153	8.57568e-10	t6_wba_il6_il10_bbmix_moi10
rs2524294	0.667011	0.34611	1063	0.00207835	0.430254	0.91544	-1.15041	0.000336481	0.440062	309154	0.00118322	3.58546	0.971269	4.4682	3.31779	8.5436e-10	t6_wba_il6_il10_bbmix_moi10
rs1534589	0.112262	0.32289	1063	0.00215141	1.58811	0.912727	-0.0683705	0.000904649	0.309076	309154	0.00136529	3.31862	0.966994	3.61932	3.55095	8.53343e-10	C6_t6_INT
rs168959	0.402707	0.05803	1063	0.00860493	0.836797	0.723358	-0.389258	0.0081937	0.138316	309154	0.00244624	2.64398	0.942369	1.86704	1.47778	8.52105e-10	t0_wba_il10_bbmix_moi10
rs12270961	0.0661107	0.22432	1063	0.00270325	1.83767	0.892742	0.391153	7.15501e-05	0.223381	309154	0.0016806	3.97107	0.959679	5.96134	6.3525	8.49428e-10	t0_wba_il6_il10_bbmix_moi10
rs4122115	0.162268	0.21842	1063	0.00275531	1.39748	0.890902	-0.237803	0.00108765	0.188732	309154	0.00190419	3.26681	0.954559	3.5479	3.31009	8.4781e-10	t6_wba_il6_il10_bbmix_moi10
rs7124044	0.0358226	0.03713	1063	0.0131566	2.09894	0.631019	0.891481	0.065283	0.023061	309154	0.0129412	1.84332	0.755556	0.579234	1.47071	8.46107e-10	t0_wba_il10_bbmix_moi10
rs7929433	0.553716	0.32038	1063	0.00216026	0.592201	0.912399	-1.05749	0.00176234	0.302787	309154	0.00138107	3.12761	0.966625	3.02776	1.97026	8.42528e-10	t6_wba_il6_bbmix_moi10
rs2178259	0.119752	0.32102	1063	0.00215798	1.55582	0.912483	-0.113601	0.00088424	0.309207	309154	0.00136497	3.32498	0.967002	3.6397	3.5261	8.32399e-10	C6_t6_INT
rs56189303	0.112509	0.32388	1063	0.00214797	1.58702	0.912854	-0.0705163	0.00092794	0.309246	309154	0.00136487	3.31151	0.967004	3.59644	3.52593	8.32259e-10	C6_t6_INT
rs4601791	0.324052	0.08916	1063	0.00579195	0.986166	0.795279	-0.406341	3.0633e-05	0.214397	309154	0.001731	4.16871	0.95852	6.73737	6.33103	8.3139e-10	t0_wba_il6_il10_bbmix_moi10
rs56189303	0.157304	0.32388	1063	0.00214797	1.4142	0.912854	-0.307251	0.00092794	0.309246	309154	0.00136487	3.31151	0.967004	3.59644	3.28919	8.30277e-10	t6_wba_il6_il10_bbmix_moi10
rs4309171	0.119269	0.32104	1063	0.00215791	1.55785	0.912486	-0.110727	0.000891169	0.309208	309154	0.00136496	3.32281	0.967002	3.6327	3.52197	8.28974e-10	C6_t6_INT
rs11230970	0.323498	0.08914	1063	0.00579312	0.987295	0.795246	-0.40539	3.08014e-05	0.214389	309154	0.00173105	4.16746	0.958519	6.73238	6.32699	8.28038e-10	t0_wba_il6_il10_bbmix_moi10
rs78156005	0.751523	0.06909	1063	0.00731331	0.316631	0.754697	-0.664798	0.00327175	0.160881	309154	0.00215969	2.94098	0.948774	2.6174	1.9526	8.27774e-10	t6_wba_il6_bbmix_moi10
rs10897228	0.323521	0.08914	1063	0.00579312	0.987249	0.795246	-0.405426	3.08788e-05	0.214388	309154	0.00173105	4.16689	0.958519	6.7301	6.32467	8.26118e-10	t0_wba_il6_il10_bbmix_moi10
rs10897229	0.323646	0.08914	1063	0.00579312	0.986994	0.795246	-0.405627	3.08788e-05	0.214388	309154	0.00173105	4.16689	0.958519	6.7301	6.32447	8.25952e-10	t0_wba_il6_il10_bbmix_moi10
rs76580831	0.320169	0.0894	1063	0.00577792	0.99411	0.795674	-0.400855	3.10628e-05	0.214385	309154	0.00173107	4.16553	0.958518	6.72469	6.32383	8.25425e-10	t0_wba_il6_il10_bbmix_moi10
rs10897227	0.324228	0.08915	1063	0.00579253	0.985808	0.795263	-0.406589	3.08766e-05	0.214387	309154	0.00173106	4.1669	0.958519	6.73016	6.32357	8.25211e-10	t0_wba_il6_il10_bbmix_moi10
rs6591695	0.320388	0.0894	1063	0.00577792	0.99366	0.795674	-0.401211	3.10628e-05	0.214385	309154	0.00173107	4.16553	0.958518	6.72469	6.32348	8.25132e-10	t0_wba_il6_il10_bbmix_moi10
rs12289855	0.3204	0.0894	1063	0.00577792	0.993637	0.795674	-0.401229	3.10635e-05	0.214385	309154	0.00173107	4.16553	0.958518	6.72467	6.32344	8.251e-10	t0_wba_il6_il10_bbmix_moi10
rs6591697	0.320571	0.08942	1063	0.00577676	0.993285	0.795707	-0.401571	3.10663e-05	0.214385	309154	0.00173107	4.16551	0.958518	6.72458	6.32301	8.2475e-10	t0_wba_il6_il10_bbmix_moi10
rs10897226	0.322882	0.08909	1063	0.00579605	0.988553	0.795164	-0.404241	3.0982e-05	0.214386	309154	0.00173107	4.16613	0.958519	6.72706	6.32282	8.24589e-10	t0_wba_il6_il10_bbmix_moi10
rs11230957	0.320935	0.08942	1063	0.00577676	0.992539	0.795707	-0.402161	3.10635e-05	0.214385	309154	0.00173107	4.16553	0.958518	6.72467	6.32251	8.24331e-10	t0_wba_il6_il10_bbmix_moi10
rs4963506	0.068936	0.22384	1063	0.00270737	1.81884	0.892596	0.360853	7.15418e-05	0.223373	309154	0.00168065	3.9711	0.959678	5.96145	6.32231	8.24167e-10	t0_wba_il6_il10_bbmix_moi10
rs7119240	0.323626	0.08914	1063	0.00579312	0.987035	0.795246	-0.405594	3.09799e-05	0.214386	309154	0.00173107	4.16614	0.958519	6.72712	6.32153	8.23524e-10	t0_wba_il6_il10_bbmix_moi10
rs11230968	0.323587	0.08914	1063	0.00579312	0.987113	0.795246	-0.405533	3.10092e-05	0.214385	309154	0.00173107	4.16593	0.958518	6.72626	6.32073	8.22866e-10	t0_wba_il6_il10_bbmix_moi10
rs12284573	0.323626	0.08914	1063	0.00579312	0.987035	0.795246	-0.405594	3.10099e-05	0.214385	309154	0.00173107	4.16592	0.958518	6.72624	6.32064	8.22799e-10	t0_wba_il6_il10_bbmix_moi10
rs12286162	0.323626	0.08914	1063	0.00579312	0.987035	0.795246	-0.405594	3.10099e-05	0.214385	309154	0.00173107	4.16592	0.958518	6.72624	6.32064	8.22799e-10	t0_wba_il6_il10_bbmix_moi10
rs2868770	0.323626	0.08914	1063	0.00579312	0.987035	0.795246	-0.405594	3.10099e-05	0.214385	309154	0.00173107	4.16592	0.958518	6.72624	6.32064	8.22799e-10	t0_wba_il6_il10_bbmix_moi10
rs2868771	0.323626	0.08914	1063	0.00579312	0.987035	0.795246	-0.405594	3.10099e-05	0.214385	309154	0.00173107	4.16592	0.958518	6.72624	6.32064	8.22799e-10	t0_wba_il6_il10_bbmix_moi10
rs7114408	0.323626	0.08914	1063	0.00579312	0.987035	0.795246	-0.405594	3.10106e-05	0.214385	309154	0.00173107	4.16592	0.958518	6.72622	6.32062	8.22782e-10	t0_wba_il6_il10_bbmix_moi10
rs11230960	0.322755	0.08916	1063	0.00579195	0.988812	0.795279	-0.404262	3.10649e-05	0.214385	309154	0.00173107	4.16552	0.958518	6.72463	6.32036	8.22567e-10	t0_wba_il6_il10_bbmix_moi10
rs11230959	0.322794	0.08915	1063	0.00579253	0.988733	0.795263	-0.404292	3.10649e-05	0.214385	309154	0.00173107	4.16552	0.958518	6.72463	6.32033	8.22542e-10	t0_wba_il6_il10_bbmix_moi10
rs57937104	0.719928	0.11795	1063	0.00452112	0.358555	0.832682	-0.840404	0.00265821	0.169738	309154	0.00206883	3.00473	0.950823	2.78603	1.94562	8.22023e-10	t6_wba_il6_bbmix_moi10
rs11230967	0.324211	0.08918	1063	0.00579078	0.985842	0.795312	-0.406659	3.10092e-05	0.214385	309154	0.00173107	4.16593	0.958518	6.72626	6.3196	8.2194e-10	t0_wba_il6_il10_bbmix_moi10
rs12577278	0.323626	0.08914	1063	0.00579312	0.987035	0.795246	-0.405594	3.10606e-05	0.214385	309154	0.00173107	4.16555	0.958518	6.72475	6.31916	8.21575e-10	t0_wba_il6_il10_bbmix_moi10
rs11230964	0.323626	0.08914	1063	0.00579312	0.987035	0.795246	-0.405594	3.1062e-05	0.214385	309154	0.00173107	4.16554	0.958518	6.72471	6.31912	8.21541e-10	t0_wba_il6_il10_bbmix_moi10
rs2868769	0.323626	0.08914	1063	0.00579312	0.987035	0.795246	-0.405594	3.10628e-05	0.214385	309154	0.00173107	4.16553	0.958518	6.72469	6.31909	8.21522e-10	t0_wba_il6_il10_bbmix_moi10
rs7342150	0.322794	0.08915	1063	0.00579253	0.988733	0.795263	-0.404292	3.11136e-05	0.214385	309154	0.00173107	4.16516	0.958518	6.7232	6.31891	8.21369e-10	t0_wba_il6_il10_bbmix_moi10
rs1628349	0.298342	0.05544	1063	0.00898223	1.04	0.714689	-0.240587	0.0103397	0.133077	309154	0.00252718	2.56426	0.940575	1.68081	1.44023	8.20701e-10	t0_wba_il10_bbmix_moi10
rs2302360	0.0860702	0.17418	1063	0.00327004	1.7165	0.873107	0.254047	0.0169957	0.180095	309154	0.00197449	2.3868	0.95296	1.18604	1.44009	8.20587e-10	t0_wba_il10_bbmix_moi10
rs61896704	0.0138843	0.14577	1063	0.00377741	2.46024	0.856249	1.62152	0.0610295	0.102844	309154	0.00315989	1.87328	0.926786	0.318945	1.94046	8.17789e-10	t6_wba_il6_bbmix_moi10
rs2668897	0.00408652	0.08992	1063	0.00574779	2.8714	0.796522	2.48755	0.0226657	0.139289	309154	0.0024319	2.27902	0.942687	1.01852	3.50607	8.15893e-10	C6_t6_INT
rs4963438	0.0040886	0.08992	1063	0.00574779	2.87124	0.796522	2.48718	0.0227688	0.139266	309154	0.00243223	2.27729	0.94268	1.01485	3.50203	8.12604e-10	C6_t6_INT
rs7342148	0.322794	0.08915	1063	0.00579253	0.988733	0.795263	-0.404292	3.15908e-05	0.21442	309154	0.00173087	4.16168	0.958523	6.70932	6.30503	8.10048e-10	t0_wba_il6_il10_bbmix_moi10
rs11230963	0.322775	0.08915	1063	0.00579253	0.988771	0.795263	-0.404263	3.16432e-05	0.214469	309154	0.00173058	4.16131	0.95853	6.70779	6.30352	8.08832e-10	t0_wba_il6_il10_bbmix_moi10
rs12576454	0.320393	0.0894	1063	0.00577792	0.99365	0.795674	-0.401219	3.19514e-05	0.214438	309154	0.00173076	4.15909	0.958526	6.69897	6.29776	8.04179e-10	t0_wba_il6_il10_bbmix_moi10
rs2155996	0.15119	0.33086	1063	0.00212459	1.43534	0.913721	-0.283856	0.00787771	0.317389	309154	0.00134572	2.65727	0.967452	1.7031	1.41925	8.0366e-10	t0_wba_il10_bbmix_moi10
rs174481	0.650782	0.20749	1063	0.00286045	0.452677	0.887208	-1.0002	0.00396479	0.188106	309154	0.00190905	2.88095	0.954448	2.41645	1.41624	8.01252e-10	t0_wba_il10_bbmix_moi10
rs113046166	0.487936	0.14591	1063	0.0037744	0.693596	0.856347	-0.764193	0.000516488	0.1399	309154	0.002423	3.47206	0.942885	4.25198	3.48779	8.01112e-10	C6_t6_INT
rs77670557	0.320898	0.08942	1063	0.00577676	0.992614	0.795707	-0.402101	3.21566e-05	0.214584	309154	0.00172991	4.15763	0.958545	6.69308	6.29098	7.98746e-10	t0_wba_il6_il10_bbmix_moi10
rs140824900	0.392455	0.10014	1063	0.0052198	0.855173	0.811694	-0.538039	0.00469894	0.0691487	309154	0.00452955	2.82698	0.89828	2.44668	1.90864	7.92174e-10	t6_wba_il6_bbmix_moi10
rs112374025	0.10828	0.0176	1063	0.0272042	1.60597	0.452678	0.282403	0.00250357	0.0732106	309154	0.00429699	3.02291	0.902996	2.95928	3.24168	7.91752e-10	t6_wba_il6_il10_bbmix_moi10
rs6591696	0.320388	0.0894	1063	0.00577792	0.99366	0.795674	-0.401211	3.2722e-05	0.214461	309154	0.00173063	4.15365	0.958529	6.67726	6.27605	7.86913e-10	t0_wba_il6_il10_bbmix_moi10
rs79370409	0.0905588	0.03697	1063	0.0132114	1.69246	0.630052	0.405168	0.00286286	0.0913283	309154	0.00351323	2.98209	0.919261	2.82917	3.23434	7.85957e-10	t6_wba_il6_il10_bbmix_moi10
rs11824690	0.606592	0.32081	1063	0.00215873	0.514944	0.912456	-1.09683	0.00182096	0.307592	309154	0.00136893	3.11798	0.966909	2.9958	1.89897	7.84549e-10	t6_wba_il6_bbmix_moi10
rs414975	0.358651	0.05709	1063	0.00873789	0.917939	0.720279	-0.333524	0.00984147	0.13224	309154	0.00254072	2.58135	0.940276	1.72369	1.39017	7.8063e-10	t0_wba_il10_bbmix_moi10
rs7929690	0.357634	0.08983	1063	0.00575298	0.919884	0.796376	-0.458799	3.10599e-05	0.214385	309154	0.00173107	4.16555	0.958518	6.72477	6.26597	7.79022e-10	t0_wba_il6_il10_bbmix_moi10
rs2958531	0.0855675	0.17425	1063	0.003269	1.71926	0.873142	0.258093	0.0182398	0.179938	309154	0.00197583	2.36071	0.952929	1.12727	1.38536	7.76887e-10	t0_wba_il10_bbmix_moi10
rs4102506	0.265728	0.32849	1063	0.00213237	1.11295	0.913432	-0.657694	0.00518585	0.37335	309154	0.00124617	2.79526	0.969787	2.03896	1.38126	7.73706e-10	t0_wba_il10_bbmix_moi10
rs4122121	0.265753	0.32849	1063	0.00213237	1.1129	0.913432	-0.657753	0.00518788	0.373352	309154	0.00124617	2.79513	0.969787	2.03861	1.38086	7.73395e-10	t0_wba_il10_bbmix_moi10
rs11230952	0.291819	0.32774	1063	0.00213486	1.05414	0.91334	-0.715424	0.00486698	0.373559	309154	0.00124589	2.81571	0.969794	2.09452	1.37909	7.72029e-10	t0_wba_il10_bbmix_moi10
rs2463830	0.39594	0.16138	1063	0.00347554	0.848895	0.8662	-0.693602	0.00333887	0.181944	309154	0.00195884	2.93468	0.953315	2.57298	1.87938	7.69335e-10	t6_wba_il6_bbmix_moi10
rs72932062	0.291945	0.32774	1063	0.00213486	1.05386	0.91334	-0.715689	0.00488697	0.373563	309154	0.00124589	2.81439	0.969794	2.09092	1.37523	7.69053e-10	t0_wba_il10_bbmix_moi10
rs7116792	0.56028	0.32194	1063	0.00215473	0.582426	0.912604	-1.06386	0.00194008	0.303413	309154	0.00137946	3.09925	0.966663	2.94204	1.87817	7.68406e-10	t6_wba_il6_bbmix_moi10
rs11230954	0.292003	0.32775	1063	0.00213483	1.05374	0.913341	-0.715818	0.00489148	0.373562	309154	0.00124589	2.81409	0.969794	2.09011	1.37429	7.68332e-10	t0_wba_il10_bbmix_moi10
rs34114318	0.560275	0.32195	1063	0.0021547	0.582433	0.912605	-1.06387	0.00194075	0.303414	309154	0.00137946	3.09915	0.966663	2.94173	1.87786	7.68167e-10	t6_wba_il6_bbmix_moi10
rs1792877	0.37225	0.057	1063	0.00875085	0.892267	0.71998	-0.349845	0.00985213	0.132248	309154	0.00254059	2.58098	0.940278	1.72277	1.37293	7.67285e-10	t0_wba_il10_bbmix_moi10
rs2463828	0.395729	0.16138	1063	0.00347554	0.849274	0.8662	-0.693323	0.00336032	0.181928	309154	0.00195897	2.9327	0.953312	2.56744	1.87412	7.65298e-10	t6_wba_il6_bbmix_moi10
rs61895393	0.303507	0.2925	1063	0.00227292	1.02894	0.90825	-0.71355	0.0057136	0.201987	309154	0.00180878	2.76378	0.956737	2.08378	1.37023	7.65219e-10	t0_wba_il10_bbmix_moi10
rs11230863	0.0268763	0.24512	1063	0.00254203	2.21331	0.89849	1.05694	0.00503501	0.243786	309154	0.00158149	2.80479	0.961967	2.14916	3.2061	7.64074e-10	t6_wba_il6_il10_bbmix_moi10
rs7936165	0.526289	0.32137	1063	0.00215674	0.633681	0.912529	-1.03501	0.00201716	0.303513	309154	0.00137921	3.08769	0.966669	2.90741	1.87239	7.63977e-10	t6_wba_il6_bbmix_moi10
rs10792321	0.00733004	0.09441	1063	0.00550158	2.68147	0.803526	2.07517	0.0144225	0.1543	309154	0.00223428	2.44656	0.947098	1.36485	3.44002	7.63748e-10	C6_t6_INT
rs1729382	0.190999	0.21088	1063	0.00282656	1.30763	0.888395	-0.336866	0.00109658	0.188717	309154	0.0019043	3.2645	0.954556	3.54069	3.20383	7.62339e-10	t6_wba_il6_il10_bbmix_moi10
rs34950346	0.56028	0.32194	1063	0.00215473	0.582426	0.912604	-1.06386	0.00195763	0.30343	309154	0.00137942	3.09659	0.966664	2.93404	1.87017	7.62281e-10	t6_wba_il6_bbmix_moi10
rs7109277	0.560412	0.32193	1063	0.00215477	0.582229	0.912602	-1.06396	0.00195749	0.30343	309154	0.00137942	3.09661	0.966664	2.9341	1.87014	7.62255e-10	t6_wba_il6_bbmix_moi10
rs12576538	0.575979	0.47923	1063	0.00188472	0.559267	0.922709	-1.13579	0.0029847	0.482336	309154	0.00116767	2.96931	0.971636	2.50204	1.36625	7.62181e-10	t0_wba_il10_bbmix_moi10
rs11230951	0.269517	0.32852	1063	0.00213227	1.10418	0.913436	-0.666603	0.00522492	0.373358	309154	0.00124616	2.79283	0.969787	2.03238	1.36577	7.61815e-10	t0_wba_il10_bbmix_moi10
rs11231075	0.254523	0.35825	1063	0.0020459	1.13943	0.91665	-0.647307	0.0054621	0.332716	309154	0.00131321	2.77844	0.968213	2.01281	1.36551	7.61612e-10	t0_wba_il10_bbmix_moi10
rs11231072	0.495534	0.32091	1063	0.00215837	0.681534	0.912469	-1.00597	0.00210218	0.303041	309154	0.00138042	3.0754	0.966641	2.87109	1.86512	7.58439e-10	t6_wba_il6_bbmix_moi10
rs2513742	0.413133	0.16265	1063	0.00345363	0.818392	0.866931	-0.718123	0.00328337	0.185626	309154	0.00192866	2.93988	0.954001	2.5831	1.86498	7.58332e-10	t6_wba_il6_bbmix_moi10
rs11231068	0.570496	0.32126	1063	0.00215713	0.56732	0.912515	-1.0713	0.00195776	0.30343	309154	0.00137942	3.09657	0.966664	2.93398	1.86268	7.56592e-10	t6_wba_il6_bbmix_moi10
rs112374025	0.0651868	0.0176	1063	0.0272042	1.84397	0.452678	0.468249	0.00250357	0.0732106	309154	0.00429699	3.02291	0.902996	2.95928	3.42753	7.54265e-10	C6_t6_INT
rs3017090	0.140852	0.136	1063	0.00400299	1.47263	0.848961	-0.0245673	0.0135301	0.178484	309154	0.0019884	2.4695	0.952644	1.37979	1.35522	7.53821e-10	t0_wba_il10_bbmix_moi10
rs2513043	0.415452	0.16284	1063	0.00345038	0.814336	0.867039	-0.721365	0.00329458	0.185609	309154	0.0019288	2.93883	0.953998	2.58016	1.85879	7.53658e-10	t6_wba_il6_bbmix_moi10
rs2668899	0.513133	0.33836	1063	0.00210105	0.653967	0.914595	-1.0346	0.0034246	0.421514	309154	0.00119568	2.92681	0.970976	2.38898	1.35438	7.53182e-10	t0_wba_il10_bbmix_moi10
rs10897242	0.906459	0.19265	1063	0.00302417	0.117507	0.881517	-1.06041	0.00227892	0.174956	309154	0.00201982	3.05125	0.951932	2.91373	1.85332	7.49545e-10	t6_wba_il6_bbmix_moi10
rs7481995	0.0447303	0.1095	1063	0.00482379	2.00718	0.823458	0.791667	0.0500634	0.075945	309154	0.00415453	1.95942	0.905909	0.557296	1.34896	7.49116e-10	t0_wba_il10_bbmix_moi10
rs1881535	0.0447404	0.1095	1063	0.00482379	2.00709	0.823458	0.79151	0.0500634	0.075945	309154	0.00415453	1.95942	0.905909	0.557296	1.34881	7.48999e-10	t0_wba_il10_bbmix_moi10
rs2513737	0.0447408	0.1095	1063	0.00482379	2.00708	0.823458	0.791504	0.0500634	0.075945	309154	0.00415453	1.95942	0.905909	0.557296	1.3488	7.48994e-10	t0_wba_il10_bbmix_moi10
rs7110781	0.0447607	0.1095	1063	0.00482379	2.0069	0.823458	0.791195	0.0500634	0.075945	309154	0.00415453	1.95942	0.905909	0.557296	1.34849	7.48763e-10	t0_wba_il10_bbmix_moi10
rs6863	0.0407416	0.10141	1063	0.00516172	2.04615	0.813398	0.86335	0.0541814	0.0796685	309154	0.00397639	1.92538	0.909579	0.484311	1.34766	7.48141e-10	t0_wba_il10_bbmix_moi10
rs2463836	0.0447404	0.1095	1063	0.00482379	2.00709	0.823458	0.79151	0.0501603	0.075942	309154	0.00415469	1.95859	0.905906	0.555839	1.34735	7.47908e-10	t0_wba_il10_bbmix_moi10
rs17709552	0.398097	0.10078	1063	0.00519035	0.845024	0.812558	-0.547032	0.00500691	0.0690986	309154	0.00453259	2.80659	0.898219	2.39514	1.84811	7.45649e-10	t6_wba_il6_bbmix_moi10
rs72919472	0.395949	0.10081	1063	0.00518898	0.848878	0.812598	-0.544473	0.00504475	0.0690952	309154	0.0045328	2.80416	0.898214	2.38903	1.84456	7.43006e-10	t6_wba_il6_bbmix_moi10
rs12282077	0.606878	0.32081	1063	0.00215873	0.514535	0.912456	-1.09702	0.00194379	0.303414	309154	0.00137946	3.09869	0.966663	2.94034	1.84332	7.42085e-10	t6_wba_il6_bbmix_moi10
rs73494068	0.606921	0.32081	1063	0.00215873	0.514473	0.912456	-1.09705	0.00194379	0.303414	309154	0.00137946	3.09869	0.966663	2.94034	1.84329	7.42064e-10	t6_wba_il6_bbmix_moi10
rs12284539	0.123272	0.31979	1063	0.00216236	1.54118	0.912321	-0.133546	0.00128283	0.305096	309154	0.00137518	3.21979	0.966763	3.3092	3.17566	7.41163e-10	t6_wba_il6_il10_bbmix_moi10
rs28678254	0.0460035	0.1014	1063	0.00516217	1.99536	0.813385	0.779879	0.0500887	0.075944	309154	0.00415458	1.95921	0.905908	0.556916	1.3368	7.40056e-10	t0_wba_il10_bbmix_moi10
rs11231044	0.606916	0.32082	1063	0.00215869	0.514481	0.912457	-1.09705	0.00195092	0.303398	309154	0.0013795	3.0976	0.966662	2.9371	1.84005	7.39661e-10	t6_wba_il6_bbmix_moi10
rs2463834	0.413014	0.16265	1063	0.00345363	0.818601	0.866931	-0.717974	0.00339844	0.181935	309154	0.00195891	2.92919	0.953314	2.55764	1.83967	7.39381e-10	t6_wba_il6_bbmix_moi10
rs11231050	0.0447243	0.10949	1063	0.00482418	2.00724	0.823446	0.79177	0.0509096	0.076101	309154	0.00414672	1.95224	0.90607	0.544026	1.3358	7.39317e-10	t0_wba_il10_bbmix_moi10
rs111712947	0.607023	0.3208	1063	0.00215876	0.514327	0.912455	-1.09711	0.00195767	0.303446	309154	0.00137938	3.09658	0.966665	2.93401	1.8369	7.37333e-10	t6_wba_il6_bbmix_moi10
rs34853836	0.606834	0.32082	1063	0.00215869	0.514598	0.912457	-1.097	0.00195826	0.303431	309154	0.00137942	3.09649	0.966664	2.93375	1.83675	7.37225e-10	t6_wba_il6_bbmix_moi10
rs35499940	0.607036	0.32081	1063	0.00215873	0.514309	0.912456	-1.09713	0.00195821	0.303431	309154	0.00137942	3.0965	0.966664	2.93377	1.83664	7.37147e-10	t6_wba_il6_bbmix_moi10
rs35341808	0.60702	0.32082	1063	0.00215869	0.514331	0.912457	-1.09712	0.00195826	0.303431	309154	0.00137942	3.09649	0.966664	2.93375	1.83663	7.37133e-10	t6_wba_il6_bbmix_moi10
rs72923263	0.0334715	0.10089	1063	0.00518532	2.12638	0.812705	0.999786	0.0663483	0.0793928	309154	0.003989	1.83606	0.909318	0.332515	1.3323	7.36737e-10	t0_wba_il10_bbmix_moi10
rs7121684	0.0412654	0.10144	1063	0.00516036	2.04085	0.813438	0.854522	0.0546563	0.0796503	309154	0.00397722	1.9216	0.909562	0.477752	1.33227	7.36718e-10	t0_wba_il10_bbmix_moi10
rs57066953	0.609674	0.3204	1063	0.00216018	0.510539	0.912402	-1.09859	0.00195767	0.303446	309154	0.00137938	3.09658	0.966665	2.93401	1.83542	7.36244e-10	t6_wba_il6_bbmix_moi10
rs67821209	0.609717	0.3204	1063	0.00216018	0.510478	0.912402	-1.09862	0.00195767	0.303446	309154	0.00137938	3.09658	0.966665	2.93401	1.83539	7.36223e-10	t6_wba_il6_bbmix_moi10
rs72923272	0.0407707	0.10137	1063	0.00516353	2.04585	0.813345	0.862888	0.0555162	0.0795703	309154	0.00398087	1.91481	0.909486	0.466195	1.32908	7.34371e-10	t0_wba_il10_bbmix_moi10
rs34956831	0.606945	0.32081	1063	0.00215873	0.514439	0.912456	-1.09707	0.00196793	0.303444	309154	0.00137938	3.09503	0.966665	2.92937	1.8323	7.33955e-10	t6_wba_il6_bbmix_moi10
rs12281053	0.12495	0.32011	1063	0.00216122	1.53432	0.912364	-0.143358	0.00128283	0.305096	309154	0.00137518	3.21979	0.966763	3.3092	3.16584	7.33926e-10	t6_wba_il6_il10_bbmix_moi10
rs12284476	0.12495	0.32011	1063	0.00216122	1.53432	0.912364	-0.143358	0.00128283	0.305096	309154	0.00137518	3.21979	0.966763	3.3092	3.16584	7.33926e-10	t6_wba_il6_il10_bbmix_moi10
rs7117044	0.774481	0.11847	1063	0.00450393	0.286518	0.833212	-0.861316	0.00295583	0.170089	309154	0.00206544	2.97229	0.950899	2.69343	1.83212	7.33818e-10	t6_wba_il6_bbmix_moi10
rs12278088	0.124999	0.32011	1063	0.00216122	1.53412	0.912364	-0.143639	0.00128283	0.305096	309154	0.00137518	3.21979	0.966763	3.3092	3.16556	7.3372e-10	t6_wba_il6_il10_bbmix_moi10
rs12575056	0.388659	0.12018	1063	0.00444847	0.862052	0.834927	-0.590452	0.00723519	0.175675	309154	0.00201331	2.68582	0.952079	1.91487	1.32442	7.30954e-10	t0_wba_il10_bbmix_moi10
rs3018621	0.129111	0.17613	1063	0.00324149	1.51762	0.874075	-0.029469	0.0139155	0.180336	309154	0.00197243	2.45944	0.953007	1.35341	1.32395	7.30607e-10	t0_wba_il10_bbmix_moi10
rs7924462	0.411539	0.39182	1063	0.00197387	0.821188	0.919348	-0.948824	0.000501996	0.419167	309154	0.00119752	3.47969	0.970932	4.10907	3.16025	7.29833e-10	t6_wba_il6_il10_bbmix_moi10
rs72919493	0.450626	0.09109	1063	0.00568127	0.754372	0.798403	-0.573565	0.00502308	0.0654015	309154	0.00476987	2.80555	0.893458	2.39665	1.82308	7.27216e-10	t6_wba_il6_bbmix_moi10
rs948580	0.131503	0.17593	1063	0.00324439	1.5082	0.873977	-0.0416394	0.0138096	0.180546	309154	0.00197064	2.46218	0.953047	1.35953	1.31789	7.26199e-10	t0_wba_il10_bbmix_moi10
rs142139432	0.34729	0.02855	1063	0.0169594	0.939859	0.570207	-0.170383	0.013905	0.0153389	309154	0.0193036	2.45971	0.674495	1.47921	1.30883	7.19648e-10	t0_wba_il10_bbmix_moi10
rs183373498	0.0637859	0.0145	1063	0.0329164	1.85367	0.406017	0.437107	0.0363505	0.0117507	309154	0.0251067	2.09298	0.614376	0.869218	1.30632	7.17846e-10	t0_wba_il10_bbmix_moi10
rs72919480	0.400058	0.09053	1063	0.00571289	0.841518	0.797508	-0.516148	0.00548353	0.0652597	309154	0.00477951	2.77717	0.893266	2.32601	1.80987	7.1767e-10	t6_wba_il6_bbmix_moi10
rs10897268	0.129157	0.17612	1063	0.00324163	1.51743	0.87407	-0.0296966	0.0142135	0.180664	309154	0.00196963	2.45182	0.95307	1.33511	1.30541	7.17191e-10	t0_wba_il10_bbmix_moi10
rs149698	0.336604	0.29747	1063	0.00225076	0.960898	0.909063	-0.779114	0.000653582	0.291046	309154	0.00141299	3.40835	0.96588	3.92129	3.14217	7.16756e-10	t6_wba_il6_il10_bbmix_moi10
rs4281490	0.562245	0.31921	1063	0.00216445	0.57951	0.912244	-1.06342	0.00210049	0.303021	309154	0.00138047	3.07564	0.96664	2.87181	1.80839	7.16612e-10	t6_wba_il6_bbmix_moi10
rs72919486	0.400197	0.09053	1063	0.00571289	0.841269	0.797508	-0.516316	0.00552433	0.0652603	309154	0.00477947	2.77476	0.893267	2.32004	1.80372	7.13274e-10	t6_wba_il6_bbmix_moi10
rs72919484	0.400058	0.09053	1063	0.00571289	0.841518	0.797508	-0.516148	0.00552764	0.0652598	309154	0.0047795	2.77456	0.893266	2.31956	1.80341	7.13049e-10	t6_wba_il6_bbmix_moi10
rs10897194	0.00788837	0.09524	1063	0.00545863	2.65681	0.80476	2.02349	0.0147282	0.15424	309154	0.00223499	2.43899	0.947082	1.34744	3.37094	7.12767e-10	C6_t6_INT
rs4963452	0.245923	0.17804	1063	0.00321417	1.16031	0.875004	-0.45072	0.00861033	0.188146	309154	0.00190874	2.62715	0.954455	1.74926	1.29854	7.12279e-10	t0_wba_il10_bbmix_moi10
rs10736714	0.0079019	0.09525	1063	0.00545812	2.65623	0.804775	2.02227	0.0147309	0.15424	309154	0.00223499	2.43893	0.947082	1.34729	3.36956	7.11788e-10	C6_t6_INT
rs10736715	0.00788154	0.09525	1063	0.00545812	2.6571	0.804775	2.02413	0.0147727	0.154226	309154	0.00223515	2.4379	0.947078	1.34495	3.36908	7.11445e-10	C6_t6_INT
rs4963297	0.130635	0.31975	1063	0.00216251	1.5116	0.912316	-0.174714	0.00128283	0.305096	309154	0.00137518	3.21979	0.966763	3.3092	3.13449	7.1127e-10	t6_wba_il6_il10_bbmix_moi10
rs4963296	0.135697	0.32022	1063	0.00216083	1.49201	0.912378	-0.201846	0.00124753	0.304718	309154	0.00137613	3.22778	0.966741	3.33433	3.13248	7.09844e-10	t6_wba_il6_il10_bbmix_moi10
rs11602604	0.182159	0.21056	1063	0.00282971	1.33414	0.888285	-0.305362	0.00123942	0.184598	309154	0.00193696	3.22965	0.953813	3.43691	3.13155	7.09184e-10	t6_wba_il6_il10_bbmix_moi10
rs1800007	0.922725	0.34782	1063	0.00207355	0.0970016	0.915619	-1.2319	0.000291998	0.439994	309154	0.00118326	3.6223	0.971268	4.59715	3.36525	7.08723e-10	C6_t6_INT
rs972355	0.920428	0.34718	1063	0.00207534	0.0998942	0.915552	-1.23124	0.000292759	0.439731	309154	0.00118341	3.62162	0.971265	4.59482	3.36358	7.07538e-10	C6_t6_INT
rs4432028	0.560308	0.32209	1063	0.00215421	0.582384	0.912623	-1.06399	0.0021327	0.303307	309154	0.00137973	3.0711	0.966657	2.85814	1.79415	7.06478e-10	t6_wba_il6_bbmix_moi10
rs72919496	0.450732	0.0911	1063	0.00568071	0.754195	0.798419	-0.573707	0.00522468	0.0653862	309154	0.00477091	2.79284	0.893437	2.36489	1.79118	7.04383e-10	t6_wba_il6_bbmix_moi10
rs2277281	0.135711	0.32023	1063	0.00216079	1.49196	0.912379	-0.201923	0.00125907	0.30506	309154	0.00137527	3.22515	0.966761	3.32591	3.12398	7.03839e-10	t6_wba_il6_il10_bbmix_moi10
rs2302359	0.560305	0.32193	1063	0.00215477	0.582389	0.912602	-1.06388	0.0021457	0.303309	309154	0.00137973	3.06929	0.966657	2.85276	1.78888	7.02765e-10	t6_wba_il6_bbmix_moi10
rs12292642	0.563711	0.32307	1063	0.00215078	0.577339	0.91275	-1.06737	0.00213865	0.303294	309154	0.00137977	3.07027	0.966656	2.85568	1.78831	7.02367e-10	t6_wba_il6_bbmix_moi10
rs148410388	0.252126	0.01495	1063	0.0319402	1.1452	0.413298	0.00439742	0.0193758	0.0151379	309154	0.0195559	2.33822	0.671638	1.2792	1.28359	7.01712e-10	t0_wba_il10_bbmix_moi10
rs11230973	0.276478	0.32866	1063	0.0021318	1.08827	0.913453	-0.682623	0.00565835	0.369881	309154	0.00125094	2.76695	0.969675	1.96403	1.28141	7.0018e-10	t0_wba_il10_bbmix_moi10
rs12788625	0.188781	0.21073	1063	0.00282803	1.31419	0.888344	-0.329033	0.00122834	0.184553	309154	0.00193733	3.23222	0.953804	3.44487	3.11584	6.98127e-10	t6_wba_il6_il10_bbmix_moi10
rs3741245	0.135709	0.32022	1063	0.00216083	1.49196	0.912378	-0.201908	0.00127397	0.305078	309154	0.00137522	3.22178	0.966762	3.3154	3.11349	6.96491e-10	t6_wba_il6_il10_bbmix_moi10
rs7104825	0.161789	0.10198	1063	0.00513613	1.39908	0.814152	-0.0445907	0.00197188	0.0696847	309154	0.0044973	3.09444	0.898931	3.15789	3.1133	6.96361e-10	t6_wba_il6_il10_bbmix_moi10
rs11601657	0.761501	0.29313	1063	0.00227006	0.30351	0.908355	-1.15308	0.00197879	0.291101	309154	0.00141283	3.0934	0.965884	2.93233	1.77925	6.96031e-10	t6_wba_il6_bbmix_moi10
rs7130122	0.135544	0.32024	1063	0.00216076	1.49259	0.912381	-0.201062	0.00127997	0.305091	309154	0.00137519	3.22043	0.966763	3.3112	3.11013	6.94158e-10	t6_wba_il6_il10_bbmix_moi10
rs1675127	0.474988	0.05601	1063	0.00889618	0.714386	0.716648	-0.447662	0.00988075	0.132257	309154	0.00254044	2.57997	0.940282	1.72033	1.27266	6.94085e-10	t0_wba_il10_bbmix_moi10
rs10501332	0.135623	0.32023	1063	0.00216079	1.49229	0.912379	-0.201466	0.00128056	0.305092	309154	0.00137519	3.2203	0.966763	3.31078	3.10932	6.93592e-10	t6_wba_il6_il10_bbmix_moi10
rs56142004	0.135695	0.32023	1063	0.00216079	1.49202	0.912379	-0.201839	0.00128056	0.305092	309154	0.00137519	3.2203	0.966763	3.31078	3.10895	6.93333e-10	t6_wba_il6_il10_bbmix_moi10
rs12283977	0.135705	0.32022	1063	0.00216083	1.49198	0.912378	-0.201886	0.00128056	0.305092	309154	0.00137519	3.2203	0.966763	3.31078	3.1089	6.933e-10	t6_wba_il6_il10_bbmix_moi10
rs35015521	0.135705	0.32022	1063	0.00216083	1.49198	0.912378	-0.201886	0.00128056	0.305092	309154	0.00137519	3.2203	0.966763	3.31078	3.1089	6.933e-10	t6_wba_il6_il10_bbmix_moi10
rs7118241	0.135705	0.32022	1063	0.00216083	1.49198	0.912378	-0.201886	0.00128056	0.305092	309154	0.00137519	3.2203	0.966763	3.31078	3.1089	6.933e-10	t6_wba_il6_il10_bbmix_moi10
rs72643562	0.0131547	0.04433	1063	0.0111028	2.47955	0.669588	1.50467	0.0085931	0.132157	309154	0.00254207	2.62783	0.940246	1.83768	3.34234	6.92674e-10	C6_t6_INT
rs7128883	0.135967	0.32024	1063	0.00216076	1.49098	0.912381	-0.203257	0.00128056	0.305092	309154	0.00137519	3.2203	0.966763	3.31078	3.10753	6.9235e-10	t6_wba_il6_il10_bbmix_moi10
rs4963295	0.135683	0.32023	1063	0.00216079	1.49206	0.912379	-0.201781	0.00128283	0.305096	309154	0.00137518	3.21979	0.966763	3.3092	3.10742	6.92277e-10	t6_wba_il6_il10_bbmix_moi10
rs4963499	0.135697	0.32022	1063	0.00216083	1.49201	0.912378	-0.201846	0.00128283	0.305096	309154	0.00137518	3.21979	0.966763	3.3092	3.10736	6.92232e-10	t6_wba_il6_il10_bbmix_moi10
rs4963502	0.135779	0.32022	1063	0.00216083	1.49169	0.912378	-0.202272	0.00128283	0.305096	309154	0.00137518	3.21979	0.966763	3.3092	3.10693	6.91937e-10	t6_wba_il6_il10_bbmix_moi10
rs3758971	0.375487	0.0565	1063	0.00882361	0.886243	0.718308	-0.351382	0.0111199	0.132692	309154	0.00253339	2.53891	0.940438	1.62069	1.26931	6.9176e-10	t0_wba_il10_bbmix_moi10
rs17585235	0.135785	0.32022	1063	0.00216083	1.49167	0.912378	-0.202303	0.00128455	0.305067	309154	0.00137525	3.21941	0.966762	3.30802	3.10572	6.911e-10	t6_wba_il6_il10_bbmix_moi10
rs11820258	0.559833	0.32195	1063	0.0021547	0.583089	0.912605	-1.06352	0.00218731	0.307122	309154	0.0013701	3.06355	0.966882	2.83341	1.76989	6.89544e-10	t6_wba_il6_bbmix_moi10
rs11231070	0.559833	0.32195	1063	0.0021547	0.583089	0.912605	-1.06352	0.00218736	0.307122	309154	0.0013701	3.06354	0.966882	2.83339	1.76987	6.8953e-10	t6_wba_il6_bbmix_moi10
rs34075806	0.559833	0.32195	1063	0.0021547	0.583089	0.912605	-1.06352	0.00218746	0.307123	309154	0.0013701	3.06352	0.966882	2.83334	1.76983	6.89501e-10	t6_wba_il6_bbmix_moi10
rs1043789	0.269916	0.35263	1063	0.00206046	1.10326	0.916106	-0.681573	0.00588545	0.33372	309154	0.00131123	2.7541	0.96826	1.94706	1.26549	6.89124e-10	t0_wba_il10_bbmix_moi10
rs1792950	0.436897	0.38815	1063	0.00198058	0.777444	0.919096	-0.979486	0.000517297	0.417826	309154	0.00119859	3.47164	0.970907	4.08218	3.1027	6.89014e-10	t6_wba_il6_il10_bbmix_moi10
rs2727258	0.520263	0.44001	1063	0.00190895	0.64294	0.921793	-1.08368	0.00211729	0.324453	309154	0.00133018	3.07327	0.967816	2.85236	1.76868	6.88712e-10	t6_wba_il6_bbmix_moi10
rs185694297	0.268232	0.0144	1063	0.0331416	1.10714	0.404374	-0.0112374	0.0195038	0.015139	309154	0.0195545	2.33576	0.671653	1.27535	1.26411	6.88176e-10	t0_wba_il10_bbmix_moi10
rs3862393	0.09724	0.33168	1063	0.00212194	1.65838	0.913819	0.0309564	0.00734852	0.372097	309154	0.00124787	2.68062	0.969747	1.7351	1.76605	6.86905e-10	t6_wba_il6_bbmix_moi10
rs10897238	0.0972409	0.33168	1063	0.00212194	1.65838	0.913819	0.0309497	0.0073492	0.372082	309154	0.00124789	2.68059	0.969746	1.73502	1.76597	6.86849e-10	t6_wba_il6_bbmix_moi10
rs116873148	0.448558	0.09312	1063	0.00556986	0.757821	0.801572	-0.578495	0.000895035	0.236557	309154	0.00161438	3.3216	0.961206	3.67775	3.09926	6.8665e-10	t6_wba_il6_il10_bbmix_moi10
rs148635523	0.0604574	0.02915	1063	0.0166206	1.87744	0.575145	0.58563	0.0231681	0.0154798	309154	0.0191306	2.27065	0.676468	1.17966	1.76529	6.86379e-10	t6_wba_il6_bbmix_moi10
rs1894159	0.0248978	0.28636	1063	0.00230168	2.24298	0.907197	1.09341	0.0263906	0.318299	309154	0.00134366	2.22042	0.9675	0.671746	1.76515	6.86287e-10	t6_wba_il6_bbmix_moi10
rs7121381	0.118457	0.17333	1063	0.0032827	1.56128	0.872678	0.0331011	0.0161834	0.180046	309154	0.00197491	2.40475	0.95295	1.2271	1.2602	6.8549e-10	t0_wba_il10_bbmix_moi10
rs2509985	0.0356958	0.39489	1063	0.00196846	2.10038	0.919551	0.768268	0.0170663	0.420527	309154	0.00119644	2.38528	0.970958	0.992653	1.76092	6.83389e-10	t6_wba_il6_bbmix_moi10
rs1792951	0.416229	0.38958	1063	0.00197793	0.81298	0.919195	-0.954095	0.000537811	0.41832	309154	0.00119819	3.46118	0.970916	4.04689	3.09279	6.82225e-10	t6_wba_il6_il10_bbmix_moi10
rs61747222	0.155686	0.02746	1063	0.0176128	1.41973	0.560918	0.153768	0.00251936	0.0939674	309154	0.00342451	3.02101	0.921139	2.93334	3.08711	6.7836e-10	t6_wba_il6_il10_bbmix_moi10
rs2463820	0.051448	0.1094	1063	0.00482766	1.94772	0.823342	0.694957	0.050586	0.075993	309154	0.00415213	1.95498	0.905959	0.549244	1.2442	6.74608e-10	t0_wba_il10_bbmix_moi10
rs2736595	0.55301	0.33723	1063	0.00210449	0.593256	0.914467	-1.0685	0.00373646	0.421387	309154	0.00119578	2.89959	0.970973	2.31203	1.24353	6.74154e-10	t0_wba_il10_bbmix_moi10
rs2513077	0.052327	0.10951	1063	0.00482341	1.94043	0.82347	0.683167	0.0500634	0.075945	309154	0.00415453	1.95942	0.905909	0.557296	1.24046	6.72091e-10	t0_wba_il10_bbmix_moi10
rs118012228	0.0468365	0.10135	1063	0.00516443	1.98778	0.813319	0.767638	0.0559526	0.076077	309154	0.00414792	1.9114	0.906045	0.472633	1.24027	6.71962e-10	t0_wba_il10_bbmix_moi10
rs2463821	0.0523444	0.10949	1063	0.00482418	1.94029	0.823446	0.68296	0.0500634	0.075945	309154	0.00415453	1.95942	0.905909	0.557296	1.24026	6.71952e-10	t0_wba_il10_bbmix_moi10
rs2513052	0.0523519	0.10949	1063	0.00482418	1.94023	0.823446	0.682861	0.0500634	0.075945	309154	0.00415453	1.95942	0.905909	0.557296	1.24016	6.71886e-10	t0_wba_il10_bbmix_moi10
rs2513053	0.0523519	0.10949	1063	0.00482418	1.94023	0.823446	0.682861	0.0500634	0.075945	309154	0.00415453	1.95942	0.905909	0.557296	1.24016	6.71886e-10	t0_wba_il10_bbmix_moi10
rs951677	0.0523573	0.10949	1063	0.00482418	1.94018	0.823446	0.68279	0.0500634	0.075945	309154	0.00415453	1.95942	0.905909	0.557296	1.24009	6.71838e-10	t0_wba_il10_bbmix_moi10
rs2302361	0.505337	0.32238	1063	0.00215319	0.666116	0.912661	-1.0165	0.00237624	0.307007	309154	0.00137038	3.03867	0.966875	2.7601	1.7436	6.71651e-10	t6_wba_il6_bbmix_moi10
rs2513749	0.0523519	0.10949	1063	0.00482418	1.94023	0.823446	0.682861	0.0493776	0.079634	309154	0.00397796	1.96532	0.909547	0.555088	1.23795	6.70404e-10	t0_wba_il10_bbmix_moi10
rs12420825	0.135705	0.32023	1063	0.00216079	1.49198	0.912379	-0.201892	0.00132987	0.305202	309154	0.00137491	3.20945	0.96677	3.27701	3.07512	6.70271e-10	t6_wba_il6_il10_bbmix_moi10
rs2903921	0.503877	0.05887	1063	0.00848971	0.668402	0.726047	-0.485215	0.0098519	0.132248	309154	0.00254059	2.58098	0.940278	1.72279	1.23758	6.70154e-10	t0_wba_il10_bbmix_moi10
rs2302364	0.190311	0.1943	1063	0.00300463	1.30966	0.882193	-0.31278	0.0120704	0.134835	309154	0.0024993	2.51008	0.941192	1.54825	1.23547	6.68744e-10	t0_wba_il10_bbmix_moi10
rs11230958	0.290893	0.32732	1063	0.00213627	1.05616	0.913288	-0.713201	0.00575957	0.37336	309154	0.00124616	2.76116	0.969787	1.9471	1.2339	6.67692e-10	t0_wba_il10_bbmix_moi10
rs11494177	0.291458	0.32734	1063	0.0021362	1.05493	0.91329	-0.714405	0.00575851	0.37336	309154	0.00124616	2.76122	0.969787	1.94726	1.23285	6.66996e-10	t0_wba_il10_bbmix_moi10
rs12292586	0.0473371	0.10146	1063	0.00515946	1.98327	0.813465	0.76026	0.056088	0.0760742	309154	0.00414806	1.91035	0.906042	0.47082	1.23108	6.65814e-10	t0_wba_il10_bbmix_moi10
rs972353	0.981079	0.34843	1063	0.00207186	0.0237164	0.915682	-1.23632	0.000311329	0.439865	309154	0.00118333	3.60569	0.971267	4.53886	3.30254	6.65643e-10	C6_t6_INT
rs74692811	0.0473149	0.10149	1063	0.00515811	1.98347	0.813505	0.760553	0.0561358	0.076065	309154	0.00414852	1.90998	0.906033	0.47021	1.23076	6.65603e-10	t0_wba_il10_bbmix_moi10
rs2246920	0.0522392	0.10951	1063	0.00482341	1.94116	0.82347	0.684324	0.0500714	0.079357	309154	0.00399064	1.95935	0.909284	0.545389	1.22971	6.64905e-10	t0_wba_il10_bbmix_moi10
rs1792952	0.41662	0.38948	1063	0.00197812	0.8123	0.919188	-0.954563	0.000553095	0.418391	309154	0.00119814	3.45363	0.970918	4.02153	3.06696	6.64829e-10	t6_wba_il6_il10_bbmix_moi10
rs72917359	0.0780009	0.31749	1063	0.00217069	1.76241	0.912013	0.201104	0.00946368	0.338011	309154	0.00130298	2.59483	0.968453	1.53223	1.73334	6.64797e-10	t6_wba_il6_bbmix_moi10
rs1630011	0.417397	0.38954	1063	0.00197801	0.810945	0.919193	-0.955598	0.000552586	0.418269	309154	0.00119823	3.45388	0.970915	4.02239	3.06679	6.64712e-10	t6_wba_il6_il10_bbmix_moi10
rs2736597	0.941613	0.34661	1063	0.00207694	0.0732433	0.915492	-1.233	0.000313206	0.439871	309154	0.00118333	3.60413	0.971267	4.53339	3.30039	6.64214e-10	C6_t6_INT
rs2513071	0.0522524	0.10951	1063	0.00482341	1.94105	0.82347	0.68415	0.0510258	0.07566	309154	0.0041689	1.95126	0.905615	0.543846	1.228	6.63764e-10	t0_wba_il10_bbmix_moi10
rs11230911	0.0806151	0.43441	1063	0.00191441	1.74713	0.921587	0.133671	0.00835141	0.486993	309154	0.00116701	2.63752	0.971652	1.59806	1.73173	6.63731e-10	t6_wba_il6_bbmix_moi10
rs138548099	0.0103823	0.0313	1063	0.0155133	2.56283	0.591899	1.4957	0.0740935	0.0833405	309154	0.00381641	1.78604	0.9129	0.235691	1.7314	6.63507e-10	t6_wba_il6_bbmix_moi10
rs7111902	0.0940166	0.32037	1063	0.00216029	1.67458	0.912398	0.0618065	0.00138944	0.308637	309154	0.00136636	3.19684	0.966969	3.23594	3.29774	6.6246e-10	C6_t6_INT
rs2513074	0.0522524	0.10951	1063	0.00482341	1.94105	0.82347	0.68415	0.0512366	0.075654	309154	0.0041692	1.94949	0.905608	0.540741	1.22489	6.61706e-10	t0_wba_il10_bbmix_moi10
rs2513075	0.0522524	0.10951	1063	0.00482341	1.94105	0.82347	0.68415	0.0512366	0.075654	309154	0.0041692	1.94949	0.905608	0.540741	1.22489	6.61706e-10	t0_wba_il10_bbmix_moi10
rs2513076	0.0522524	0.10951	1063	0.00482341	1.94105	0.82347	0.68415	0.0512366	0.075654	309154	0.0041692	1.94949	0.905608	0.540741	1.22489	6.61706e-10	t0_wba_il10_bbmix_moi10
rs2513747	0.0522524	0.10951	1063	0.00482341	1.94105	0.82347	0.68415	0.0512366	0.075654	309154	0.0041692	1.94949	0.905608	0.540741	1.22489	6.61706e-10	t0_wba_il10_bbmix_moi10
rs7125402	0.0522524	0.10951	1063	0.00482341	1.94105	0.82347	0.68415	0.0512366	0.075654	309154	0.0041692	1.94949	0.905608	0.540741	1.22489	6.61706e-10	t0_wba_il10_bbmix_moi10
rs1528726	0.13447	0.1847	1063	0.00312358	1.49671	0.878097	-0.0687405	0.00178673	0.171198	309154	0.0020548	3.12357	0.95114	3.13058	3.06184	6.61433e-10	t6_wba_il6_il10_bbmix_moi10
rs10897193	0.00918059	0.09321	1063	0.00556503	2.60526	0.801709	1.91173	0.0141247	0.154282	309154	0.00223449	2.45408	0.947093	1.38232	3.29405	6.60017e-10	C6_t6_INT
rs1792958	0.134372	0.18472	1063	0.00312332	1.49708	0.878106	-0.0682722	0.00179846	0.171191	309154	0.00205487	3.12164	0.951138	3.12487	3.0566	6.57973e-10	t6_wba_il6_il10_bbmix_moi10
rs11601657	0.00195669	0.29313	1063	0.00227006	3.09673	0.908355	3.16052	0.00197879	0.291101	309154	0.00141283	3.0934	0.965884	2.93233	6.09285	6.55184e-10	t0_wba_il6_il10_bbmix_moi10
rs72932075	0.288066	0.32658	1063	0.00213876	1.06237	0.913195	-0.706714	0.00597173	0.373183	309154	0.0012464	2.74933	0.969782	1.91555	1.20883	6.51165e-10	t0_wba_il10_bbmix_moi10
rs72932074	0.288676	0.32655	1063	0.00213886	1.06103	0.913192	-0.707998	0.00597352	0.373183	309154	0.0012464	2.74923	0.969782	1.91528	1.20729	6.50159e-10	t0_wba_il10_bbmix_moi10
rs72932073	0.288842	0.32655	1063	0.00213886	1.06066	0.913192	-0.708352	0.00597503	0.373182	309154	0.0012464	2.74915	0.969782	1.91506	1.20671	6.49786e-10	t0_wba_il10_bbmix_moi10
rs17184810	0.26975	0.05515	1063	0.00902669	1.10364	0.713681	-0.190687	0.0137956	0.158668	309154	0.00218405	2.46254	0.948226	1.39464	1.20396	6.47998e-10	t0_wba_il10_bbmix_moi10
rs1729360	0.0799621	0.32537	1063	0.00214286	1.75091	0.913043	0.178373	0.00949708	0.338008	309154	0.00130299	2.59362	0.968453	1.52919	1.70757	6.47882e-10	t6_wba_il6_bbmix_moi10
rs12419894	0.150906	0.3208	1063	0.00215876	1.43634	0.912455	-0.276572	0.0012728	0.305081	309154	0.00137521	3.22204	0.966762	3.31622	3.03964	6.46911e-10	t6_wba_il6_il10_bbmix_moi10
rs11230955	0.290798	0.32731	1063	0.0021363	1.05637	0.913286	-0.712994	0.0059742	0.373173	309154	0.00124641	2.74919	0.969781	1.91519	1.2022	6.46857e-10	t0_wba_il10_bbmix_moi10
rs12364840	0.290646	0.32702	1063	0.00213727	1.05671	0.91325	-0.712484	0.00598949	0.373185	309154	0.0012464	2.74836	0.969782	1.91295	1.20047	6.4574e-10	t0_wba_il10_bbmix_moi10
rs112071554	0.290935	0.32732	1063	0.00213627	1.05607	0.913288	-0.71329	0.00598453	0.373183	309154	0.0012464	2.74863	0.969782	1.91368	1.20038	6.45688e-10	t0_wba_il10_bbmix_moi10
rs12364843	0.2907	0.32701	1063	0.00213731	1.05659	0.913249	-0.712593	0.00598949	0.373185	309154	0.0012464	2.74836	0.969782	1.91295	1.20036	6.4567e-10	t0_wba_il10_bbmix_moi10
rs12364829	0.290818	0.32732	1063	0.00213627	1.05633	0.913288	-0.713044	0.00599018	0.373183	309154	0.0012464	2.74832	0.969782	1.91285	1.19981	6.45315e-10	t0_wba_il10_bbmix_moi10
rs7112238	0.0564383	0.10113	1063	0.0051744	1.90764	0.813026	0.640939	0.0500691	0.0759449	309154	0.00415454	1.95937	0.905909	0.55721	1.19815	6.44245e-10	t0_wba_il10_bbmix_moi10
rs7941556	0.0564585	0.10113	1063	0.0051744	1.90748	0.813026	0.640696	0.0500691	0.0759449	309154	0.00415454	1.95937	0.905909	0.55721	1.19791	6.44089e-10	t0_wba_il10_bbmix_moi10
rs11231061	0.056455	0.10113	1063	0.0051744	1.90751	0.813026	0.640738	0.0500772	0.0759445	309154	0.00415456	1.9593	0.905909	0.557089	1.19783	6.44038e-10	t0_wba_il10_bbmix_moi10
rs10897224	0.290878	0.32732	1063	0.00213627	1.0562	0.913288	-0.71317	0.00600689	0.373184	309154	0.0012464	2.74741	0.969782	1.91042	1.19725	6.43664e-10	t0_wba_il10_bbmix_moi10
rs2511345	0.139444	0.18613	1063	0.00310503	1.47787	0.878734	-0.0952672	0.0017885	0.171196	309154	0.00205482	3.12328	0.951139	3.12972	3.03445	6.43562e-10	t6_wba_il6_il10_bbmix_moi10
rs151126595	0.0560785	0.10115	1063	0.00517349	1.91042	0.813052	0.645244	0.0502181	0.0768816	309154	0.00410809	1.9581	0.906863	0.551687	1.19693	6.43462e-10	t0_wba_il10_bbmix_moi10
rs12419894	0.109586	0.3208	1063	0.00215876	1.60006	0.912455	-0.0497742	0.0012728	0.305081	309154	0.00137521	3.22204	0.966762	3.31622	3.26644	6.42044e-10	C6_t6_INT
rs144300131	0.0568014	0.10109	1063	0.00517622	1.90484	0.812972	0.636645	0.0500691	0.0759449	309154	0.00415454	1.95937	0.905909	0.55721	1.19386	6.41485e-10	t0_wba_il10_bbmix_moi10
rs56032113	0.785582	0.20691	1063	0.00286637	0.272052	0.887001	-1.05736	0.00288855	0.13943	309154	0.00242984	2.97936	0.942733	2.7541	1.69674	6.40903e-10	t6_wba_il6_bbmix_moi10
rs35737806	0.136105	0.32022	1063	0.00216083	1.49045	0.912378	-0.203959	0.00139239	0.308662	309154	0.0013663	3.19622	0.966971	3.23403	3.03007	6.40749e-10	t6_wba_il6_il10_bbmix_moi10
rs7927359	0.412431	0.38954	1063	0.00197801	0.819622	0.919193	-0.949095	0.000580403	0.41848	309154	0.00119806	3.44061	0.970919	3.97793	3.02884	6.39959e-10	t6_wba_il6_il10_bbmix_moi10
rs1729364	0.141916	0.18511	1063	0.00311823	1.46869	0.878281	-0.105768	0.00178	0.171203	309154	0.00205475	3.12468	0.951141	3.13388	3.02811	6.39492e-10	t6_wba_il6_il10_bbmix_moi10
rs1792956	0.141829	0.18511	1063	0.00311823	1.46901	0.878281	-0.105354	0.0017809	0.171202	309154	0.00205476	3.12453	0.951141	3.13344	3.02808	6.39475e-10	t6_wba_il6_il10_bbmix_moi10
rs12279819	0.0559965	0.10118	1063	0.00517213	1.91106	0.813092	0.646201	0.0509307	0.0759084	309154	0.00415637	1.95206	0.905871	0.544387	1.19059	6.39393e-10	t0_wba_il10_bbmix_moi10
rs10897230	0.317111	0.32747	1063	0.00213577	1.00041	0.913306	-0.765658	0.00570729	0.373378	309154	0.00124613	2.76414	0.969788	1.95506	1.18941	6.38638e-10	t0_wba_il10_bbmix_moi10
rs2524294	0.824344	0.34611	1063	0.00207835	0.221961	0.91544	-1.2126	0.000336481	0.440062	309154	0.00118322	3.58546	0.971269	4.4682	3.25561	6.35125e-10	C6_t6_INT
rs10160397	0.00804106	0.39722	1063	0.00196448	2.65034	0.919701	1.96913	0.0160417	0.406464	309154	0.00120851	2.40797	0.970673	1.0495	3.01863	6.33459e-10	t6_wba_il6_il10_bbmix_moi10
rs7952545	0.412663	0.38955	1063	0.00197799	0.819217	0.919193	-0.949405	0.000588423	0.418502	309154	0.00119805	3.4369	0.97092	3.96552	3.01612	6.31871e-10	t6_wba_il6_il10_bbmix_moi10
rs15810	0.123602	0.17665	1063	0.00323399	1.53983	0.87433	-0.000495313	0.0172429	0.179763	309154	0.00197733	2.38149	0.952895	1.17447	1.17398	6.2886e-10	t0_wba_il10_bbmix_moi10
rs3758966	0.412674	0.38954	1063	0.00197801	0.819197	0.919193	-0.949415	0.000593198	0.418523	309154	0.00119803	3.43471	0.97092	3.95821	3.0088	6.27262e-10	t6_wba_il6_il10_bbmix_moi10
rs72917379	0.154512	0.10177	1063	0.00514552	1.42377	0.813875	-0.0157516	0.00232456	0.0694967	309154	0.00450855	3.04529	0.898704	3.02234	3.00659	6.25879e-10	t6_wba_il6_il10_bbmix_moi10
rs72923207	0.058911	0.10128	1063	0.0051676	1.88886	0.813226	0.611778	0.0500691	0.0759449	309154	0.00415454	1.95937	0.905909	0.55721	1.16899	6.2573e-10	t0_wba_il10_bbmix_moi10
rs12225574	0.00577501	0.09055	1063	0.00571175	2.76029	0.79754	2.2397	0.0232022	0.139269	309154	0.00243219	2.27009	0.942681	0.999402	3.2391	6.24729e-10	C6_t6_INT
rs1792916	0.535543	0.10105	1063	0.00517803	0.619566	0.812919	-0.682082	0.000885992	0.237074	309154	0.00161196	3.32443	0.961262	3.68639	3.00431	6.2445e-10	t6_wba_il6_il10_bbmix_moi10
rs11602726	0.134783	0.18463	1063	0.00312449	1.4955	0.878066	-0.0702273	0.00190889	0.171153	309154	0.00205523	3.10405	0.95113	3.07284	3.00261	6.23394e-10	t6_wba_il6_il10_bbmix_moi10
rs12285902	0.135862	0.32021	1063	0.00216086	1.49138	0.912377	-0.202697	0.00143877	0.308805	309154	0.00136595	3.18676	0.966979	3.20474	3.00204	6.23037e-10	t6_wba_il6_il10_bbmix_moi10
rs7104149	0.0584039	0.10275	1063	0.00510201	1.89265	0.815158	0.615878	0.0528737	0.0671556	309154	0.00465402	1.93595	0.895776	0.548036	1.16391	6.22563e-10	t0_wba_il10_bbmix_moi10
rs2085746	0.511847	0.10246	1063	0.0051148	0.655965	0.814781	-0.667811	0.00090492	0.236947	309154	0.00161255	3.31853	0.961248	3.66766	2.99985	6.21671e-10	t6_wba_il6_il10_bbmix_moi10
rs1881534	0.0574059	0.10832	1063	0.00486989	1.90021	0.822071	0.620977	0.0512366	0.075654	309154	0.0041692	1.94949	0.905608	0.540741	1.16172	6.21197e-10	t0_wba_il10_bbmix_moi10
rs2463825	0.0574059	0.10832	1063	0.00486989	1.90021	0.822071	0.620977	0.0512366	0.075654	309154	0.0041692	1.94949	0.905608	0.540741	1.16172	6.21197e-10	t0_wba_il10_bbmix_moi10
rs2463832	0.0574059	0.10832	1063	0.00486989	1.90021	0.822071	0.620977	0.0512366	0.075654	309154	0.0041692	1.94949	0.905608	0.540741	1.16172	6.21197e-10	t0_wba_il10_bbmix_moi10
rs2513037	0.0574059	0.10832	1063	0.00486989	1.90021	0.822071	0.620977	0.0512366	0.075654	309154	0.0041692	1.94949	0.905608	0.540741	1.16172	6.21197e-10	t0_wba_il10_bbmix_moi10
rs1792917	0.535626	0.10106	1063	0.00517758	0.619441	0.812932	-0.682179	0.000894623	0.236996	309154	0.00161232	3.32173	0.961254	3.67781	2.99563	6.19058e-10	t6_wba_il6_il10_bbmix_moi10
rs10897222	0.290857	0.32732	1063	0.00213627	1.05624	0.913288	-0.713125	0.0062842	0.373195	309154	0.00124638	2.73257	0.969782	1.871	1.15787	6.18812e-10	t0_wba_il10_bbmix_moi10
rs3758976	0.855591	0.23527	1063	0.00261434	0.181989	0.895903	-1.11638	0.00233819	0.305845	309154	0.00137329	3.04353	0.966807	2.77509	1.65872	6.16995e-10	t6_wba_il6_bbmix_moi10
rs117071508	0.218875	0.02203	1063	0.0218322	1.22953	0.507532	0.0294632	0.022398	0.0117244	309154	0.0251623	2.28355	0.613852	1.12473	1.15419	6.1654e-10	t0_wba_il10_bbmix_moi10
rs10897269	0.546527	0.3204	1063	0.00216018	0.602973	0.912402	-1.05163	0.00252621	0.303685	309154	0.00137877	3.02018	0.966679	2.708	1.65637	6.15545e-10	t6_wba_il6_bbmix_moi10
rs3758968	0.412998	0.38952	1063	0.00197804	0.81863	0.919191	-0.949835	0.000606192	0.41856	309154	0.001198	3.42883	0.970921	3.93863	2.98879	6.14836e-10	t6_wba_il6_il10_bbmix_moi10
rs3758967	0.413012	0.38952	1063	0.00197804	0.818605	0.919191	-0.949853	0.000606192	0.418554	309154	0.001198	3.42883	0.970921	3.93863	2.98877	6.14826e-10	t6_wba_il6_il10_bbmix_moi10
rs10792321	0.221708	0.09441	1063	0.00550158	1.222	0.803526	-0.213667	0.0144225	0.1543	309154	0.00223428	2.44656	0.947098	1.36485	1.15119	6.1469e-10	t0_wba_il10_bbmix_moi10
rs72917377	0.156809	0.10181	1063	0.00514373	1.41589	0.813928	-0.0249551	0.00234969	0.0694901	309154	0.00450895	3.04205	0.898696	3.0135	2.98854	6.14683e-10	t6_wba_il6_il10_bbmix_moi10
rs1792920	0.535251	0.10106	1063	0.00517758	0.620011	0.812932	-0.681891	0.00090417	0.236931	309154	0.00161263	3.31876	0.961247	3.66841	2.98652	6.13439e-10	t6_wba_il6_il10_bbmix_moi10
rs147687673	0.212339	0.01768	1063	0.0270833	1.24716	0.453782	0.0505393	0.0259006	0.014344	309154	0.0206217	2.2277	0.65983	1.0981	1.14863	6.13123e-10	t0_wba_il10_bbmix_moi10
rs11230851	0.223682	0.09473	1063	0.00548493	1.2168	0.804004	-0.21963	0.0144481	0.154527	309154	0.00223159	2.44593	0.947158	1.36298	1.14335	6.09894e-10	t0_wba_il10_bbmix_moi10
rs168959	0.0190006	0.05803	1063	0.00860493	2.34552	0.723358	1.34725	0.0081937	0.138316	309154	0.00244624	2.64398	0.942369	1.86704	3.21428	6.09415e-10	C6_t6_INT
rs11230915	0.447471	0.38967	1063	0.00197777	0.759638	0.919202	-0.992686	0.000588966	0.418525	309154	0.00119803	3.43665	0.97092	3.96469	2.972	6.04599e-10	t6_wba_il6_il10_bbmix_moi10
rs11231071	0.559841	0.32195	1063	0.0021547	0.583078	0.912605	-1.06352	0.00254454	0.303569	309154	0.00137906	3.01799	0.966672	2.70168	1.63815	6.04438e-10	t6_wba_il6_bbmix_moi10
rs12361901	0.447319	0.38968	1063	0.00197775	0.759892	0.919202	-0.992513	0.000589332	0.418524	309154	0.00119803	3.43648	0.97092	3.96412	2.97161	6.04364e-10	t6_wba_il6_il10_bbmix_moi10
rs17157227	0.0585364	0.10275	1063	0.00510201	1.89166	0.815158	0.614343	0.0549098	0.0671657	309154	0.00465337	1.91959	0.895789	0.519743	1.13409	6.04267e-10	t0_wba_il10_bbmix_moi10
rs11230996	0.125082	0.37171	1063	0.00201406	1.53379	0.917841	-0.169938	0.0118173	0.441473	309154	0.00118242	2.51755	0.971288	1.30282	1.13289	6.03543e-10	t0_wba_il10_bbmix_moi10
rs11606899	0.102549	0.02731	1063	0.0177068	1.63262	0.559607	0.335758	0.0462722	0.0234218	309154	0.0127465	1.9929	0.758344	0.795821	1.13158	6.02754e-10	t0_wba_il10_bbmix_moi10
rs1792922	0.544377	0.10298	1063	0.00509192	0.606207	0.815456	-0.695099	0.000908636	0.236923	309154	0.00161266	3.31739	0.961246	3.66402	2.96893	6.02743e-10	t6_wba_il6_il10_bbmix_moi10
rs17585270	0.135785	0.32022	1063	0.00216083	1.49167	0.912378	-0.202303	0.00150172	0.304937	309154	0.00137558	3.17435	0.966754	3.16884	2.96654	6.01306e-10	t6_wba_il6_il10_bbmix_moi10
rs11230848	0.223682	0.09473	1063	0.00548493	1.2168	0.804004	-0.21963	0.0147177	0.15424	309154	0.00223499	2.43925	0.947082	1.34804	1.12841	6.00847e-10	t0_wba_il10_bbmix_moi10
rs11230849	0.223728	0.09474	1063	0.00548441	1.21667	0.804019	-0.219776	0.014718	0.15424	309154	0.00223499	2.43924	0.947082	1.34802	1.12825	6.00749e-10	t0_wba_il10_bbmix_moi10
rs1792888	0.543756	0.10299	1063	0.00509148	0.607144	0.815469	-0.694668	0.000915335	0.236881	309154	0.00161286	3.31533	0.961241	3.65751	2.96285	5.9909e-10	t6_wba_il6_il10_bbmix_moi10
rs10897192	0.00579067	0.09054	1063	0.00571232	2.75941	0.797524	2.23773	0.0243759	0.139278	309154	0.00243206	2.25115	0.942683	0.959029	3.19676	5.9883e-10	C6_t6_INT
rs7122395	0.450493	0.38975	1063	0.00197762	0.754594	0.919207	-0.996229	0.000593472	0.418531	309154	0.00119802	3.43458	0.97092	3.9578	2.96157	5.98324e-10	t6_wba_il6_il10_bbmix_moi10
rs57937104	0.109113	0.11795	1063	0.00452112	1.60219	0.832682	0.174828	0.00265821	0.169738	309154	0.00206883	3.00473	0.950823	2.78603	2.96086	5.97899e-10	t6_wba_il6_il10_bbmix_moi10
rs1629983	0.545097	0.10297	1063	0.00509236	0.605123	0.815443	-0.695602	0.000916727	0.236878	309154	0.00161287	3.31491	0.961241	3.65616	2.96056	5.97723e-10	t6_wba_il6_il10_bbmix_moi10
rs10897242	0.112495	0.19265	1063	0.00302417	1.58708	0.881517	0.0436947	0.00227892	0.174956	309154	0.00201982	3.05125	0.951932	2.91373	2.95743	5.95852e-10	t6_wba_il6_il10_bbmix_moi10
rs7111902	0.151395	0.32037	1063	0.00216029	1.43462	0.912398	-0.278553	0.00138944	0.308637	309154	0.00136636	3.19684	0.966969	3.23594	2.95738	5.95827e-10	t6_wba_il6_il10_bbmix_moi10
rs75278253	0.553913	0.32453	1063	0.00214573	0.591906	0.912937	-1.06064	0.00259364	0.30862	309154	0.0013664	3.0122	0.966968	2.68167	1.62103	5.94176e-10	t6_wba_il6_bbmix_moi10
rs11230863	0.620231	0.24512	1063	0.00254203	0.495523	0.89849	-1.03349	0.00503501	0.243786	309154	0.00158149	2.80479	0.961967	2.14916	1.11568	5.93245e-10	t0_wba_il10_bbmix_moi10
rs1792886	0.567829	0.1016	1063	0.00515316	0.571252	0.81365	-0.707307	0.000914787	0.23688	309154	0.00161287	3.3155	0.961241	3.65805	2.95074	5.91882e-10	t6_wba_il6_il10_bbmix_moi10
rs7102807	0.427053	0.39038	1063	0.00197647	0.794245	0.91925	-0.968257	0.000619099	0.422131	309154	0.00119521	3.42311	0.970987	3.91884	2.95059	5.91789e-10	t6_wba_il6_il10_bbmix_moi10
rs1800009	0.459904	0.33635	1063	0.0021072	0.739006	0.914366	-0.979158	0.00491304	0.361906	309154	0.00126252	2.81268	0.969403	2.09113	1.11198	5.91054e-10	t0_wba_il10_bbmix_moi10
rs7129536	0.109127	0.10036	1063	0.00520964	1.60213	0.811992	0.206481	0.00327869	0.068981	309154	0.00453974	2.94032	0.898074	2.7404	2.94688	5.896e-10	t6_wba_il6_il10_bbmix_moi10
rs4963296	0.12744	0.32022	1063	0.00216083	1.52428	0.912378	-0.157444	0.00124753	0.304718	309154	0.00137613	3.22778	0.966741	3.33433	3.17688	5.87043e-10	C6_t6_INT
rs2521561	0.520413	0.4746	1063	0.00188634	0.642709	0.922648	-1.08913	0.00246678	0.366499	309154	0.00125574	3.02739	0.969562	2.69702	1.60789	5.86417e-10	t6_wba_il6_bbmix_moi10
rs2524289	0.528749	0.47613	1063	0.00188577	0.629917	0.922669	-1.09678	0.00244636	0.366471	309154	0.00125578	3.0299	0.969561	2.70441	1.60763	5.86265e-10	t6_wba_il6_bbmix_moi10
rs72919475	0.398016	0.10078	1063	0.00519035	0.845171	0.812558	-0.546931	0.00673411	0.069621	309154	0.00450111	2.70971	0.898854	2.15435	1.60742	5.8614e-10	t6_wba_il6_bbmix_moi10
rs72919477	0.398005	0.10078	1063	0.00519035	0.84519	0.812558	-0.546918	0.00674357	0.0696211	309154	0.0045011	2.70925	0.898854	2.15321	1.60629	5.85483e-10	t6_wba_il6_bbmix_moi10
rs2463822	0.0639254	0.10152	1063	0.00515676	1.8527	0.813544	0.556463	0.0509988	0.075667	309154	0.00416854	1.95149	0.905622	0.544223	1.10069	5.84418e-10	t0_wba_il10_bbmix_moi10
rs3855851	0.73019	0.45451	1063	0.00189717	0.344873	0.922238	-1.22221	0.00372177	0.396202	309154	0.00121874	2.90083	0.970432	2.32246	1.10026	5.84167e-10	t0_wba_il10_bbmix_moi10
rs3862390	0.390873	0.39141	1063	0.0019746	0.858036	0.91932	-0.920221	0.000662613	0.42049	309154	0.00119647	3.4046	0.970957	3.85784	2.93762	5.84163e-10	t6_wba_il6_il10_bbmix_moi10
rs10897261	0.151108	0.32081	1063	0.00215873	1.43563	0.912456	-0.277505	0.00142699	0.308769	309154	0.00136604	3.18914	0.966977	3.21209	2.93458	5.82394e-10	t6_wba_il6_il10_bbmix_moi10
rs79370409	0.103198	0.03697	1063	0.0132114	1.62954	0.630052	0.339328	0.00286286	0.0913283	309154	0.00351323	2.98209	0.919261	2.82917	3.1685	5.82141e-10	C6_t6_INT
rs72921501	0.0656504	0.10108	1063	0.00517667	1.8408	0.812959	0.539165	0.0500691	0.0759449	309154	0.00415454	1.95937	0.905909	0.55721	1.09638	5.81904e-10	t0_wba_il10_bbmix_moi10
rs2277281	0.127509	0.32023	1063	0.00216079	1.524	0.912379	-0.157839	0.00125907	0.30506	309154	0.00137527	3.22515	0.966761	3.32591	3.16807	5.81892e-10	C6_t6_INT
rs72921498	0.0656999	0.10108	1063	0.00517667	1.84047	0.812959	0.53866	0.0500691	0.0759449	309154	0.00415454	1.95937	0.905909	0.55721	1.09587	5.81611e-10	t0_wba_il10_bbmix_moi10
rs1800009	0.033386	0.33635	1063	0.0021072	2.12741	0.914366	0.840314	0.00491304	0.361906	309154	0.00126252	2.81268	0.969403	2.09113	2.93145	5.80572e-10	t6_wba_il6_il10_bbmix_moi10
rs10897225	0.295353	0.32593	1063	0.00214095	1.04645	0.913114	-0.721622	0.00670023	0.373011	309154	0.00124663	2.71139	0.969776	1.81515	1.09353	5.80251e-10	t0_wba_il10_bbmix_moi10
rs11231076	0.485588	0.32712	1063	0.00213694	0.697343	0.913263	-1.00038	0.00286148	0.304695	309154	0.00137619	2.98224	0.96674	2.59728	1.5969	5.80006e-10	t6_wba_il6_bbmix_moi10
rs10897261	0.109659	0.32081	1063	0.00215873	1.59973	0.912456	-0.0502613	0.00142699	0.308769	309154	0.00136604	3.18914	0.966977	3.21209	3.16183	5.7827e-10	C6_t6_INT
rs11231085	0.74142	0.33207	1063	0.00212068	0.329974	0.913866	-1.17617	0.00232263	0.329246	309154	0.00132019	3.04554	0.96805	2.76769	1.59152	5.76898e-10	t6_wba_il6_bbmix_moi10
rs3741245	0.127475	0.32022	1063	0.00216083	1.52414	0.912378	-0.157639	0.00127397	0.305078	309154	0.00137522	3.22178	0.966762	3.3154	3.15776	5.75923e-10	C6_t6_INT
rs72919462	0.11369	0.10014	1063	0.0052198	1.58182	0.811694	0.180652	0.00327703	0.0689813	309154	0.00453973	2.94048	0.898075	2.74081	2.92146	5.74804e-10	t6_wba_il6_il10_bbmix_moi10
rs7130122	0.127433	0.32024	1063	0.00216076	1.5243	0.912381	-0.157419	0.00127997	0.305091	309154	0.00137519	3.22043	0.966763	3.3112	3.15378	5.73634e-10	C6_t6_INT
rs7128883	0.127365	0.32024	1063	0.00216076	1.52457	0.912381	-0.157043	0.00128056	0.305092	309154	0.00137519	3.2203	0.966763	3.31078	3.15374	5.73614e-10	C6_t6_INT
rs10501332	0.127442	0.32023	1063	0.00216079	1.52427	0.912379	-0.157462	0.00128056	0.305092	309154	0.00137519	3.2203	0.966763	3.31078	3.15332	5.73374e-10	C6_t6_INT
rs12283977	0.127497	0.32022	1063	0.00216083	1.52405	0.912378	-0.157765	0.00128056	0.305092	309154	0.00137519	3.2203	0.966763	3.31078	3.15302	5.732e-10	C6_t6_INT
rs35015521	0.127497	0.32022	1063	0.00216083	1.52405	0.912378	-0.157765	0.00128056	0.305092	309154	0.00137519	3.2203	0.966763	3.31078	3.15302	5.732e-10	C6_t6_INT
rs7118241	0.127497	0.32022	1063	0.00216083	1.52405	0.912378	-0.157765	0.00128056	0.305092	309154	0.00137519	3.2203	0.966763	3.31078	3.15302	5.732e-10	C6_t6_INT
rs56142004	0.127518	0.32023	1063	0.00216079	1.52396	0.912379	-0.157889	0.00128056	0.305092	309154	0.00137519	3.2203	0.966763	3.31078	3.1529	5.73129e-10	C6_t6_INT
rs115395195	0.0655462	0.10109	1063	0.00517622	1.84151	0.812972	0.540217	0.0512413	0.0756538	309154	0.00416921	1.94945	0.905608	0.540672	1.08089	5.72962e-10	t0_wba_il10_bbmix_moi10
rs3862389	0.390856	0.39139	1063	0.00197464	0.858066	0.919319	-0.920189	0.000677236	0.420492	309154	0.00119647	3.39863	0.970957	3.83813	2.91794	5.72783e-10	t6_wba_il6_il10_bbmix_moi10
rs4963499	0.12744	0.32022	1063	0.00216083	1.52428	0.912378	-0.157444	0.00128283	0.305096	309154	0.00137518	3.21979	0.966763	3.3092	3.15176	5.72477e-10	C6_t6_INT
rs4963295	0.127458	0.32023	1063	0.00216079	1.5242	0.912379	-0.15755	0.00128283	0.305096	309154	0.00137518	3.21979	0.966763	3.3092	3.15165	5.72416e-10	C6_t6_INT
rs4963502	0.127495	0.32022	1063	0.00216083	1.52405	0.912378	-0.157753	0.00128283	0.305096	309154	0.00137518	3.21979	0.966763	3.3092	3.15145	5.723e-10	C6_t6_INT
rs17585235	0.127518	0.32022	1063	0.00216083	1.52396	0.912378	-0.157881	0.00128455	0.305067	309154	0.00137525	3.21941	0.966762	3.30802	3.15014	5.71553e-10	C6_t6_INT
rs3915609	0.567227	0.10149	1063	0.00515811	0.57214	0.813505	-0.706527	0.000955652	0.236832	309154	0.00161309	3.30327	0.961236	3.61917	2.91264	5.69755e-10	t6_wba_il6_il10_bbmix_moi10
rs1675128	0.412995	0.38946	1063	0.00197815	0.818634	0.919187	-0.949807	0.000661043	0.418727	309154	0.00119787	3.40525	0.970924	3.86035	2.91055	5.68562e-10	t6_wba_il6_il10_bbmix_moi10
rs10736714	0.245549	0.09525	1063	0.00545812	1.16123	0.804775	-0.274201	0.0147309	0.15424	309154	0.00223499	2.43893	0.947082	1.34729	1.07309	5.68511e-10	t0_wba_il10_bbmix_moi10
rs10897194	0.245764	0.09524	1063	0.00545863	1.1607	0.80476	-0.274667	0.0147282	0.15424	309154	0.00223499	2.43899	0.947082	1.34744	1.07278	5.68333e-10	t0_wba_il10_bbmix_moi10
rs148635523	0.290888	0.02915	1063	0.0166206	1.05618	0.575145	-0.107214	0.0231681	0.0154798	309154	0.0191306	2.27065	0.676468	1.17966	1.07244	5.68144e-10	t0_wba_il10_bbmix_moi10
rs118049526	0.0682035	0.10126	1063	0.0051685	1.82366	0.813199	0.513386	0.0500691	0.0759449	309154	0.00415454	1.95937	0.905909	0.55721	1.0706	5.67095e-10	t0_wba_il10_bbmix_moi10
rs10736715	0.24575	0.09525	1063	0.00545812	1.16073	0.804775	-0.274663	0.0147727	0.154226	309154	0.00223515	2.4379	0.947078	1.34495	1.07029	5.6692e-10	t0_wba_il10_bbmix_moi10
rs1800009	0.212815	0.33635	1063	0.0021072	1.24586	0.914366	-0.519213	0.00491304	0.361906	309154	0.00126252	2.81268	0.969403	2.09113	1.57192	5.657e-10	t6_wba_il6_bbmix_moi10
rs72919442	0.116152	0.10056	1063	0.00520043	1.57113	0.812262	0.166161	0.00328307	0.0689794	309154	0.00453984	2.93991	0.898072	2.73931	2.90547	5.65683e-10	t6_wba_il6_il10_bbmix_moi10
rs4144906	0.448703	0.38971	1063	0.00197769	0.757579	0.919204	-0.994138	0.000635726	0.418633	309154	0.00119794	3.4159	0.970922	3.89564	2.9015	5.63441e-10	t6_wba_il6_il10_bbmix_moi10
rs11230920	0.333462	0.32726	1063	0.00213647	0.967164	0.91328	-0.795393	0.00367892	0.327672	309154	0.00132342	2.90446	0.967974	2.36224	1.56685	5.6284e-10	t6_wba_il6_bbmix_moi10
rs1792948	0.0189966	0.40287	1063	0.00195525	2.3456	0.920048	1.26781	0.00027062	0.42209	309154	0.00119524	3.64191	0.970986	4.66936	5.93717	5.60728e-10	t0_wba_il6_il10_bbmix_moi10
rs2232937	0.371933	0.32705	1063	0.00213717	0.892858	0.913254	-0.858365	0.00598508	0.369829	309154	0.00125101	2.7486	0.969673	1.91498	1.05661	5.59219e-10	t0_wba_il10_bbmix_moi10
rs11230973	0.180338	0.32866	1063	0.0021318	1.33971	0.913453	-0.403785	0.00565835	0.369881	309154	0.00125094	2.76695	0.969675	1.96403	1.56024	5.59133e-10	t6_wba_il6_bbmix_moi10
rs1675129	0.412374	0.38944	1063	0.00197819	0.819722	0.919186	-0.948979	0.000676285	0.418723	309154	0.00119787	3.39902	0.970924	3.83978	2.8908	5.57443e-10	t6_wba_il6_il10_bbmix_moi10
rs12420825	0.127497	0.32023	1063	0.00216079	1.52405	0.912379	-0.157771	0.00132987	0.305202	309154	0.00137491	3.20945	0.96677	3.27701	3.11924	5.5416e-10	C6_t6_INT
rs72923302	0.365307	0.12408	1063	0.00432783	0.905299	0.838681	-0.568509	0.00680346	0.0852273	309154	0.00373962	2.70631	0.914503	2.11934	1.55083	5.53893e-10	t6_wba_il6_bbmix_moi10
rs72917373	0.154585	0.10176	1063	0.00514597	1.42352	0.813862	-0.0160233	0.0027011	0.0694463	309154	0.00451158	2.99985	0.898643	2.89894	2.88292	5.53071e-10	t6_wba_il6_il10_bbmix_moi10
rs626828	0.868004	0.04697	1063	0.0105077	0.166194	0.681658	-0.562901	0.00136578	0.10132	309154	0.00320198	3.20179	0.925883	3.44476	2.88186	5.52484e-10	t6_wba_il6_il10_bbmix_moi10
rs195161	0.198051	0.38594	1063	0.00198475	1.28712	0.918939	-0.495081	0.00502968	0.497943	309154	0.00116624	2.80513	0.97167	2.04099	1.54591	5.51175e-10	t6_wba_il6_bbmix_moi10
rs10897252	0.407956	0.17987	1063	0.00318857	0.827496	0.875876	-0.743359	0.00459568	0.187721	309154	0.00191206	2.83409	0.954379	2.28911	1.54576	5.5109e-10	t6_wba_il6_bbmix_moi10
rs10897193	0.281254	0.09321	1063	0.00556503	1.07751	0.801709	-0.343611	0.0141247	0.154282	309154	0.00223449	2.45408	0.947093	1.38232	1.03871	5.49296e-10	t0_wba_il10_bbmix_moi10
rs7123338	0.407716	0.17987	1063	0.00318857	0.827919	0.875876	-0.743053	0.00463564	0.187672	309154	0.00191244	2.83132	0.954371	2.28169	1.53864	5.47183e-10	t6_wba_il6_bbmix_moi10
rs1675122	0.532558	0.10104	1063	0.00517849	0.624106	0.812906	-0.679755	0.00103286	0.235936	309154	0.00161732	3.28142	0.961138	3.55076	2.871	5.46519e-10	t6_wba_il6_il10_bbmix_moi10
rs4438042	0.407909	0.17987	1063	0.00318857	0.827579	0.875876	-0.743299	0.00464665	0.187665	309154	0.0019125	2.83056	0.954369	2.27965	1.53635	5.45933e-10	t6_wba_il6_bbmix_moi10
rs11230956	0.298842	0.32911	1063	0.00213032	1.03892	0.913508	-0.730854	0.00714809	0.372703	309154	0.00124705	2.68987	0.969766	1.75891	1.02806	5.43477e-10	t0_wba_il10_bbmix_moi10
rs3853615	0.390653	0.39142	1063	0.00197459	0.858434	0.919321	-0.91991	0.000718903	0.420444	309154	0.00119651	3.38227	0.970956	3.78426	2.86435	5.42897e-10	t6_wba_il6_il10_bbmix_moi10
rs4963297	0.137456	0.31975	1063	0.00216251	1.48533	0.912316	-0.210628	0.00128283	0.305096	309154	0.00137518	3.21979	0.966763	3.3092	3.09857	5.42826e-10	C6_t6_INT
rs11230966	0.321853	0.32604	1063	0.00214058	0.990657	0.913128	-0.773586	0.00683298	0.372904	309154	0.00124678	2.70488	0.969773	1.7981	1.02451	5.41552e-10	t0_wba_il10_bbmix_moi10
rs12278088	0.139439	0.32011	1063	0.00216122	1.47789	0.912364	-0.220913	0.00128283	0.305096	309154	0.00137518	3.21979	0.966763	3.3092	3.08829	5.37272e-10	C6_t6_INT
rs12281053	0.139466	0.32011	1063	0.00216122	1.47778	0.912364	-0.221052	0.00128283	0.305096	309154	0.00137518	3.21979	0.966763	3.3092	3.08815	5.37197e-10	C6_t6_INT
rs12284476	0.139466	0.32011	1063	0.00216122	1.47778	0.912364	-0.221052	0.00128283	0.305096	309154	0.00137518	3.21979	0.966763	3.3092	3.08815	5.37197e-10	C6_t6_INT
rs1590096	0.421373	0.18023	1063	0.00318359	0.804042	0.876046	-0.760747	0.00465318	0.187662	309154	0.00191252	2.83011	0.954369	2.27844	1.5177	5.35841e-10	t6_wba_il6_bbmix_moi10
rs1406381	0.421373	0.18023	1063	0.00318359	0.804042	0.876046	-0.760747	0.00466273	0.187332	309154	0.00191511	2.82946	0.95431	2.27708	1.51633	5.35112e-10	t6_wba_il6_bbmix_moi10
rs11230917	0.460156	0.38991	1063	0.00197733	0.738589	0.919218	-1.00728	0.000663468	0.418729	309154	0.00119786	3.40425	0.970924	3.85705	2.84977	5.35036e-10	t6_wba_il6_il10_bbmix_moi10
rs7117044	0.112152	0.11847	1063	0.00450393	1.58859	0.833212	0.155845	0.00295583	0.170089	309154	0.00206544	2.97229	0.950899	2.69343	2.84928	5.34774e-10	t6_wba_il6_il10_bbmix_moi10
rs3867137	0.460751	0.38993	1063	0.00197729	0.737611	0.919219	-1.00795	0.000664722	0.418732	309154	0.00119786	3.40373	0.970924	3.85534	2.84739	5.33765e-10	t6_wba_il6_il10_bbmix_moi10
rs35737806	0.126954	0.32022	1063	0.00216083	1.52622	0.912378	-0.154736	0.00139239	0.308662	309154	0.0013663	3.19622	0.966971	3.23403	3.0793	5.32462e-10	C6_t6_INT
rs4269931	0.961048	0.09439	1063	0.00550262	0.0488383	0.803496	-0.812579	0.00551595	0.063787	309154	0.00488217	2.77525	0.891223	2.32287	1.5103	5.31892e-10	t6_wba_il6_bbmix_moi10
rs2264278	0.0171415	0.04592	1063	0.0107362	2.38366	0.676973	1.35821	0.00990399	0.132248	309154	0.00254059	2.57916	0.940278	1.71837	3.07659	5.31021e-10	C6_t6_INT
rs10736717	0.325423	0.27609	1063	0.00235343	0.983374	0.905308	-0.740833	0.00803841	0.242723	309154	0.00158618	2.65045	0.961858	1.74526	1.00442	5.30784e-10	t0_wba_il10_bbmix_moi10
rs626828	0.440585	0.04697	1063	0.0105077	0.771206	0.681658	-0.369603	0.00136578	0.10132	309154	0.00320198	3.20179	0.925883	3.44476	3.07516	5.30263e-10	C6_t6_INT
rs12284539	0.142857	0.31979	1063	0.00216236	1.46524	0.912321	-0.2377	0.00128283	0.305096	309154	0.00137518	3.21979	0.966763	3.3092	3.0715	5.28328e-10	C6_t6_INT
rs11230914	0.100669	0.43257	1063	0.00191632	1.64162	0.921515	-0.030725	0.00902734	0.48454	309154	0.00116733	2.61102	0.971644	1.53059	1.49986	5.2637e-10	t6_wba_il6_bbmix_moi10
rs3781971	0.313983	0.08546	1063	0.00601826	1.0069	0.788968	-0.377927	0.00152163	0.232667	309154	0.00163305	3.17053	0.960775	3.20975	2.83182	5.25519e-10	t6_wba_il6_il10_bbmix_moi10
rs4509772	0.420843	0.18023	1063	0.00318359	0.80496	0.876046	-0.760099	0.0048095	0.183642	309154	0.00194476	2.81952	0.953635	2.25496	1.49486	5.23742e-10	t6_wba_il6_bbmix_moi10
rs1540185	0.64352	0.10014	1063	0.0052198	0.462783	0.811694	-0.747924	0.00100547	0.235965	309154	0.00161718	3.28899	0.961142	3.57464	2.82672	5.22845e-10	t6_wba_il6_il10_bbmix_moi10
rs55837299	0.846786	0.05195	1063	0.00955036	0.193221	0.70202	-0.59226	0.0140948	0.0624171	309154	0.00498203	2.45484	0.889244	1.57918	0.986922	5.21575e-10	t0_wba_il10_bbmix_moi10
rs12799149	0.0165728	0.26116	1063	0.0024377	2.39605	0.902249	1.42727	0.0121801	0.241406	309154	0.00159207	2.50688	0.961722	1.39051	2.81778	5.18193e-10	t6_wba_il6_il10_bbmix_moi10
rs414975	0.0194875	0.05709	1063	0.00873789	2.33607	0.720279	1.32838	0.00984147	0.13224	309154	0.00254072	2.58135	0.940276	1.72369	3.05208	5.18165e-10	C6_t6_INT
rs11230971	0.359072	0.32698	1063	0.00213741	0.917134	0.913245	-0.838255	0.00667529	0.372752	309154	0.00124698	2.71262	0.969768	1.81851	0.980254	5.18108e-10	t0_wba_il10_bbmix_moi10
rs12285902	0.127446	0.32021	1063	0.00216086	1.52425	0.912377	-0.157476	0.00143877	0.308805	309154	0.00136595	3.18676	0.966979	3.20474	3.04726	5.15676e-10	C6_t6_INT
rs7116792	0.0887925	0.32194	1063	0.00215473	1.7018	0.912604	0.102859	0.00194008	0.303413	309154	0.00137946	3.09925	0.966663	2.94204	3.0449	5.14457e-10	C6_t6_INT
rs34114318	0.0887932	0.32195	1063	0.0021547	1.7018	0.912605	0.102847	0.00194075	0.303414	309154	0.00137946	3.09915	0.966663	2.94173	3.04458	5.14293e-10	C6_t6_INT
rs139094932	0.0611665	0.01222	1063	0.0389677	1.87229	0.366046	0.413692	0.0686199	0.0143521	309154	0.0206102	1.82091	0.659955	0.554777	0.968469	5.12038e-10	t0_wba_il10_bbmix_moi10
rs10792352	0.309344	0.27802	1063	0.00234334	1.0166	0.905675	-0.712511	0.000808537	0.259953	309154	0.00151553	3.34986	0.963495	3.75079	3.03828	5.11066e-10	C6_t6_INT
rs11231068	0.0887227	0.32126	1063	0.00215713	1.70217	0.912515	0.103816	0.00195776	0.30343	309154	0.00137942	3.09657	0.966664	2.93398	3.03779	5.10815e-10	C6_t6_INT
rs34950346	0.0887925	0.32194	1063	0.00215473	1.7018	0.912604	0.102859	0.00195763	0.30343	309154	0.00137942	3.09659	0.966664	2.93404	3.03689	5.10357e-10	C6_t6_INT
rs12285781	0.0163648	0.03416	1063	0.0142565	2.40068	0.612136	1.2904	0.305695	0.0245371	309154	0.0121811	1.0243	0.766562	-0.325286	0.96511	5.10321e-10	t0_wba_il10_bbmix_moi10
rs10897223	0.330367	0.32686	1063	0.00213781	0.973375	0.91323	-0.789626	0.0071877	0.372709	309154	0.00124704	2.68802	0.969767	1.7541	0.964473	5.09996e-10	t0_wba_il10_bbmix_moi10
rs147881859	0.561131	0.02137	1063	0.0224913	0.581162	0.500097	-0.262217	0.0108143	0.0212091	309154	0.0140445	2.54864	0.74013	1.73	1.46778	5.09753e-10	t6_wba_il6_bbmix_moi10
rs7109277	0.088953	0.32193	1063	0.00215477	1.70095	0.912602	0.101536	0.00195749	0.30343	309154	0.00137942	3.09661	0.966664	2.9341	3.03564	5.09715e-10	C6_t6_INT
rs3741252	0.271018	0.06414	1063	0.00783604	1.10072	0.741692	-0.227489	0.010274	0.128994	309154	0.00259495	2.56647	0.939078	1.69366	1.46617	5.08931e-10	t6_wba_il6_bbmix_moi10
rs79772518	0.0315881	0.03017	1063	0.0160755	2.14958	0.583271	0.909904	0.000245059	0.0921446	309154	0.00348524	3.66737	0.919852	4.92388	5.83378	5.05653e-10	t0_wba_il6_il10_bbmix_moi10
rs2736602	0.554736	0.35842	1063	0.00204547	0.590678	0.916666	-1.08254	0.00506559	0.487323	309154	0.00116697	2.80283	0.971653	2.03498	0.95244	5.03896e-10	t0_wba_il10_bbmix_moi10
rs2509984	0.0512685	0.10135	1063	0.00516443	1.94923	0.813319	0.705917	0.06697	0.104238	309154	0.00312249	1.83188	0.92759	0.243681	0.949598	5.02467e-10	t0_wba_il10_bbmix_moi10
rs1792877	0.0204594	0.057	1063	0.00875085	2.31782	0.71998	1.29752	0.00985213	0.132248	309154	0.00254059	2.58098	0.940278	1.72277	3.02029	5.01952e-10	C6_t6_INT
rs11604528	0.116423	0.03464	1063	0.014066	1.56997	0.615326	0.280645	0.00324624	0.0796507	309154	0.0039772	2.9434	0.909562	2.73851	3.01915	5.01383e-10	C6_t6_INT
rs1675126	0.386875	0.09304	1063	0.00557415	0.865298	0.801449	-0.508316	0.00139194	0.232764	309154	0.00163258	3.19632	0.960786	3.28855	2.78023	4.99095e-10	t6_wba_il6_il10_bbmix_moi10
rs75278253	0.065122	0.32453	1063	0.00214573	1.84442	0.912937	0.332292	0.00259364	0.30862	309154	0.0013664	3.0122	0.966968	2.68167	3.01396	4.98785e-10	C6_t6_INT
rs17585270	0.127518	0.32022	1063	0.00216083	1.52396	0.912378	-0.157881	0.00150172	0.304937	309154	0.00137558	3.17435	0.966754	3.16884	3.01096	4.97291e-10	C6_t6_INT
rs1047738	0.0797088	0.34201	1063	0.00209016	1.75238	0.915	0.172351	0.00209508	0.377688	309154	0.00124045	3.07641	0.969922	2.83785	3.0102	4.96912e-10	C6_t6_INT
rs11230962	0.321268	0.32602	1063	0.00214065	0.991856	0.913125	-0.772488	0.0075544	0.373272	309154	0.00124628	2.67136	0.969784	1.71058	0.93809	4.96717e-10	t0_wba_il10_bbmix_moi10
rs2736595	0.37725	0.33723	1063	0.00210449	0.882974	0.914467	-0.872948	0.00373646	0.421387	309154	0.00119578	2.89959	0.970973	2.31203	1.43908	4.95331e-10	t6_wba_il6_bbmix_moi10
rs17157040	0.721771	0.04329	1063	0.0113571	0.356092	0.664557	-0.504018	0.017358	0.054252	309154	0.00568235	2.37904	0.875612	1.43572	0.931706	4.93556e-10	t0_wba_il10_bbmix_moi10
rs72925313	0.520889	0.02756	1063	0.0175507	0.641976	0.561788	-0.29676	0.0117687	0.0296357	309154	0.0101384	2.519	0.797792	1.73192	1.43516	4.93391e-10	t6_wba_il6_bbmix_moi10
rs3925832	0.324163	0.27546	1063	0.00235676	0.985938	0.905186	-0.737966	0.00883121	0.241966	309154	0.00158956	2.61852	0.96178	1.6651	0.92713	4.91303e-10	t0_wba_il10_bbmix_moi10
rs1729360	0.0152025	0.32537	1063	0.00214286	2.42752	0.913043	1.46904	0.00949708	0.338008	309154	0.00130299	2.59362	0.968453	1.52919	2.99823	4.91002e-10	C6_t6_INT
rs67821209	0.0939221	0.3204	1063	0.00216018	1.67506	0.912402	0.0625251	0.00195767	0.303446	309154	0.00137938	3.09658	0.966665	2.93401	2.99653	4.90168e-10	C6_t6_INT
rs57066953	0.0939342	0.3204	1063	0.00216018	1.675	0.912402	0.0624312	0.00195767	0.303446	309154	0.00137938	3.09658	0.966665	2.93401	2.99644	4.90122e-10	C6_t6_INT
rs2668899	0.446129	0.33836	1063	0.00210105	0.761884	0.914595	-0.96473	0.0034246	0.421514	309154	0.00119568	2.92681	0.970976	2.38898	1.42425	4.88038e-10	t6_wba_il6_bbmix_moi10
rs1919359	0.353177	0.09637	1063	0.00540137	0.928444	0.806412	-0.473444	0.00917762	0.073896	309154	0.00426029	2.60537	0.903745	1.8969	1.42346	4.87652e-10	t6_wba_il6_bbmix_moi10
rs11230945	0.0819536	0.34297	1063	0.00208735	1.73946	0.915105	0.15126	0.00209252	0.3771	309154	0.00124121	3.07678	0.969904	2.83915	2.99041	4.87175e-10	C6_t6_INT
rs58451960	0.0893252	0.18242	1063	0.0031538	1.69897	0.877063	0.217776	0.00282521	0.140125	309154	0.00241974	2.98614	0.942957	2.77222	2.99	4.86974e-10	C6_t6_INT
rs1675123	0.498933	0.15574	1063	0.00357734	0.676169	0.862818	-0.795981	0.00101307	0.26002	309154	0.00151528	3.28687	0.963501	3.54937	2.75339	4.85877e-10	t6_wba_il6_il10_bbmix_moi10
rs3018616	0.326486	0.31204	1063	0.00219111	0.981217	0.911259	-0.772344	0.00808816	0.307736	309154	0.00136858	2.64837	0.966917	1.68653	0.914188	4.84985e-10	t0_wba_il10_bbmix_moi10
rs909268	0.356325	0.29451	1063	0.00226384	0.92239	0.908583	-0.809648	0.000929737	0.391292	309154	0.00122408	3.31097	0.970307	3.56008	2.75043	4.84443e-10	t6_wba_il6_il10_bbmix_moi10
rs60502135	0.834551	0.05213	1063	0.0095192	0.208868	0.702703	-0.591185	0.0155622	0.0624376	309154	0.0049805	2.41902	0.889274	1.50152	0.91034	4.83123e-10	t0_wba_il10_bbmix_moi10
rs74744349	0.0217313	0.02987	1063	0.016232	2.29503	0.580915	1.09505	0.000320767	0.0909916	309154	0.00352493	3.59792	0.919014	4.69161	5.78665	4.82374e-10	t0_wba_il6_il10_bbmix_moi10
rs4432028	0.086841	0.32209	1063	0.00215421	1.7123	0.912623	0.119134	0.0021327	0.303307	309154	0.00137973	3.0711	0.966657	2.85814	2.97728	4.8082e-10	C6_t6_INT
rs3758962	0.188077	0.19178	1063	0.00303462	1.31629	0.881157	-0.301622	0.0181757	0.135919	309154	0.00248247	2.36202	0.941565	1.20664	0.905018	4.80558e-10	t0_wba_il10_bbmix_moi10
rs34253605	0.00961191	0.3782	1063	0.00200016	2.58949	0.918361	1.82628	0.0962875	0.409715	309154	0.00120552	1.66312	0.970744	-0.423299	1.40298	4.77769e-10	t6_wba_il6_bbmix_moi10
rs34552638	0.00961352	0.37817	1063	0.00200022	2.58943	0.918359	1.82615	0.0965428	0.409714	309154	0.00120552	1.66185	0.970744	-0.425355	1.4008	4.76726e-10	t6_wba_il6_bbmix_moi10
rs414633	0.607652	0.25677	1063	0.00246473	0.513428	0.901272	-1.0389	0.000605132	0.264684	309154	0.00149802	3.4293	0.963901	4.00705	2.96815	4.76451e-10	C6_t6_INT
rs7117044	0.0942956	0.11847	1063	0.00450393	1.67316	0.833212	0.270759	0.00295583	0.170089	309154	0.00206544	2.97229	0.950899	2.69343	2.96419	4.7457e-10	C6_t6_INT
rs2015950	0.0917954	0.18361	1063	0.00313793	1.686	0.877606	0.197087	0.0028425	0.140108	309154	0.00241998	2.98428	0.942952	2.76699	2.96408	4.74515e-10	C6_t6_INT
rs1292934	0.593262	0.25664	1063	0.00246555	0.534114	0.901242	-1.02899	0.00061823	0.264159	309154	0.00149993	3.42349	0.963857	3.98819	2.95921	4.72209e-10	C6_t6_INT
rs398853	0.593442	0.25663	1063	0.00246561	0.533855	0.90124	-1.0291	0.000618301	0.264419	309154	0.00149898	3.42346	0.963879	3.98792	2.95881	4.72024e-10	C6_t6_INT
rs2302359	0.0887353	0.32193	1063	0.00215477	1.70211	0.912602	0.103338	0.0021457	0.303309	309154	0.00137973	3.06929	0.966657	2.85276	2.95609	4.70742e-10	C6_t6_INT
rs11824690	0.151195	0.32081	1063	0.00215873	1.43532	0.912456	-0.277909	0.00182096	0.307592	309154	0.00136893	3.11798	0.966909	2.9958	2.71789	4.68929e-10	t6_wba_il6_il10_bbmix_moi10
rs11230952	0.28949	0.32774	1063	0.00213486	1.05924	0.91334	-0.710501	0.00486698	0.373559	309154	0.00124589	2.81571	0.969794	2.09452	1.38401	4.68791e-10	t6_wba_il6_bbmix_moi10
rs7924462	0.0119032	0.39182	1063	0.00197387	2.515	0.919348	1.64874	0.000501996	0.419167	309154	0.00119752	3.47969	0.970932	4.10907	5.75781	4.68662e-10	t0_wba_il6_il10_bbmix_moi10
rs112201321	0.0423298	0.02907	1063	0.0166649	2.03026	0.574493	0.756784	0.000224554	0.0926086	309154	0.00346955	3.68966	0.920184	4.99949	5.75627	4.6794e-10	t0_wba_il6_il10_bbmix_moi10
rs72932062	0.289161	0.32774	1063	0.00213486	1.05996	0.91334	-0.709801	0.00488697	0.373563	309154	0.00124589	2.81439	0.969794	2.09092	1.38112	4.67435e-10	t6_wba_il6_bbmix_moi10
rs11230954	0.289394	0.32775	1063	0.00213483	1.05945	0.913341	-0.710303	0.00489148	0.373562	309154	0.00124589	2.81409	0.969794	2.09011	1.37981	4.66822e-10	t6_wba_il6_bbmix_moi10
rs2463838	0.11202	0.33212	1063	0.00212052	1.58918	0.913872	-0.0719748	0.0101634	0.383171	309154	0.00123356	2.57022	0.970083	1.44953	1.37755	4.65772e-10	t6_wba_il6_bbmix_moi10
rs149803	0.136543	0.26363	1063	0.00242296	1.48879	0.902782	-0.164895	0.00177517	0.194878	309154	0.00185821	3.12548	0.955607	3.11014	2.94524	4.65661e-10	C6_t6_INT
rs11824690	0.109748	0.32081	1063	0.00215873	1.59933	0.912456	-0.0508445	0.00182096	0.307592	309154	0.00136893	3.11798	0.966909	2.9958	2.94495	4.65525e-10	C6_t6_INT
rs2668897	0.202345	0.08992	1063	0.00574779	1.2749	0.796522	-0.148778	0.0226657	0.139289	309154	0.0024319	2.27902	0.942687	1.01852	0.86974	4.63901e-10	t0_wba_il10_bbmix_moi10
rs17156616	0.00826676	0.09086	1063	0.00569421	2.64098	0.798036	1.98322	0.0244045	0.139284	309154	0.00243197	2.2507	0.942685	0.958059	2.94128	4.63819e-10	C6_t6_INT
rs4963438	0.202347	0.08992	1063	0.00574779	1.27489	0.796522	-0.148784	0.0227688	0.139266	309154	0.00243223	2.27729	0.94268	1.01485	0.866062	4.62198e-10	t0_wba_il10_bbmix_moi10
rs11820258	0.0890142	0.32195	1063	0.0021547	1.70062	0.912605	0.101019	0.00218731	0.307122	309154	0.0013701	3.06355	0.966882	2.83341	2.93442	4.60651e-10	C6_t6_INT
rs11231070	0.0890142	0.32195	1063	0.0021547	1.70062	0.912605	0.101019	0.00218736	0.307122	309154	0.0013701	3.06354	0.966882	2.83339	2.9344	4.60642e-10	C6_t6_INT
rs34075806	0.0890142	0.32195	1063	0.0021547	1.70062	0.912605	0.101019	0.00218746	0.307123	309154	0.0013701	3.06352	0.966882	2.83334	2.93436	4.60623e-10	C6_t6_INT
rs61896562	0.93813	0.01546	1063	0.0309025	0.07762	0.421328	-0.272241	0.0267411	0.0449677	309154	0.00678892	2.21528	0.854903	1.13252	0.860279	4.59533e-10	t0_wba_il10_bbmix_moi10
rs2232937	0.226736	0.32705	1063	0.00213717	1.20881	0.913254	-0.555154	0.00598508	0.369829	309154	0.00125101	2.7486	0.969673	1.91498	1.35982	4.57586e-10	t6_wba_il6_bbmix_moi10
rs75076369	0.0160604	0.02927	1063	0.0165545	2.40754	0.576118	1.24051	0.513407	0.0136799	309154	0.0216082	0.653542	0.649264	-0.385205	0.855307	4.57253e-10	t0_wba_il10_bbmix_moi10
rs10897271	0.329642	0.3303	1063	0.00212641	0.974835	0.913653	-0.790567	0.00104277	0.329496	309154	0.00131968	3.27873	0.968062	3.48138	2.69081	4.56402e-10	t6_wba_il6_il10_bbmix_moi10
rs1729370	0.115127	0.33061	1063	0.0021254	1.57556	0.913691	-0.0908364	0.0102155	0.383286	309154	0.00123342	2.56845	0.970087	1.44507	1.35423	4.55035e-10	t6_wba_il6_bbmix_moi10
rs56184507	0.0535817	0.20005	1063	0.00293924	1.9302	0.88446	0.568539	0.000175473	0.211104	309154	0.00175067	3.75194	0.958069	5.15752	5.72606	4.54015e-10	t0_wba_il6_il10_bbmix_moi10
rs1792957	0.115146	0.33061	1063	0.0021254	1.57548	0.913691	-0.0909596	0.0102523	0.383285	309154	0.00123343	2.5672	0.970087	1.44196	1.351	4.53569e-10	t6_wba_il6_bbmix_moi10
rs1792960	0.115133	0.33061	1063	0.0021254	1.57553	0.913691	-0.0908788	0.0102617	0.383284	309154	0.00123343	2.56688	0.970087	1.44117	1.35029	4.53247e-10	t6_wba_il6_bbmix_moi10
rs57937104	0.116461	0.11795	1063	0.00452112	1.5698	0.832682	0.132049	0.00265821	0.169738	309154	0.00206883	3.00473	0.950823	2.78603	2.91808	4.53182e-10	C6_t6_INT
rs11230982	0.11556	0.3306	1063	0.00212544	1.57368	0.913689	-0.0935336	0.0102532	0.383285	309154	0.00123343	2.56717	0.970087	1.44189	1.34835	4.52368e-10	t6_wba_il6_bbmix_moi10
rs3758977	0.323928	0.33895	1063	0.00209926	0.986419	0.914662	-0.785572	0.00832358	0.36675	309154	0.00125538	2.63865	0.969571	1.62914	0.843571	4.51918e-10	t0_wba_il10_bbmix_moi10
rs12799017	0.323531	0.33886	1063	0.00209953	0.987227	0.914651	-0.784788	0.00838803	0.366749	309154	0.00125538	2.63604	0.969571	1.62245	0.837666	4.49258e-10	t0_wba_il10_bbmix_moi10
rs12292642	0.0949438	0.32307	1063	0.00215078	1.66988	0.91275	0.0531074	0.00213865	0.303294	309154	0.00137977	3.07027	0.966656	2.85568	2.90879	4.48992e-10	C6_t6_INT
rs77204557	0.0164356	0.02931	1063	0.0165326	2.3991	0.576442	1.22937	0.529405	0.0136854	309154	0.0215996	0.628915	0.649354	-0.395569	0.833802	4.47525e-10	t0_wba_il10_bbmix_moi10
rs11230977	0.137226	0.32541	1063	0.00214272	1.4862	0.913048	-0.212833	0.00916537	0.368767	309154	0.0012525	2.60582	0.969638	1.54479	1.33196	4.45012e-10	t6_wba_il6_bbmix_moi10
rs11231076	0.0676465	0.32712	1063	0.00213694	1.82735	0.913263	0.302358	0.00286148	0.304695	309154	0.00137619	2.98224	0.96674	2.59728	2.89964	4.44901e-10	C6_t6_INT
rs61898622	0.444443	0.06536	1063	0.00769982	0.764713	0.745038	-0.465476	0.0085202	0.161733	309154	0.00215049	2.63073	0.948981	1.79605	1.33057	4.44395e-10	t6_wba_il6_bbmix_moi10
rs73494068	0.151062	0.32081	1063	0.00215873	1.43579	0.912456	-0.277295	0.00194379	0.303414	309154	0.00137946	3.09869	0.966663	2.94034	2.66305	4.43906e-10	t6_wba_il6_il10_bbmix_moi10
rs12282077	0.151093	0.32081	1063	0.00215873	1.43568	0.912456	-0.277436	0.00194379	0.303414	309154	0.00137946	3.09869	0.966663	2.94034	2.66291	4.43843e-10	t6_wba_il6_il10_bbmix_moi10
rs11555629	0.016882	0.02875	1063	0.0168449	2.38927	0.571866	1.20812	0.51174	0.0136838	309154	0.0216021	0.656131	0.649328	-0.384182	0.823937	4.43132e-10	t0_wba_il10_bbmix_moi10
rs113886991	0.0165643	0.02871	1063	0.0168677	2.39624	0.571535	1.21709	0.525636	0.0137273	309154	0.0215346	0.634682	0.650041	-0.394044	0.823049	4.42739e-10	t0_wba_il10_bbmix_moi10
rs11231044	0.151045	0.32082	1063	0.00215869	1.43585	0.912457	-0.277225	0.00195092	0.303398	309154	0.0013795	3.0976	0.966662	2.9371	2.65988	4.42501e-10	t6_wba_il6_il10_bbmix_moi10
rs75131949	0.78322	0.10707	1063	0.00491985	0.275126	0.820574	-0.827939	0.00635126	0.0983833	309154	0.00328682	2.72907	0.924069	2.15219	1.32426	4.41598e-10	t6_wba_il6_bbmix_moi10
rs12282077	0.109445	0.32081	1063	0.00215873	1.60069	0.912456	-0.0488508	0.00194379	0.303414	309154	0.00137946	3.09869	0.966663	2.94034	2.89149	4.41292e-10	C6_t6_INT
rs111712947	0.150993	0.3208	1063	0.00215876	1.43603	0.912455	-0.27697	0.00195767	0.303446	309154	0.00137938	3.09658	0.966665	2.93401	2.65704	4.41246e-10	t6_wba_il6_il10_bbmix_moi10
rs73494068	0.109505	0.32081	1063	0.00215873	1.60042	0.912456	-0.0492444	0.00194379	0.303414	309154	0.00137946	3.09869	0.966663	2.94034	2.8911	4.41118e-10	C6_t6_INT
rs67821209	0.151132	0.3204	1063	0.00216018	1.43555	0.912402	-0.277363	0.00195767	0.303446	309154	0.00137938	3.09658	0.966665	2.93401	2.65665	4.41073e-10	t6_wba_il6_il10_bbmix_moi10
rs57066953	0.151142	0.3204	1063	0.00216018	1.43551	0.912402	-0.277411	0.00195767	0.303446	309154	0.00137938	3.09658	0.966665	2.93401	2.6566	4.41052e-10	t6_wba_il6_il10_bbmix_moi10
rs35499940	0.151068	0.32081	1063	0.00215873	1.43577	0.912456	-0.277323	0.00195821	0.303431	309154	0.00137942	3.0965	0.966664	2.93377	2.65645	4.40987e-10	t6_wba_il6_il10_bbmix_moi10
rs35341808	0.151078	0.32082	1063	0.00215869	1.43573	0.912457	-0.277376	0.00195826	0.303431	309154	0.00137942	3.09649	0.966664	2.93375	2.65637	4.40953e-10	t6_wba_il6_il10_bbmix_moi10
rs34853836	0.151232	0.32082	1063	0.00215869	1.43519	0.912457	-0.278084	0.00195826	0.303431	309154	0.00137942	3.09649	0.966664	2.93375	2.65567	4.40641e-10	t6_wba_il6_il10_bbmix_moi10
rs56196602	0.805419	0.05054	1063	0.00980223	0.24634	0.696546	-0.575129	0.0178933	0.0621902	309154	0.00499899	2.36782	0.888909	1.39316	0.818032	4.40523e-10	t0_wba_il10_bbmix_moi10
rs145871196	0.0168503	0.02875	1063	0.0168449	2.38996	0.571866	1.20906	0.523424	0.0137074	309154	0.0215655	0.638076	0.649715	-0.392241	0.81682	4.39989e-10	t0_wba_il10_bbmix_moi10
rs11231044	0.109475	0.32082	1063	0.00215869	1.60056	0.912457	-0.0490538	0.00195092	0.303398	309154	0.0013795	3.0976	0.966662	2.9371	2.88805	4.39776e-10	C6_t6_INT
rs741887	0.342609	0.47781	1063	0.00188518	0.949022	0.922692	-0.864468	0.00788842	0.356374	309154	0.0012711	2.65681	0.969201	1.68048	0.81601	4.39633e-10	t0_wba_il10_bbmix_moi10
rs34956831	0.151121	0.32081	1063	0.00215873	1.43558	0.912456	-0.277568	0.00196793	0.303444	309154	0.00137938	3.09503	0.966665	2.92937	2.6518	4.38942e-10	t6_wba_il6_il10_bbmix_moi10
rs35341808	0.109445	0.32082	1063	0.00215869	1.60069	0.912457	-0.0488556	0.00195826	0.303431	309154	0.00137942	3.09649	0.966664	2.93375	2.88489	4.3839e-10	C6_t6_INT
rs114271337	0.229218	0.02852	1063	0.0169767	1.20238	0.569956	-0.00993872	0.0425334	0.0149023	309154	0.0198603	2.02826	0.668222	0.822838	0.8129	4.38268e-10	t0_wba_il10_bbmix_moi10
rs35499940	0.109501	0.32081	1063	0.00215873	1.60044	0.912456	-0.0492204	0.00195821	0.303431	309154	0.00137942	3.0965	0.966664	2.93377	2.88455	4.3824e-10	C6_t6_INT
rs34853836	0.109507	0.32082	1063	0.00215869	1.60042	0.912457	-0.0492626	0.00195826	0.303431	309154	0.00137942	3.09649	0.966664	2.93375	2.88449	4.38212e-10	C6_t6_INT
rs111712947	0.109579	0.3208	1063	0.00215876	1.60009	0.912455	-0.0497291	0.00195767	0.303446	309154	0.00137938	3.09658	0.966665	2.93401	2.88428	4.38121e-10	C6_t6_INT
rs61312994	0.0174128	0.02894	1063	0.0167376	2.37787	0.57343	1.19518	0.511939	0.0136847	309154	0.0216007	0.655821	0.649343	-0.384332	0.810848	4.3737e-10	t0_wba_il10_bbmix_moi10
rs34956831	0.109421	0.32081	1063	0.00215873	1.6008	0.912456	-0.0486921	0.00196793	0.303444	309154	0.00137938	3.09503	0.966665	2.92937	2.88068	4.36546e-10	C6_t6_INT
rs61625484	0.0174128	0.02894	1063	0.0167376	2.37787	0.57343	1.19518	0.514707	0.0136879	309154	0.0215957	0.651526	0.649395	-0.386219	0.808961	4.36545e-10	t0_wba_il10_bbmix_moi10
rs1043785	0.551237	0.3204	1063	0.00216018	0.595907	0.912402	-1.0555	0.00371587	0.305123	309154	0.00137511	2.90133	0.966765	2.36689	1.31139	4.35953e-10	t6_wba_il6_bbmix_moi10
rs1406384	0.0661288	0.10108	1063	0.00517667	1.83755	0.812959	0.5343	0.0734193	0.075993	309154	0.00415213	1.79022	0.905959	0.26973	0.80403	4.34398e-10	t0_wba_il10_bbmix_moi10
rs74853209	0.0174128	0.02894	1063	0.0167376	2.37787	0.57343	1.19518	0.526184	0.0137187	309154	0.0215479	0.633842	0.6499	-0.394218	0.800962	4.33067e-10	t0_wba_il10_bbmix_moi10
rs1792932	0.110713	0.33091	1063	0.00212443	1.595	0.913727	-0.0628485	0.0111617	0.386649	309154	0.0012294	2.5376	0.970181	1.36738	1.30453	4.32971e-10	t6_wba_il6_bbmix_moi10
rs75855515	0.0174128	0.02894	1063	0.0167376	2.37787	0.57343	1.19518	0.526686	0.0137199	309154	0.0215461	0.633073	0.64992	-0.394558	0.800621	4.3292e-10	t0_wba_il10_bbmix_moi10
rs75436331	0.0174128	0.02894	1063	0.0167376	2.37787	0.57343	1.19518	0.526941	0.0137203	309154	0.0215455	0.632683	0.649926	-0.394727	0.800453	4.32847e-10	t0_wba_il10_bbmix_moi10
rs77055528	0.0174128	0.02894	1063	0.0167376	2.37787	0.57343	1.19518	0.526899	0.0137219	309154	0.021543	0.632747	0.649952	-0.394733	0.800447	4.32844e-10	t0_wba_il10_bbmix_moi10
rs11825591	0.845773	0.02312	1063	0.0208261	0.194515	0.519318	-0.35645	0.013266	0.0437668	309154	0.00696644	2.47655	0.851672	1.65761	1.30116	4.31515e-10	t6_wba_il6_bbmix_moi10
rs1792949	0.0176858	0.38338	1063	0.00198971	2.37213	0.918753	1.32978	0.00038765	0.416913	309154	0.00119934	3.54835	0.970889	4.34381	5.67359	4.30807e-10	t0_wba_il6_il10_bbmix_moi10
rs74779486	0.0184619	0.02977	1063	0.0162848	2.35622	0.580124	1.17646	0.508616	0.0136524	309154	0.0216511	0.660994	0.648812	-0.38148	0.794982	4.30485e-10	t0_wba_il10_bbmix_moi10
rs3758977	0.0272333	0.33895	1063	0.00209926	2.20816	0.914662	0.99936	0.00832358	0.36675	309154	0.00125538	2.63865	0.969571	1.62914	2.6285	4.28833e-10	t6_wba_il6_il10_bbmix_moi10
rs12799017	0.0270145	0.33886	1063	0.00209953	2.21131	0.914651	1.00577	0.00838803	0.366749	309154	0.00125538	2.63604	0.969571	1.62245	2.62822	4.28712e-10	t6_wba_il6_il10_bbmix_moi10
rs140824900	0.1137	0.10014	1063	0.0052198	1.58178	0.811694	0.180598	0.00469894	0.0691487	309154	0.00452955	2.82698	0.89828	2.44668	2.62727	4.28306e-10	t6_wba_il6_il10_bbmix_moi10
rs195161	0.924287	0.38594	1063	0.00198475	0.0950353	0.918939	-1.25213	0.00502968	0.497943	309154	0.00116624	2.80513	0.97167	2.04099	0.788861	4.27858e-10	t0_wba_il10_bbmix_moi10
rs10897230	0.271202	0.32747	1063	0.00213577	1.1003	0.913306	-0.669837	0.00570729	0.373378	309154	0.00124613	2.76414	0.969788	1.95506	1.28523	4.24695e-10	t6_wba_il6_bbmix_moi10
rs3927343	0.752703	0.04286	1063	0.0114659	0.315077	0.662429	-0.510108	0.0210358	0.0542632	309154	0.00568125	2.30734	0.875633	1.2886	0.778491	4.23444e-10	t0_wba_il10_bbmix_moi10
rs76382649	0.0730643	0.03524	1063	0.0138351	1.79243	0.619236	0.511953	0.000191025	0.0828637	309154	0.00383638	3.7306	0.912484	5.13172	5.64368	4.18109e-10	t0_wba_il6_il10_bbmix_moi10
rs11230951	0.317043	0.32852	1063	0.00213227	1.00055	0.913436	-0.766213	0.00522492	0.373358	309154	0.00124616	2.79283	0.969787	2.03238	1.26616	4.16675e-10	t6_wba_il6_bbmix_moi10
rs4102506	0.321851	0.32849	1063	0.00213237	0.990662	0.913432	-0.775188	0.00518585	0.37335	309154	0.00124617	2.79526	0.969787	2.03896	1.26377	4.15678e-10	t6_wba_il6_bbmix_moi10
rs4122121	0.321774	0.32849	1063	0.00213237	0.990819	0.913432	-0.775046	0.00518788	0.373352	309154	0.00124617	2.79513	0.969787	2.03861	1.26357	4.15594e-10	t6_wba_il6_bbmix_moi10
rs147687673	0.151947	0.01768	1063	0.0270833	1.43269	0.453782	0.163347	0.0259006	0.014344	309154	0.0206217	2.2277	0.65983	1.0981	1.26144	4.14712e-10	t6_wba_il6_bbmix_moi10
rs12225574	0.237829	0.09055	1063	0.00571175	1.18043	0.79754	-0.242954	0.0232022	0.139269	309154	0.00243219	2.27009	0.942681	0.999402	0.756447	4.14212e-10	t0_wba_il10_bbmix_moi10
rs2975556	0.652424	0.25891	1063	0.00245142	0.450398	0.901752	-1.06867	0.000687132	0.264551	309154	0.0014985	3.39466	0.96389	3.89321	2.82454	4.12716e-10	C6_t6_INT
rs56196602	0.251155	0.05054	1063	0.00980223	1.14755	0.696546	-0.137633	0.0178933	0.0621902	309154	0.00499899	2.36782	0.888909	1.39316	1.25553	4.12267e-10	t6_wba_il6_bbmix_moi10
rs7929433	0.136315	0.32038	1063	0.00216026	1.48965	0.912399	-0.205146	0.00176234	0.302787	309154	0.00138107	3.12761	0.966625	3.02776	2.82261	4.11919e-10	C6_t6_INT
rs1675124	0.41447	0.09337	1063	0.00555647	0.816053	0.801954	-0.5426	0.00166752	0.233114	309154	0.00163087	3.14383	0.960825	3.12838	2.58578	4.10897e-10	t6_wba_il6_il10_bbmix_moi10
rs10792320	0.0173872	0.34253	1063	0.00208863	2.37842	0.915057	1.35529	0.0132343	0.366401	309154	0.00125588	2.4774	0.969559	1.22936	2.58465	4.10435e-10	t6_wba_il6_il10_bbmix_moi10
rs61747222	0.305701	0.02746	1063	0.0176128	1.02429	0.560918	-0.117288	0.00251936	0.0939674	309154	0.00342451	3.02101	0.921139	2.93334	2.81606	4.09228e-10	C6_t6_INT
rs2302361	0.0946761	0.32238	1063	0.00215319	1.67123	0.912661	0.0555589	0.00237624	0.307007	309154	0.00137038	3.03867	0.966875	2.7601	2.81565	4.09063e-10	C6_t6_INT
rs11230958	0.285267	0.32732	1063	0.00213627	1.06856	0.913288	-0.701172	0.00575957	0.37336	309154	0.00124616	2.76116	0.969787	1.9471	1.24592	4.08327e-10	t6_wba_il6_bbmix_moi10
rs11494177	0.285609	0.32734	1063	0.0021362	1.0678	0.91329	-0.701925	0.00575851	0.37336	309154	0.00124616	2.76122	0.969787	1.94726	1.24533	4.08085e-10	t6_wba_il6_bbmix_moi10
rs61898623	0.44343	0.06532	1063	0.0077042	0.766414	0.744929	-0.464326	0.00945802	0.161794	309154	0.00214984	2.59504	0.948995	1.70746	1.24313	4.07188e-10	t6_wba_il6_bbmix_moi10
rs72919472	0.112562	0.10081	1063	0.00518898	1.58678	0.812598	0.185762	0.00504475	0.0690952	309154	0.0045328	2.80416	0.898214	2.38903	2.5748	4.06409e-10	t6_wba_il6_il10_bbmix_moi10
rs10897238	0.481321	0.33168	1063	0.00212194	0.70418	0.913819	-0.999086	0.0073492	0.372082	309154	0.00124789	2.68059	0.969746	1.73502	0.735936	4.05802e-10	t0_wba_il10_bbmix_moi10
rs3862393	0.481453	0.33168	1063	0.00212194	0.703967	0.913819	-0.999223	0.00734852	0.372097	309154	0.00124787	2.68062	0.969747	1.7351	0.735873	4.05777e-10	t0_wba_il10_bbmix_moi10
rs17709552	0.114049	0.10078	1063	0.00519035	1.58025	0.812558	0.177415	0.00500691	0.0690986	309154	0.00453259	2.80659	0.898219	2.39514	2.57256	4.05501e-10	t6_wba_il6_il10_bbmix_moi10
rs11230896	0.216951	0.1454	1063	0.00378538	1.23468	0.855989	-0.316488	0.0114235	0.157412	309154	0.0021982	2.52947	0.947908	1.55509	1.2386	4.05348e-10	t6_wba_il6_bbmix_moi10
rs146580824	0.199801	0.01679	1063	0.0284931	1.28212	0.441236	0.071644	0.0540792	0.0116082	309154	0.0254112	1.9262	0.611516	0.661688	0.733332	4.04747e-10	t0_wba_il10_bbmix_moi10
rs7936165	0.11811	0.32137	1063	0.00215674	1.56275	0.912529	-0.103936	0.00201716	0.303513	309154	0.00137921	3.08769	0.966669	2.90741	2.80347	4.0411e-10	C6_t6_INT
rs11231071	0.0889976	0.32195	1063	0.0021547	1.70071	0.912605	0.101156	0.00254454	0.303569	309154	0.00137906	3.01799	0.966672	2.70168	2.80284	4.03853e-10	C6_t6_INT
rs10897271	0.275436	0.3303	1063	0.00212641	1.09063	0.913653	-0.681309	0.00104277	0.329496	309154	0.00131968	3.27873	0.968062	3.48138	2.80007	4.02737e-10	C6_t6_INT
rs3855851	0.525102	0.45451	1063	0.00189717	0.635501	0.922238	-1.09082	0.00372177	0.396202	309154	0.00121874	2.90083	0.970432	2.32246	1.23164	4.02536e-10	t6_wba_il6_bbmix_moi10
rs10736716	0.00770252	0.37761	1063	0.00200139	2.66484	0.918315	2.0082	0.0293373	0.364044	309154	0.00125933	2.17892	0.969478	0.55675	2.56495	4.02428e-10	t6_wba_il6_il10_bbmix_moi10
rs72932075	0.277958	0.32658	1063	0.00213876	1.08492	0.913195	-0.684612	0.00597173	0.373183	309154	0.0012464	2.74933	0.969782	1.91555	1.23093	4.02252e-10	t6_wba_il6_bbmix_moi10
rs72932073	0.277805	0.32655	1063	0.00213886	1.08526	0.913192	-0.68425	0.00597503	0.373182	309154	0.0012464	2.74915	0.969782	1.91506	1.23081	4.02203e-10	t6_wba_il6_bbmix_moi10
rs72932074	0.277984	0.32655	1063	0.00213886	1.08486	0.913192	-0.684649	0.00597352	0.373183	309154	0.0012464	2.74923	0.969782	1.91528	1.23064	4.02131e-10	t6_wba_il6_bbmix_moi10
rs72917359	0.0197791	0.31749	1063	0.00217069	2.33051	0.912013	1.26142	0.00946368	0.338011	309154	0.00130298	2.59483	0.968453	1.53223	2.79365	4.00162e-10	C6_t6_INT
rs7116792	0.176826	0.32194	1063	0.00215473	1.35059	0.912604	-0.386312	0.00194008	0.303413	309154	0.00137946	3.09925	0.966663	2.94204	2.55573	3.98733e-10	t6_wba_il6_il10_bbmix_moi10
rs34114318	0.1768	0.32195	1063	0.0021547	1.35067	0.912605	-0.386216	0.00194075	0.303414	309154	0.00137946	3.09915	0.966663	2.94173	2.55552	3.98649e-10	t6_wba_il6_il10_bbmix_moi10
rs11230976	0.164192	0.32642	1063	0.0021393	1.39111	0.913175	-0.338349	0.00901903	0.368738	309154	0.00125254	2.61133	0.969637	1.55874	1.22039	3.98031e-10	t6_wba_il6_bbmix_moi10
rs72919445	0.976226	0.1064	1063	0.00494711	0.0298007	0.819758	-0.856364	0.00109653	0.0712893	309154	0.00440367	3.26451	0.900826	3.64463	2.78826	3.98011e-10	C6_t6_INT
rs10897192	0.239098	0.09054	1063	0.00571232	1.17724	0.797524	-0.245921	0.0243759	0.139278	309154	0.00243206	2.25115	0.942683	0.959029	0.713108	3.96644e-10	t0_wba_il10_bbmix_moi10
rs1631096	0.359162	0.30816	1063	0.00220625	0.916963	0.910701	-0.825013	0.000921743	0.297125	309154	0.00139605	3.31338	0.966276	3.60937	2.78435	3.96458e-10	C6_t6_INT
rs72915236	0.163808	0.3269	1063	0.00213768	1.39238	0.913235	-0.337025	0.00909327	0.368767	309154	0.0012525	2.60853	0.969638	1.55163	1.2146	3.95735e-10	t6_wba_il6_bbmix_moi10
rs6591673	0.763778	0.34014	1063	0.00209569	0.300523	0.914794	-1.19003	0.00591984	0.458024	309154	0.00117449	2.75219	0.971475	1.90075	0.710715	3.95696e-10	t0_wba_il10_bbmix_moi10
rs7109277	0.176801	0.32193	1063	0.00215477	1.35067	0.912602	-0.386208	0.00195749	0.30343	309154	0.00137942	3.09661	0.966664	2.9341	2.54789	3.95621e-10	t6_wba_il6_il10_bbmix_moi10
rs34950346	0.176826	0.32194	1063	0.00215473	1.35059	0.912604	-0.386312	0.00195763	0.30343	309154	0.00137942	3.09659	0.966664	2.93404	2.54772	3.95555e-10	t6_wba_il6_il10_bbmix_moi10
rs11230955	0.285667	0.32731	1063	0.0021363	1.06767	0.913286	-0.702031	0.0059742	0.373173	309154	0.00124641	2.74919	0.969781	1.91519	1.21316	3.95164e-10	t6_wba_il6_bbmix_moi10
rs112071554	0.285251	0.32732	1063	0.00213627	1.0686	0.913288	-0.701139	0.00598453	0.373183	309154	0.0012464	2.74863	0.969782	1.91368	1.21254	3.94919e-10	t6_wba_il6_bbmix_moi10
rs740006	0.0694624	0.10187	1063	0.00514104	1.8154	0.814007	0.50033	0.0319323	0.153176	309154	0.00224769	2.14526	0.946797	0.711817	1.21215	3.94765e-10	t6_wba_il6_bbmix_moi10
rs12364829	0.28524	0.32732	1063	0.00213627	1.06862	0.913288	-0.701113	0.00599018	0.373183	309154	0.0012464	2.74832	0.969782	1.91285	1.21174	3.94603e-10	t6_wba_il6_bbmix_moi10
rs11231068	0.177696	0.32126	1063	0.00215713	1.34788	0.912515	-0.389221	0.00195776	0.30343	309154	0.00137942	3.09657	0.966664	2.93398	2.54476	3.94383e-10	t6_wba_il6_il10_bbmix_moi10
rs78070366	0.0197642	0.0283	1063	0.0171048	2.33079	0.568113	1.12337	0.597397	0.0128959	309154	0.0229037	0.528147	0.635893	-0.416466	0.706904	3.94191e-10	t0_wba_il10_bbmix_moi10
rs12364840	0.286383	0.32702	1063	0.00213727	1.06609	0.91325	-0.703388	0.00598949	0.373185	309154	0.0012464	2.74836	0.969782	1.91295	1.20956	3.93746e-10	t6_wba_il6_bbmix_moi10
rs12364843	0.286433	0.32701	1063	0.00213731	1.06598	0.913249	-0.70349	0.00598949	0.373185	309154	0.0012464	2.74836	0.969782	1.91295	1.20946	3.93706e-10	t6_wba_il6_bbmix_moi10
rs10897224	0.28523	0.32732	1063	0.00213627	1.06864	0.913288	-0.701093	0.00600689	0.373184	309154	0.0012464	2.74741	0.969782	1.91042	1.20932	3.93652e-10	t6_wba_il6_bbmix_moi10
rs11230979	0.163129	0.32671	1063	0.00213832	1.39463	0.913212	-0.334053	0.00918946	0.368753	309154	0.00125252	2.60492	0.969638	1.54252	1.20847	3.93316e-10	t6_wba_il6_bbmix_moi10
rs11230978	0.163071	0.3267	1063	0.00213835	1.39482	0.91321	-0.333802	0.0091992	0.368755	309154	0.00125252	2.60456	0.969638	1.54161	1.2078	3.93054e-10	t6_wba_il6_bbmix_moi10
rs10897236	0.164128	0.32642	1063	0.0021393	1.39132	0.913175	-0.338082	0.00917107	0.368767	309154	0.0012525	2.60561	0.969638	1.54425	1.20617	3.92412e-10	t6_wba_il6_bbmix_moi10
rs10897235	0.164128	0.32642	1063	0.0021393	1.39132	0.913175	-0.338082	0.00917128	0.368767	309154	0.0012525	2.6056	0.969638	1.54423	1.20615	3.92405e-10	t6_wba_il6_bbmix_moi10
rs3110504	0.177727	0.17822	1063	0.00321162	1.34779	0.875091	-0.245268	0.0221835	0.191329	309154	0.00188437	2.28721	0.95501	0.94733	0.702062	3.92286e-10	t0_wba_il10_bbmix_moi10
rs4963275	0.78291	0.34329	1063	0.00208642	0.275528	0.915139	-1.19864	0.00600579	0.458081	309154	0.00117447	2.74747	0.971476	1.88812	0.689489	3.87385e-10	t0_wba_il10_bbmix_moi10
rs3017103	0.177301	0.1782	1063	0.00321191	1.34911	0.875081	-0.243677	0.0226152	0.191267	309154	0.00188484	2.27987	0.955	0.931418	0.687741	3.86709e-10	t0_wba_il10_bbmix_moi10
rs10792322	0.10451	0.27552	1063	0.00235644	1.62337	0.905198	0.0147673	0.0149046	0.287349	309154	0.00142375	2.43469	0.96563	1.17671	1.19147	3.86687e-10	t6_wba_il6_bbmix_moi10
rs1614060	0.418654	0.09349	1063	0.00555008	0.808758	0.802137	-0.547755	0.00177726	0.233235	309154	0.00163028	3.12513	0.960839	3.07195	2.5242	3.86357e-10	t6_wba_il6_il10_bbmix_moi10
rs1675125	0.425528	0.09345	1063	0.00555221	0.796867	0.802076	-0.555278	0.00178892	0.233242	309154	0.00163025	3.12321	0.96084	3.06617	2.51089	3.81251e-10	t6_wba_il6_il10_bbmix_moi10
rs1675123	0.508843	0.15574	1063	0.00357734	0.66064	0.862818	-0.804937	0.00101307	0.26002	309154	0.00151528	3.28687	0.963501	3.54937	2.74443	3.80943e-10	C6_t6_INT
rs11608139	0.359741	0.29925	1063	0.00224305	0.915859	0.909346	-0.818975	0.000973106	0.293457	309154	0.00140617	3.29819	0.96604	3.56303	2.74406	3.808e-10	C6_t6_INT
rs114271337	0.0990817	0.02852	1063	0.0169767	1.64932	0.569956	0.353281	0.0425334	0.0149023	309154	0.0198603	2.02826	0.668222	0.822838	1.17612	3.80796e-10	t6_wba_il6_bbmix_moi10
rs76059597	0.0154487	0.03269	1063	0.014875	2.42169	0.602007	1.30459	0.212967	0.0242882	309154	0.0123028	1.24545	0.764778	-0.130473	1.17412	3.80035e-10	t6_wba_il6_bbmix_moi10
rs13966	0.220935	0.46924	1063	0.00188862	1.22404	0.922562	-0.588006	0.00155307	0.417003	309154	0.00119926	3.16458	0.970891	3.09317	2.50516	3.79073e-10	t6_wba_il6_il10_bbmix_moi10
rs7929433	0.217304	0.32038	1063	0.00216026	1.23373	0.912399	-0.523108	0.00176234	0.302787	309154	0.00138107	3.12761	0.966625	3.02776	2.50465	3.78878e-10	t6_wba_il6_il10_bbmix_moi10
rs11230975	0.171403	0.32497	1063	0.00214423	1.36771	0.912993	-0.366945	0.00924549	0.367935	309154	0.00125368	2.60284	0.96961	1.53762	1.17068	3.78728e-10	t6_wba_il6_bbmix_moi10
rs10897222	0.285278	0.32732	1063	0.00213627	1.06854	0.913288	-0.701197	0.0062842	0.373195	309154	0.00124638	2.73257	0.969782	1.871	1.1698	3.78397e-10	t6_wba_il6_bbmix_moi10
rs11230976	0.400183	0.32642	1063	0.0021393	0.841294	0.913175	-0.898772	0.00901903	0.368738	309154	0.00125254	2.61133	0.969637	1.55874	0.659964	3.76115e-10	t0_wba_il10_bbmix_moi10
rs12224554	0.135818	0.18424	1063	0.00312961	1.49155	0.877891	-0.074894	0.0175501	0.134342	309154	0.00250704	2.37498	0.941021	1.23863	1.16374	3.76111e-10	t6_wba_il6_bbmix_moi10
rs149698	0.977845	0.29747	1063	0.00225076	0.0277701	0.909063	-1.19844	0.000653582	0.291046	309154	0.00141299	3.40835	0.96588	3.92129	2.72284	3.72805e-10	C6_t6_INT
rs10897236	0.40035	0.32642	1063	0.0021393	0.840997	0.913175	-0.899	0.00917107	0.368767	309154	0.0012525	2.60561	0.969638	1.54425	0.645252	3.70622e-10	t0_wba_il10_bbmix_moi10
rs10897235	0.40035	0.32642	1063	0.0021393	0.840997	0.913175	-0.899	0.00917128	0.368767	309154	0.0012525	2.6056	0.969638	1.54423	0.645232	3.70615e-10	t0_wba_il10_bbmix_moi10
rs12275571	0.0860962	0.09902	1063	0.00527228	1.71636	0.81016	0.362534	0.0636884	0.104314	309154	0.00312048	1.85435	0.927634	0.281889	0.644423	3.70315e-10	t0_wba_il10_bbmix_moi10
rs11828383	0.461397	0.09313	1063	0.00556932	0.736548	0.801587	-0.59127	0.0112217	0.073004	309154	0.00430819	2.53572	0.902768	1.73701	1.14574	3.69402e-10	t6_wba_il6_bbmix_moi10
rs2521572	0.0335448	0.0459	1063	0.0107406	2.1255	0.676882	0.964125	0.30417	0.024751	309154	0.0120784	1.02753	0.768072	-0.325191	0.638935	3.68288e-10	t0_wba_il10_bbmix_moi10
rs11231130	0.0245195	0.02965	1063	0.0163487	2.24889	0.57917	1.03181	0.526138	0.0137217	309154	0.0215433	0.633912	0.649949	-0.394249	0.637565	3.67784e-10	t0_wba_il10_bbmix_moi10
rs2513067	0.0472007	0.39063	1063	0.00197601	1.98449	0.919267	0.551833	0.0276109	0.417696	309154	0.0011987	2.20277	0.970904	0.586925	1.13876	3.66831e-10	t6_wba_il6_bbmix_moi10
rs11230977	0.409236	0.32541	1063	0.00214272	0.82524	0.913048	-0.9103	0.00916537	0.368767	309154	0.0012525	2.60582	0.969638	1.54479	0.63449	3.66655e-10	t0_wba_il10_bbmix_moi10
rs56234858	0.0234396	0.02876	1063	0.0168392	2.26619	0.571949	1.0444	0.590842	0.0128811	309154	0.0229296	0.537616	0.635631	-0.412935	0.631468	3.65548e-10	t0_wba_il10_bbmix_moi10
rs4432028	0.177782	0.32209	1063	0.00215421	1.34762	0.912623	-0.390069	0.0021327	0.303307	309154	0.00137973	3.0711	0.966657	2.85814	2.46807	3.65271e-10	t6_wba_il6_il10_bbmix_moi10
rs2302359	0.176906	0.32193	1063	0.00215477	1.35034	0.912602	-0.38661	0.0021457	0.303309	309154	0.00137973	3.06929	0.966657	2.85276	2.46615	3.64567e-10	t6_wba_il6_il10_bbmix_moi10
rs17157365	0.0234396	0.02876	1063	0.0168392	2.26619	0.571949	1.0444	0.597868	0.0128974	309154	0.022901	0.527469	0.63592	-0.416727	0.627676	3.64165e-10	t0_wba_il10_bbmix_moi10
rs11230896	0.759048	0.1454	1063	0.00378538	0.306731	0.855989	-0.928666	0.0114235	0.157412	309154	0.0021982	2.52947	0.947908	1.55509	0.626424	3.63709e-10	t0_wba_il10_bbmix_moi10
rs17156616	0.278948	0.09086	1063	0.00569421	1.08268	0.798036	-0.332102	0.0244045	0.139284	309154	0.00243197	2.2507	0.942685	0.958059	0.625957	3.63539e-10	t0_wba_il10_bbmix_moi10
rs11230966	0.274637	0.32604	1063	0.00214058	1.09245	0.913128	-0.676778	0.00683298	0.372904	309154	0.00124678	2.70488	0.969773	1.7981	1.12132	3.60489e-10	t6_wba_il6_bbmix_moi10
rs2028062	0.0249053	0.33932	1063	0.00209815	2.24287	0.914703	1.06988	0.0110647	0.365703	309154	0.00125689	2.54065	0.969535	1.38354	2.45342	3.59956e-10	t6_wba_il6_il10_bbmix_moi10
rs12795611	0.108725	0.28804	1063	0.00229366	1.60395	0.90749	-0.0228901	0.0341704	0.163233	309154	0.00213455	2.11806	0.94934	0.638138	0.615248	3.59667e-10	t0_wba_il10_bbmix_moi10
rs12292642	0.181376	0.32307	1063	0.00215078	1.33653	0.91275	-0.404262	0.00213865	0.303294	309154	0.00137977	3.07027	0.966656	2.85568	2.45142	3.59238e-10	t6_wba_il6_il10_bbmix_moi10
rs11820258	0.176899	0.32195	1063	0.0021547	1.35036	0.912605	-0.386597	0.00218731	0.307122	309154	0.0013701	3.06355	0.966882	2.83341	2.44681	3.57585e-10	t6_wba_il6_il10_bbmix_moi10
rs11231070	0.176899	0.32195	1063	0.0021547	1.35036	0.912605	-0.386597	0.00218736	0.307122	309154	0.0013701	3.06354	0.966882	2.83339	2.44679	3.57578e-10	t6_wba_il6_il10_bbmix_moi10
rs34075806	0.176899	0.32195	1063	0.0021547	1.35036	0.912605	-0.386597	0.00218746	0.307123	309154	0.0013701	3.06352	0.966882	2.83334	2.44675	3.57563e-10	t6_wba_il6_il10_bbmix_moi10
rs57280117	0.00865596	0.36977	1063	0.00201839	2.62535	0.917678	1.91397	0.0302287	0.36367	309154	0.00125988	2.16708	0.969465	0.531982	2.44596	3.57281e-10	t6_wba_il6_il10_bbmix_moi10
rs61898566	0.719978	0.05758	1063	0.00866803	0.358488	0.721893	-0.593489	0.0175869	0.153571	309154	0.00224295	2.3742	0.946904	1.20095	0.607459	3.56877e-10	t0_wba_il10_bbmix_moi10
rs10897225	0.288799	0.32593	1063	0.00214095	1.06076	0.913114	-0.707855	0.00670023	0.373011	309154	0.00124663	2.71139	0.969776	1.81515	1.1073	3.5547e-10	t6_wba_il6_bbmix_moi10
rs11230975	0.42838	0.32497	1063	0.00214423	0.791967	0.912993	-0.934562	0.00924549	0.367935	309154	0.00125368	2.60284	0.96961	1.53762	0.603058	3.55309e-10	t0_wba_il10_bbmix_moi10
rs55837299	0.540548	0.05195	1063	0.00955036	0.611985	0.70202	-0.473902	0.0140948	0.0624171	309154	0.00498203	2.45484	0.889244	1.57918	1.10528	3.54753e-10	t6_wba_il6_bbmix_moi10
rs72643562	0.0633135	0.04433	1063	0.0111028	1.85698	0.669588	0.600792	0.0085931	0.132157	309154	0.00254207	2.62783	0.940246	1.83768	2.43847	3.54615e-10	t6_wba_il6_il10_bbmix_moi10
rs909268	0.41024	0.29451	1063	0.00226384	0.823471	0.908583	-0.888104	0.000929737	0.391292	309154	0.00122408	3.31097	0.970307	3.56008	2.67198	3.54318e-10	C6_t6_INT
rs6591679	0.00865966	0.36977	1063	0.00201839	2.62521	0.917678	1.91362	0.0307029	0.36369	309154	0.00125985	2.1609	0.969465	0.51901	2.43263	3.52553e-10	t6_wba_il6_il10_bbmix_moi10
rs4963483	0.0276232	0.2476	1063	0.00252486	2.2026	0.899106	1.03413	0.131953	0.17659	309154	0.00200511	1.50644	0.952265	-0.440523	0.593609	3.51968e-10	t0_wba_il10_bbmix_moi10
rs113394924	0.0677827	0.03567	1063	0.0136744	1.82645	0.621987	0.551034	0.000245646	0.0831424	309154	0.00382468	3.66676	0.912728	4.9165	5.46753	3.50584e-10	t0_wba_il6_il10_bbmix_moi10
rs1729404	0.495132	0.21839	1063	0.00275559	0.682168	0.890892	-0.900419	0.001079	0.1851	309154	0.0019329	3.26907	0.953905	3.55859	2.65817	3.4946e-10	C6_t6_INT
rs2524288	0.555741	0.47408	1063	0.00188654	0.58918	0.92264	-1.1195	0.00429576	0.362356	309154	0.00126184	2.85559	0.969419	2.20882	1.08931	3.49133e-10	t6_wba_il6_bbmix_moi10
rs11231072	0.138721	0.32091	1063	0.00215837	1.48057	0.912469	-0.217776	0.00210218	0.303041	309154	0.00138042	3.0754	0.966641	2.87109	2.65331	3.47764e-10	C6_t6_INT
rs12793372	0.00884923	0.36957	1063	0.00201885	2.61782	0.917661	1.89591	0.0305548	0.363688	309154	0.00125985	2.16282	0.969465	0.523037	2.41895	3.47761e-10	t6_wba_il6_il10_bbmix_moi10
rs4281490	0.139464	0.31921	1063	0.00216445	1.47779	0.912244	-0.220491	0.00210049	0.303021	309154	0.00138047	3.07564	0.96664	2.87181	2.65132	3.47073e-10	C6_t6_INT
rs117110139	0.0247612	0.02766	1063	0.0174891	2.24511	0.562654	1.00452	0.756946	0.0109352	309154	0.0269568	0.309494	0.5974	-0.426295	0.578221	3.46593e-10	t0_wba_il10_bbmix_moi10
rs2232941	0.0203734	0.2497	1063	0.00251063	2.3194	0.899617	1.27041	0.189488	0.172359	309154	0.00204382	1.3121	0.951388	-0.692993	0.577422	3.46316e-10	t0_wba_il10_bbmix_moi10
rs61893715	0.0266317	0.24763	1063	0.00252465	2.21687	0.899113	1.06248	0.140534	0.176409	309154	0.00200672	1.47381	0.952229	-0.486495	0.575987	3.4582e-10	t0_wba_il10_bbmix_moi10
rs7951859	0.0204367	0.24971	1063	0.00251057	2.31823	0.89962	1.26797	0.189536	0.172359	309154	0.00204382	1.31195	0.951388	-0.69317	0.574803	3.45411e-10	t0_wba_il10_bbmix_moi10
rs4122115	0.496913	0.21842	1063	0.00275531	0.679355	0.890902	-0.902167	0.00108765	0.188732	309154	0.00190419	3.26681	0.954559	3.5479	2.64573	3.45138e-10	C6_t6_INT
rs2028062	0.337487	0.33932	1063	0.00209815	0.959142	0.914703	-0.810066	0.0110647	0.365703	309154	0.00125689	2.54065	0.969535	1.38354	0.57347	3.4495e-10	t0_wba_il10_bbmix_moi10
rs11230979	0.457002	0.32671	1063	0.00213832	0.743792	0.913212	-0.969535	0.00918946	0.368753	309154	0.00125252	2.60492	0.969638	1.54252	0.572988	3.44784e-10	t0_wba_il10_bbmix_moi10
rs11230978	0.457256	0.3267	1063	0.00213835	0.743372	0.91321	-0.969814	0.0091992	0.368755	309154	0.00125252	2.60456	0.969638	1.54161	0.571793	3.44372e-10	t0_wba_il10_bbmix_moi10
rs10160397	0.191952	0.39722	1063	0.00196448	1.30483	0.919701	-0.478069	0.0160417	0.406464	309154	0.00120851	2.40797	0.970673	1.0495	0.571429	3.44247e-10	t0_wba_il10_bbmix_moi10
rs760306	0.395368	0.29442	1063	0.00226424	0.849923	0.908568	-0.867919	0.00128006	0.388261	309154	0.00122752	3.22041	0.970226	3.27408	2.40616	3.43342e-10	t6_wba_il6_il10_bbmix_moi10
rs17184810	0.357538	0.05515	1063	0.00902669	0.920066	0.713681	-0.323251	0.0137956	0.158668	309154	0.00218405	2.46254	0.948226	1.39464	1.07139	3.42933e-10	t6_wba_il6_bbmix_moi10
rs72915236	0.472195	0.3269	1063	0.00213768	0.718912	0.913235	-0.986283	0.00909327	0.368767	309154	0.0012525	2.60853	0.969638	1.55163	0.565343	3.42158e-10	t0_wba_il10_bbmix_moi10
rs72923298	0.539649	0.07238	1063	0.00700564	0.613344	0.762566	-0.575498	0.00183904	0.0796387	309154	0.00397774	3.11507	0.909551	3.21149	2.63599	3.41794e-10	C6_t6_INT
rs11230971	0.310446	0.32698	1063	0.00213741	1.01429	0.913245	-0.752573	0.00667529	0.372752	309154	0.00124698	2.71262	0.969768	1.81851	1.06594	3.41067e-10	t6_wba_il6_bbmix_moi10
rs12575056	0.728175	0.12018	1063	0.00444847	0.347554	0.834927	-0.850256	0.00723519	0.175675	309154	0.00201331	2.68582	0.952079	1.91487	1.06462	3.40617e-10	t6_wba_il6_bbmix_moi10
rs1792950	0.017088	0.38815	1063	0.00198058	2.38481	0.919096	1.35635	0.000517297	0.417826	309154	0.00119859	3.47164	0.970907	4.08218	5.43853	3.40562e-10	t0_wba_il6_il10_bbmix_moi10
rs11230889	0.121626	0.19148	1063	0.00303824	1.54798	0.881032	-0.00886117	0.0217982	0.133941	309154	0.00251338	2.29387	0.94088	1.06128	1.05242	3.36487e-10	t6_wba_il6_bbmix_moi10
rs974121	0.164547	0.43305	1063	0.00191582	1.38994	0.921534	-0.38237	0.0101046	0.466322	309154	0.00117153	2.57223	0.971545	1.43433	1.05196	3.36333e-10	t6_wba_il6_bbmix_moi10
rs10750972	0.839241	0.13174	1063	0.00411215	0.202864	0.845478	-0.916313	0.00724619	0.140229	309154	0.00241824	2.68531	0.942991	1.96764	1.05133	3.3612e-10	t6_wba_il6_bbmix_moi10
rs61898561	0.719525	0.05763	1063	0.00866097	0.359094	0.722057	-0.593616	0.0189422	0.153467	309154	0.00224419	2.34667	0.946876	1.13959	0.545972	3.35594e-10	t0_wba_il10_bbmix_moi10
rs174532	0.123704	0.30018	1063	0.00223907	1.53941	0.909492	-0.123511	0.00260495	0.232199	309154	0.00163535	3.01088	0.960722	2.73611	2.6126	3.3389e-10	C6_t6_INT
rs1628349	0.0367566	0.05544	1063	0.00898223	2.08846	0.714689	0.931525	0.0103397	0.133077	309154	0.00252718	2.56426	0.940575	1.68081	2.61234	3.33804e-10	C6_t6_INT
rs2073588	0.768053	0.06474	1063	0.0077684	0.294923	0.743349	-0.647692	0.0198687	0.111062	309154	0.00295313	2.32882	0.931248	1.18664	0.538948	3.33245e-10	t0_wba_il10_bbmix_moi10
rs1792930	0.447543	0.42812	1063	0.00192117	0.759518	0.921332	-1.00551	0.00111596	0.465677	309154	0.00117174	3.25953	0.97154	3.38146	2.37594	3.33122e-10	t6_wba_il6_il10_bbmix_moi10
rs79531508	0.015111	0.01472	1063	0.0324317	2.42971	0.4096	0.945555	0.161488	0.0161342	309154	0.0183669	1.40008	0.68532	0.0935953	1.03915	3.32053e-10	t6_wba_il6_bbmix_moi10
rs34281659	0.719556	0.05763	1063	0.00866097	0.359053	0.722057	-0.593626	0.0192464	0.153521	309154	0.00224355	2.34072	0.94689	1.1263	0.532677	3.31162e-10	t0_wba_il10_bbmix_moi10
rs61898564	0.71894	0.05762	1063	0.00866238	0.359875	0.722024	-0.593356	0.0192699	0.153608	309154	0.00224251	2.34027	0.946913	1.12514	0.531782	3.30866e-10	t0_wba_il10_bbmix_moi10
rs11230962	0.27439	0.32602	1063	0.00214065	1.09301	0.913125	-0.676204	0.0075544	0.373272	309154	0.00124628	2.67136	0.969784	1.71058	1.03437	3.3047e-10	t6_wba_il6_bbmix_moi10
rs61898563	0.719495	0.05763	1063	0.00866097	0.359134	0.722057	-0.593605	0.0193495	0.153515	309154	0.00224362	2.33873	0.946889	1.12189	0.528288	3.29712e-10	t0_wba_il10_bbmix_moi10
rs7120114	0.681096	0.35083	1063	0.00206529	0.410969	0.915926	-1.16068	0.0075438	0.475558	309154	0.00116901	2.67183	0.971605	1.68723	0.526547	3.29138e-10	t0_wba_il10_bbmix_moi10
rs75278253	0.159777	0.32453	1063	0.00214573	1.40582	0.912937	-0.318425	0.00259364	0.30862	309154	0.0013664	3.0122	0.966968	2.68167	2.36324	3.28918e-10	t6_wba_il6_il10_bbmix_moi10
rs7924998	0.53981	0.09277	1063	0.00558871	0.6131	0.801034	-0.656759	0.0119589	0.0729857	309154	0.00430919	2.51335	0.902747	1.68608	1.02933	3.28806e-10	t6_wba_il6_bbmix_moi10
rs60502135	0.542	0.05213	1063	0.0095192	0.609792	0.702703	-0.475864	0.0155622	0.0624376	309154	0.0049805	2.41902	0.889274	1.50152	1.02566	3.27603e-10	t6_wba_il6_bbmix_moi10
rs185694297	0.837972	0.0144	1063	0.0331416	0.204488	0.404374	-0.250616	0.0195038	0.015139	309154	0.0195545	2.33576	0.671653	1.27535	1.02473	3.273e-10	t6_wba_il6_bbmix_moi10
rs10128548	0.696426	0.35078	1063	0.00206543	0.39015	0.915921	-1.16829	0.00755579	0.475559	309154	0.00116901	2.6713	0.971605	1.68585	0.517555	3.26192e-10	t0_wba_il10_bbmix_moi10
rs11230956	0.302262	0.32911	1063	0.00213032	1.03159	0.913508	-0.737781	0.00714809	0.372703	309154	0.00124705	2.68987	0.969766	1.75891	1.02113	3.26123e-10	t6_wba_il6_bbmix_moi10
rs148410388	0.852828	0.01495	1063	0.0319402	0.185511	0.413298	-0.259507	0.0193758	0.0151379	309154	0.0195559	2.33822	0.671638	1.2792	1.01969	3.25653e-10	t6_wba_il6_bbmix_moi10
rs61898565	0.718606	0.05768	1063	0.00865392	0.360322	0.72222	-0.59358	0.019678	0.153476	309154	0.00224409	2.33243	0.946878	1.10804	0.514458	3.25183e-10	t0_wba_il10_bbmix_moi10
rs4281490	0.218002	0.31921	1063	0.00216445	1.23186	0.912244	-0.524444	0.00210049	0.303021	309154	0.00138047	3.07564	0.96664	2.87181	2.34737	3.23737e-10	t6_wba_il6_il10_bbmix_moi10
rs7933913	0.650647	0.28173	1063	0.00232443	0.452864	0.906365	-1.09124	0.00539225	0.228137	309154	0.00165571	2.78262	0.960253	2.10499	1.01376	3.23726e-10	t6_wba_il6_bbmix_moi10
rs3862390	0.0137934	0.39141	1063	0.0019746	2.4626	0.91932	1.52892	0.000662613	0.42049	309154	0.00119647	3.4046	0.970957	3.85784	5.38676	3.2338e-10	t0_wba_il6_il10_bbmix_moi10
rs147299260	0.809939	0.06697	1063	0.00752767	0.240505	0.749309	-0.670096	0.0202116	0.109397	309154	0.00299247	2.3224	0.930395	1.17659	0.506497	3.22605e-10	t0_wba_il10_bbmix_moi10
rs7936165	0.231227	0.32137	1063	0.00215674	1.19721	0.912529	-0.564261	0.00201716	0.303513	309154	0.00137921	3.08769	0.966669	2.90741	2.34314	3.22373e-10	t6_wba_il6_il10_bbmix_moi10
rs72919493	0.171268	0.09109	1063	0.00568127	1.36814	0.798403	-0.0535113	0.00502308	0.0654015	309154	0.00476987	2.80555	0.893458	2.39665	2.34313	3.2237e-10	t6_wba_il6_il10_bbmix_moi10
rs1729382	0.584865	0.21088	1063	0.00282656	0.546292	0.888395	-0.963833	0.00109658	0.188717	309154	0.0019043	3.2645	0.954556	3.54069	2.57686	3.22168e-10	C6_t6_INT
rs72919475	0.113781	0.10078	1063	0.00519035	1.58143	0.812558	0.178924	0.00673411	0.069621	309154	0.00450111	2.70971	0.898854	2.15435	2.33327	3.19206e-10	t6_wba_il6_il10_bbmix_moi10
rs72919477	0.113777	0.10078	1063	0.00519035	1.58144	0.812558	0.178943	0.00674357	0.0696211	309154	0.0045011	2.70925	0.898854	2.15321	2.33216	3.1885e-10	t6_wba_il6_il10_bbmix_moi10
rs1792951	0.0177788	0.38958	1063	0.00197793	2.37019	0.919195	1.32407	0.000537811	0.41832	309154	0.00119819	3.46118	0.970916	4.04689	5.37096	3.18311e-10	t0_wba_il6_il10_bbmix_moi10
rs3862389	0.013757	0.39139	1063	0.00197464	2.46355	0.919319	1.53108	0.000677236	0.420492	309154	0.00119647	3.39863	0.970957	3.83813	5.36921	3.17753e-10	t0_wba_il6_il10_bbmix_moi10
rs117071508	0.347936	0.02203	1063	0.0218322	0.9386	0.507532	-0.130603	0.022398	0.0117244	309154	0.0251623	2.28355	0.613852	1.12473	0.994126	3.17434e-10	t6_wba_il6_bbmix_moi10
rs11231075	0.487745	0.35825	1063	0.0020459	0.6939	0.91665	-1.02167	0.0054621	0.332716	309154	0.00131321	2.77844	0.968213	2.01281	0.991141	3.16488e-10	t6_wba_il6_bbmix_moi10
rs2509971	0.408145	0.17622	1063	0.00324019	0.827163	0.874119	-0.737175	0.018555	0.119142	309154	0.0027781	2.35435	0.935058	1.22437	0.487198	3.16438e-10	t0_wba_il10_bbmix_moi10
rs72919480	0.157416	0.09053	1063	0.00571289	1.41382	0.797508	-0.00146595	0.00548353	0.0652597	309154	0.00477951	2.77717	0.893266	2.32601	2.32455	3.16434e-10	t6_wba_il6_il10_bbmix_moi10
rs10792320	0.300861	0.34253	1063	0.00208863	1.03459	0.915057	-0.74316	0.0132343	0.366401	309154	0.00125588	2.4774	0.969559	1.22936	0.486203	3.16124e-10	t0_wba_il10_bbmix_moi10
rs72919486	0.157443	0.09053	1063	0.00571289	1.41372	0.797508	-0.0015702	0.00552433	0.0652603	309154	0.00477947	2.77476	0.893267	2.32004	2.31847	3.14515e-10	t6_wba_il6_il10_bbmix_moi10
rs72919484	0.157416	0.09053	1063	0.00571289	1.41382	0.797508	-0.00146595	0.00552764	0.0652598	309154	0.0047795	2.77456	0.893266	2.31956	2.31809	3.14396e-10	t6_wba_il6_il10_bbmix_moi10
rs1729404	0.010661	0.21839	1063	0.00275559	2.55362	0.890892	1.79703	0.001079	0.1851	309154	0.0019329	3.26907	0.953905	3.55859	5.35562	3.13465e-10	t0_wba_il6_il10_bbmix_moi10
rs11231071	0.176909	0.32195	1063	0.0021547	1.35033	0.912605	-0.386635	0.00254454	0.303569	309154	0.00137906	3.01799	0.966672	2.70168	2.31504	3.13441e-10	t6_wba_il6_il10_bbmix_moi10
rs72919496	0.170648	0.0911	1063	0.00568071	1.37012	0.798419	-0.0513685	0.00522468	0.0653862	309154	0.00477091	2.79284	0.893437	2.36489	2.31352	3.12962e-10	t6_wba_il6_il10_bbmix_moi10
rs61896562	0.44899	0.01546	1063	0.0309025	0.7571	0.421328	-0.152757	0.0267411	0.0449677	309154	0.00678892	2.21528	0.854903	1.13252	0.979763	3.12907e-10	t6_wba_il6_bbmix_moi10
rs17157036	0.627219	0.03779	1063	0.0129357	0.485645	0.634953	-0.428987	0.0353631	0.0519121	309154	0.00592382	2.10418	0.871008	0.904217	0.475229	3.12674e-10	t0_wba_il10_bbmix_moi10
rs12790980	0.0349833	0.02922	1063	0.016582	2.10855	0.575713	0.851135	0.349181	0.0234174	309154	0.0127489	0.936179	0.75831	-0.377746	0.473389	3.12099e-10	t0_wba_il10_bbmix_moi10
rs10897237	0.066593	0.41983	1063	0.00193111	1.83441	0.920957	0.28066	0.00017354	0.450993	309154	0.00117753	3.75471	0.971404	5.07012	5.35078	3.11953e-10	t0_wba_il6_il10_bbmix_moi10
rs61898566	0.284227	0.05758	1063	0.00866803	1.07087	0.721893	-0.225953	0.0175869	0.153571	309154	0.00224295	2.3742	0.946904	1.20095	0.974995	3.11419e-10	t6_wba_il6_bbmix_moi10
rs3741246	0.129475	0.28701	1063	0.00229856	1.51618	0.907311	-0.146392	0.0350324	0.163527	309154	0.00213146	2.10798	0.949409	0.617402	0.47101	3.11357e-10	t0_wba_il10_bbmix_moi10
rs1792952	0.0177267	0.38948	1063	0.00197812	2.37128	0.919188	1.32646	0.000553095	0.418391	309154	0.00119814	3.45363	0.970918	4.02153	5.34799	3.11082e-10	t0_wba_il6_il10_bbmix_moi10
rs10897223	0.325347	0.32686	1063	0.00213781	0.98353	0.91323	-0.780552	0.0071877	0.372709	309154	0.00124704	2.68802	0.969767	1.7541	0.973547	3.10968e-10	t6_wba_il6_bbmix_moi10
rs72923302	0.0747377	0.12408	1063	0.00432783	1.78207	0.838681	0.419545	0.00680346	0.0852273	309154	0.00373962	2.70631	0.914503	2.11934	2.53888	3.10163e-10	C6_t6_INT
rs10897269	0.129966	0.3204	1063	0.00216018	1.51423	0.912402	-0.171473	0.00252621	0.303685	309154	0.00137877	3.02018	0.966679	2.708	2.53653	3.09433e-10	C6_t6_INT
rs11230922	0.129592	0.28702	1063	0.00229851	1.51571	0.907312	-0.147038	0.0352761	0.163548	309154	0.00213124	2.10517	0.949414	0.611746	0.464709	3.09401e-10	t0_wba_il10_bbmix_moi10
rs7943493	0.101497	0.28589	1063	0.00230395	1.63764	0.907114	0.0281855	0.0440007	0.162206	309154	0.00214543	2.01408	0.949095	0.436125	0.464311	3.09278e-10	t0_wba_il10_bbmix_moi10
rs1630011	0.017893	0.38954	1063	0.00197801	2.36783	0.919193	1.31893	0.000552586	0.418269	309154	0.00119823	3.45388	0.970915	4.02239	5.34132	3.09013e-10	t0_wba_il6_il10_bbmix_moi10
rs7102858	0.796748	0.13082	1063	0.00413669	0.257559	0.8447	-0.90318	0.00814929	0.139782	309154	0.00242471	2.64582	0.942847	1.86913	0.965948	3.08614e-10	t6_wba_il6_bbmix_moi10
rs11230914	0.506448	0.43257	1063	0.00191632	0.664379	0.921515	-1.06904	0.00902734	0.48454	309154	0.00116733	2.61102	0.971644	1.53059	0.461542	3.08423e-10	t0_wba_il10_bbmix_moi10
rs4122115	0.0107619	0.21842	1063	0.00275531	2.55034	0.890902	1.78956	0.00108765	0.188732	309154	0.00190419	3.26681	0.954559	3.5479	5.33745	3.07821e-10	t0_wba_il6_il10_bbmix_moi10
rs11231121	0.0338852	0.02983	1063	0.0162531	2.12144	0.580599	0.872025	0.594376	0.0128867	309154	0.0229198	0.532505	0.63573	-0.414796	0.45723	3.07096e-10	t0_wba_il10_bbmix_moi10
rs11230911	0.596995	0.43441	1063	0.00191441	0.528726	0.921587	-1.14407	0.00835141	0.486993	309154	0.00116701	2.63752	0.971652	1.59806	0.453996	3.06105e-10	t0_wba_il10_bbmix_moi10
rs11231072	0.237037	0.32091	1063	0.00215837	1.18243	0.912469	-0.580006	0.00210218	0.303041	309154	0.00138042	3.0754	0.966641	2.87109	2.29108	3.06018e-10	t6_wba_il6_il10_bbmix_moi10
rs2155996	0.0344274	0.33086	1063	0.00212459	2.11503	0.913721	0.818614	0.00787771	0.317389	309154	0.00134572	2.65727	0.967452	1.7031	2.52172	3.04884e-10	C6_t6_INT
rs11604528	0.77009	0.03464	1063	0.014066	0.292257	0.615326	-0.451401	0.00324624	0.0796507	309154	0.0039772	2.9434	0.909562	2.73851	2.28711	3.04805e-10	t6_wba_il6_il10_bbmix_moi10
rs72928167	0.492302	0.11166	1063	0.00474198	0.686651	0.825931	-0.679443	0.0197715	0.14007	309154	0.00242053	2.33066	0.94294	1.12918	0.449739	3.04804e-10	t0_wba_il10_bbmix_moi10
rs12575518	0.767115	0.06467	1063	0.00777623	0.296151	0.743157	-0.647056	0.0222556	0.110677	309154	0.00296212	2.28598	0.931053	1.09549	0.448434	3.04407e-10	t0_wba_il10_bbmix_moi10
rs7927359	0.017294	0.38954	1063	0.00197801	2.3804	0.919193	1.34636	0.000580403	0.41848	309154	0.00119806	3.44061	0.970919	3.97793	5.3243	3.03798e-10	t0_wba_il6_il10_bbmix_moi10
rs1675127	0.0459396	0.05601	1063	0.00889618	1.99595	0.716648	0.796962	0.00988075	0.132257	309154	0.00254044	2.57997	0.940282	1.72033	2.51729	3.03537e-10	C6_t6_INT
rs1792902	0.0664422	0.41987	1063	0.00193106	1.83543	0.920959	0.28237	0.00017916	0.450986	309154	0.00117753	3.74672	0.971404	5.04101	5.32338	3.0352e-10	t0_wba_il6_il10_bbmix_moi10
[truncated: 9,246 more rows]

## Sheet: Supplementary Data 9
outcome	exposure	method	nsnp	b	se	pval	Q	Q_df	Q_pval	egger_intercept	se_egger_intercept	pval_egger_intercept	pvalue,thr
OTHER_SPIROCHAETAL	t6_pbmc_il6_bbmix_10_5	Inverse variance weighted	13	-0.103712	0.0477546	0.0298735	20.3143	12	0.06137	0.0590626	0.0563693	0.317217	1e-05
OTHER_SPIROCHAETAL	t6_pbmc_il6_bbmix_10_5	Inverse variance weighted (multiplicative random effects)	13	-0.103712	0.0477546	0.0298735				0.0590626	0.0563693	0.317217	1e-05
OTHER_SPIROCHAETAL	t0_pbmc_il10_bbmix_10_5	Inverse variance weighted	6	-0.163587	0.0767538	0.0330624	11.537	5	0.0417131	0.161499	0.0612241	0.0577112	1e-05
OTHER_SPIROCHAETAL	t0_pbmc_il10_bbmix_10_5	Inverse variance weighted (multiplicative random effects)	6	-0.163587	0.0767538	0.0330624				0.161499	0.0612241	0.0577112	1e-05
OTHER_SPIROCHAETAL	t0_wba_il6_il10_bbmix_moi10	Inverse variance weighted	8	-0.131931	0.0868948	0.128943	13.3643	7	0.0637147	0.0180246	0.132682	0.896384	1e-05
OTHER_SPIROCHAETAL	t0_wba_il6_il10_bbmix_moi10	Inverse variance weighted (multiplicative random effects)	8	-0.131931	0.0868948	0.128943				0.0180246	0.132682	0.896384	1e-05
OTHER_SPIROCHAETAL	t0_pbmc_il1ra_bbmix_10_5	Inverse variance weighted	13	-0.0892574	0.0625561	0.153627	22.618	12	0.0311498	0.0376595	0.0736039	0.61901	1e-05
OTHER_SPIROCHAETAL	t0_pbmc_il1ra_bbmix_10_5	Inverse variance weighted (multiplicative random effects)	13	-0.0892574	0.0625561	0.153627				0.0376595	0.0736039	0.61901	1e-05
OTHER_SPIROCHAETAL	t0_pbmc_il1b_bbmix_10_5	Inverse variance weighted	6	-0.104776	0.0751344	0.163163	11.3803	5	0.0443395	-0.0198946	0.0999002	0.851863	1e-05
OTHER_SPIROCHAETAL	t0_pbmc_il1b_bbmix_10_5	Inverse variance weighted (multiplicative random effects)	6	-0.104776	0.0751344	0.163163				-0.0198946	0.0999002	0.851863	1e-05
OTHER_SPIROCHAETAL	t6_wba_il1b_bbmix_moi10	Inverse variance weighted	14	0.0581031	0.0431621	0.178251	15.0009	13	0.307298	0.0107451	0.0493592	0.831327	1e-05
OTHER_SPIROCHAETAL	t6_wba_il1b_bbmix_moi10	Inverse variance weighted (multiplicative random effects)	14	0.0581031	0.0431621	0.178251				0.0107451	0.0493592	0.831327	1e-05
OTHER_SPIROCHAETAL	t6_wba_il6_bbmix_moi3	Inverse variance weighted	9	-0.0716566	0.0620313	0.248021	17.1434	8	0.0286503	0.150768	0.0610764	0.0429267	1e-05
OTHER_SPIROCHAETAL	t6_wba_il6_bbmix_moi3	Inverse variance weighted (multiplicative random effects)	9	-0.0716566	0.0620313	0.248021				0.150768	0.0610764	0.0429267	1e-05
OTHER_SPIROCHAETAL	t6_wba_il10_bbmix_moi30	Inverse variance weighted (multiplicative random effects)	12	0.050957	0.0459949	0.267912				-0.00809459	0.0614956	0.897889	1e-05
OTHER_SPIROCHAETAL	t6_wba_il6_il10_bbmix_moi10	Inverse variance weighted	12	-0.0508313	0.051266	0.321431	12.5703	11	0.322337	-0.0747011	0.0486065	0.155344	1e-05
OTHER_SPIROCHAETAL	t6_wba_il6_il10_bbmix_moi10	Inverse variance weighted (multiplicative random effects)	12	-0.0508313	0.051266	0.321431				-0.0747011	0.0486065	0.155344	1e-05
OTHER_SPIROCHAETAL	t6_pbmc_il1ra_bbmix_10_6	Inverse variance weighted	9	0.0645181	0.0666288	0.332883	14.6063	8	0.0672676	-0.0871647	0.0638742	0.214613	1e-05
OTHER_SPIROCHAETAL	t6_pbmc_il1ra_bbmix_10_6	Inverse variance weighted (multiplicative random effects)	9	0.0645181	0.0666288	0.332883				-0.0871647	0.0638742	0.214613	1e-05
OTHER_SPIROCHAETAL	t6_wba_il10_bbmix_moi30	Inverse variance weighted	12	0.050957	0.0548145	0.352564	7.74499	11	0.735949	-0.00809459	0.0614956	0.897889	1e-05
OTHER_SPIROCHAETAL	t0_wba_il6_bbmix_moi3	Inverse variance weighted	10	-0.0347171	0.0566094	0.539695	18.0959	9	0.0340768	0.0781987	0.0611652	0.23692	1e-05
OTHER_SPIROCHAETAL	t0_wba_il6_bbmix_moi3	Inverse variance weighted (multiplicative random effects)	10	-0.0347171	0.0566094	0.539695				0.0781987	0.0611652	0.23692	1e-05
OTHER_SPIROCHAETAL	t6_pbmc_il10_bbmix_10_5	Inverse variance weighted	7	-0.0479684	0.0853884	0.574274	17.3909	6	0.00794913	0.0633862	0.120767	0.622108	1e-05
OTHER_SPIROCHAETAL	t6_pbmc_il10_bbmix_10_5	Inverse variance weighted (multiplicative random effects)	7	-0.0479684	0.0853884	0.574274				0.0633862	0.120767	0.622108	1e-05
OTHER_SPIROCHAETAL	t6_wba_il10_bbmix_moi3	Inverse variance weighted	7	-0.0532353	0.0947775	0.574329	19.7216	6	0.00310362	0.15248	0.0933237	0.16321	1e-05
OTHER_SPIROCHAETAL	t6_wba_il10_bbmix_moi3	Inverse variance weighted (multiplicative random effects)	7	-0.0532353	0.0947775	0.574329				0.15248	0.0933237	0.16321	1e-05
OTHER_SPIROCHAETAL	t6_wba_il6_bbmix_moi10	Inverse variance weighted	15	-0.0324307	0.0612278	0.596339	25.3395	14	0.0313599	0.115792	0.0825303	0.18404	1e-05
OTHER_SPIROCHAETAL	t6_wba_il6_bbmix_moi10	Inverse variance weighted (multiplicative random effects)	15	-0.0324307	0.0612278	0.596339				0.115792	0.0825303	0.18404	1e-05
OTHER_SPIROCHAETAL	t6_pbmc_il10_bbmix_10_6	Inverse variance weighted (multiplicative random effects)	7	0.0286744	0.0575397	0.618243				0.0676445	0.0742478	0.404045	1e-05
OTHER_SPIROCHAETAL	t6_pbmc_il10_bbmix_10_6	Inverse variance weighted	7	0.0286744	0.0584031	0.623445	5.82391	6	0.443203	0.0676445	0.0742478	0.404045	1e-05
OTHER_SPIROCHAETAL	t0_wba_il6_bbmix_moi30	Inverse variance weighted	13	0.0338295	0.108072	0.754259	25.8055	12	0.0114347	-0.110892	0.0831818	0.209442	1e-05
OTHER_SPIROCHAETAL	t0_wba_il6_bbmix_moi30	Inverse variance weighted (multiplicative random effects)	13	0.0338295	0.108072	0.754259				-0.110892	0.0831818	0.209442	1e-05
OTHER_SPIROCHAETAL	t6_pbmc_il1b_bbmix_10_5	Inverse variance weighted	12	0.0203212	0.0666931	0.760597	28.715	11	0.00251282	-0.0122487	0.0829764	0.885579	1e-05
OTHER_SPIROCHAETAL	t6_pbmc_il1b_bbmix_10_5	Inverse variance weighted (multiplicative random effects)	12	0.0203212	0.0666931	0.760597				-0.0122487	0.0829764	0.885579	1e-05
OTHER_SPIROCHAETAL	t0_pbmc_il1ra_bbmix_10_4	Inverse variance weighted	7	0.021384	0.0713831	0.764508	7.75882	6	0.256311	-0.121963	0.0749264	0.164502	1e-05
OTHER_SPIROCHAETAL	t0_pbmc_il1ra_bbmix_10_4	Inverse variance weighted (multiplicative random effects)	7	0.021384	0.0713831	0.764508				-0.121963	0.0749264	0.164502	1e-05
OTHER_SPIROCHAETAL	t0_wba_il6_bbmix_moi10	Inverse variance weighted	9	0.0277841	0.0969688	0.774475	19.7722	8	0.0112329	0.0263097	0.124542	0.838709	1e-05
OTHER_SPIROCHAETAL	t0_wba_il6_bbmix_moi10	Inverse variance weighted (multiplicative random effects)	9	0.0277841	0.0969688	0.774475				0.0263097	0.124542	0.838709	1e-05
OTHER_SPIROCHAETAL	t0_pbmc_il6_bbmix_10_5	Inverse variance weighted	12	-0.0097608	0.0464111	0.833425	18.2444	11	0.0760801	0.0954546	0.056131	0.11986	1e-05
OTHER_SPIROCHAETAL	t0_pbmc_il6_bbmix_10_5	Inverse variance weighted (multiplicative random effects)	12	-0.0097608	0.0464111	0.833425				0.0954546	0.056131	0.11986	1e-05
OTHER_SPIROCHAETAL	t6_pbmc_il1ra_bbmix_10_5	Inverse variance weighted	10	-0.0136897	0.0901412	0.87929	21.905	9	0.00918509	-0.0185634	0.11888	0.879782	1e-05
OTHER_SPIROCHAETAL	t6_pbmc_il1ra_bbmix_10_5	Inverse variance weighted (multiplicative random effects)	10	-0.0136897	0.0901412	0.87929				-0.0185634	0.11888	0.879782	1e-05
OTHER_SPIROCHAETAL	t0_pbmc_il10_bbmix_10_6	Inverse variance weighted (multiplicative random effects)	11	0.00484509	0.0354583	0.891314				-0.0193902	0.0585107	0.747931	1e-05
OTHER_SPIROCHAETAL	t6_wba_il6_bbmix_moi30	Inverse variance weighted	11	0.0102037	0.104632	0.922313	21.7878	10	0.0162226	-0.0517021	0.0867758	0.565981	1e-05
OTHER_SPIROCHAETAL	t6_wba_il6_bbmix_moi30	Inverse variance weighted (multiplicative random effects)	11	0.0102037	0.104632	0.922313				-0.0517021	0.0867758	0.565981	1e-05
OTHER_SPIROCHAETAL	t0_pbmc_il10_bbmix_10_6	Inverse variance weighted	11	0.00484509	0.0512123	0.924626	4.79389	10	0.904514	-0.0193902	0.0585107	0.747931	1e-05
OTHER_SPIROCHAETAL	t6_wba_il10_bbmix_moi10	Inverse variance weighted	17	-0.00061814	0.0511941	0.990366	24.7975	16	0.0734755	-0.021981	0.0577761	0.708944	1e-05
OTHER_SPIROCHAETAL	t6_wba_il10_bbmix_moi10	Inverse variance weighted (multiplicative random effects)	17	-0.00061814	0.0511941	0.990366				-0.021981	0.0577761	0.708944	1e-05
OTHER_SPIROCHAETAL	t0_wba_il10_bbmix_moi3	Inverse variance weighted	10	-0.000446366	0.0612903	0.994189	18.2787	9	0.0320749	0.0838203	0.072219	0.279249	1e-05
OTHER_SPIROCHAETAL	t0_wba_il10_bbmix_moi3	Inverse variance weighted (multiplicative random effects)	10	-0.000446366	0.0612903	0.994189				0.0838203	0.072219	0.279249	1e-05
